# Supplementary material for: A high-fat diet alters genome-wide DNA methylation and gene expression in SM/J mice
Source: BMC Genomics. 2018 Dec 7;19:888. doi: 10.1186/s12864-018-5327-0 (PMC6286549; doi:10.1186/s12864-018-5327-0)
Supplement: Supplementary file 1 — Supplement. (ZIP 4328 kb) [file 12864_2018_5327_MOESM1_ESM.zip]

Archive with 6 entries (6 files):
- Sup Table S10.xlsx
- Sup Table S11.xlsx
- Sup Table S14.xlsx
- Sup Table S5.xlsx
- Sup Table S6.xlsx
- Supporting Information.docx
