# Supplementary material for: A high-fat diet alters genome-wide DNA methylation and gene expression in SM/J mice
Source: BMC Genomics. 2018 Dec 7;19:888. doi: 10.1186/s12864-018-5327-0 (PMC6286549; doi:10.1186/s12864-018-5327-0)
Supplement: Supplementary file 1 — Supplement. (ZIP 4328 kb) [file 12864_2018_5327_MOESM1_ESM.zip › Sup Table S10.xlsx]

## Sheet: Females
DMR Location and Significance (mm9)				Genomic region	Within gene			Upstream of gene				Nearest gene				Ensembl regulatory element	Known disease involvement
Chrom	Start site	End site	FDR of DMR		Gene name	LogFC of gene expression	FDR of gene expression	Gene name	Distance from TSS	LogFC of gene expression	FDR of gene expression	Gene name	Distance to TSS	LogFC of gene expression	FDR of gene expression
11	102635000	102635500	0.000288166	Exon	Adam11	3.2137	7.5907e-20					Adam11	395	3.2137	7.5907e-20	CTCF Binding Site and Promoter
11	102635500	102636000	1.59e-08	Exon	Adam11	3.2137	7.5907e-20					Adam11	-69	3.2137	7.5907e-20	Promoter
11	102636000	102636500	3.34e-06	Exon	Adam11	3.2137	7.5907e-20					Adam11	-569	3.2137	7.5907e-20	Promoter
4	106440000	106440500	0.00482018	Intron	Acot11	2.4949	1.3181e-19					Acot11	4161	2.4949	1.3181e-19	Open chromatin	Diabetes CVD
4	106471500	106472000	0.00454612	Intron	Acot11	2.4949	1.3181e-19					Acot11	895	2.4949	1.3181e-19	Promoter	Diabetes CVD
10	28445500	28446000	0.00687897	Intron	Themis	4.7168	5.9009e-19					Themis	-57061	4.7168	5.9009e-19	Promoter Flanking Region	Diabetes CVD
8	13491000	13491500	0.00795487	Intron	Gas6	1.7464	4.9053e-17					Gas6	3535	1.7464	4.9053e-17	Promoter Flanking Region	Obesity Diabetes CVD
8	13491500	13492000	0.000756222	Intron	Gas6	1.7464	4.9053e-17					Gas6	3035	1.7464	4.9053e-17	Promoter	Obesity Diabetes CVD
6	124387000	124387500	0.00578061	Exon	Clstn3	2.1756	5.2725e-16					Clstn3	1897	2.1756	5.2725e-16	Promoter Flanking Region
1	137716500	137717000	0.00078349	Promoter	Lad1	2.3488	8.9682e-16	Nsmce4a	+.6k	-0.085531	0.73151	Lad1	-1325	2.3488	8.9682e-16	Promoter
1	137717500	137718000	0.000274905	Intron	Lad1	2.3488	8.9682e-16					Lad1	-2325	2.3488	8.9682e-16	Promoter
13	58857500	58858000	0.00369957	Intron								Ntrk2	50457	2.3785	8.2352e-15	Enhancer	Obesity Diabetes CVD
13	58906500	58907000	0.0041081	Promoter				Ntrk2	-1.5k	2.3785	8.2352e-15	Ntrk2	1457	2.3785	8.2352e-15		Obesity Diabetes CVD
19	10259000	10259500	0.000757985	Exon	Fads1	-1.5011	5.6149e-11					Fads1	-1622	-1.5011	5.6149e-11	Promoter	Obesity Diabetes CVD
12	16413000	16413500	0.00871989	IGR								Lpin1	183576	-3.201	2.6738e-10		Obesity Diabetes CVD
11	5849500	5850000	0.0082491	Promoter & Exon	Gck	1.8869	6.166e-10	Gck	+.6k	1.8869	6.166e-10	Gck	584	1.8869	6.166e-10	Promoter	Obesity Diabetes CVD
11	57428000	57428500	0.00512504	IGR								Galnt10	30944	0.90829	1.2468e-09		Obesity Diabetes CVD
11	57522000	57522500	0.000189382	Intron	Galnt10	0.90829	1.2468e-09					Galnt10	-63056	0.90829	1.2468e-09	Promoter Flanking Region
10	120704000	120704500	0.00218302	Exon	Tbc1d30	-1.7819	4.2951e-09					Tbc1d30	44245	-1.7819	4.2951e-09	Promoter Flanking Region
10	120733000	120733500	0.000206516	Intron	Tbc1d30	-1.7819	4.2951e-09					Tbc1d30	15245	-1.7819	4.2951e-09	Promoter Flanking Region
10	120735000	120735500	0.00671807	Intron	Tbc1d30	-1.7819	4.2951e-09					Tbc1d30	13245	-1.7819	4.2951e-09	Promoter Flanking Region
10	127193500	127194000	0.00325022	IGR								Rdh1	3277	-2.1241	4.5373e-09	Promoter Flanking Region
5	24263500	24264000	0.00741373	Promoter & Exon	Crygn	3.2064	5.4851e-09	Crygn	+.6k	3.2064	5.4851e-09	Crygn	326	3.2064	5.4851e-09	Promoter
10	120558500	120559000	0.000934579	IGR								Wif1	-37689	-2.5933	1.5846e-08	Open chromatin
13	36819500	36820000	0.00567004	Intron	Nrn1	-0.78739	1.8985e-08					Nrn1	3037	-0.78739	1.8985e-08	Promoter Flanking Region
9	96873500	96874000	0.00155656	Intron	Spsb4	1.3159	2.2002e-08					Spsb4	-1106	1.3159	2.2002e-08	Enhancer
6	97239500	97240000	0.0088059	Intron	Frmd4b	-0.90982	7.0121e-08					Frmd4b	19179	-0.90982	7.0121e-08	Promoter Flanking Region	Diabetes CVD
19	37865000	37865500	0.00076388	IGR								Cyp26a1	-92702	2.9156	7.3078e-08	Promoter Flanking Region	Diabetes CVD
3	10022000	10022500	0.00182548	IGR								Fabp5	-9395	-1.6316	8.3915e-08	Enhancer	Obesity Diabetes CVD
1	195150000	195150500	3.78e-05	Exon	Lamb3	1.467	1.1616e-07					Lamb3	-3111	1.467	1.1616e-07	Open chromatin and CTCF Binding Site
10	122015500	122016000	0.00073549	IGR								Ppm1h	100318	0.94401	1.9608e-07	CTCF Binding Site and Promoter Flanking Region
10	122237500	122238000	0.00880168	Promoter	Ppm1h	0.94401	1.9608e-07	C1ql2	+.6k	1.2234	0.68852	Ppm1h	10800	0.94401	1.9608e-07	Promoter Flanking Region
3	50986000	50986500	0.000711373	IGR								Ccrn4l	42369	-1.9453	5.9962e-07		Obesity Diabetes CVD
3	50986500	50987000	0.0041263	IGR								Ccrn4l	41869	-1.9453	5.9962e-07		Obesity Diabetes CVD
8	33028000	33028500	0.00155212	Exon	Nrg1	2.3875	6.7422e-07					Nrg1	675	2.3875	6.7422e-07	Promoter Flanking Region	Obesity Diabetes CVD
9	123229000	123229500	0.00895077	IGR								Scp2-ps2	-11943	0.85303	9.6212e-07
1	39482000	39482500	0.00222553	Intron	Tbc1d8	-1.4227	1.4089e-06					Tbc1d8	53592	-1.4227	1.4089e-06	Open chromatin
15	96542000	96542500	0.00710569	IGR								Slc38a2	-11871	-1.3559	1.4557e-06	Promoter Flanking Region
10	60268500	60269000	0.000113744	Intron	Unc5b	1.1843	1.8629e-06					Unc5b	25829	1.1843	1.8629e-06	Promoter Flanking Region
10	60280000	60280500	0.00280023	Intron	Unc5b	1.1843	1.8629e-06					Unc5b	14329	1.1843	1.8629e-06	Promoter Flanking Region
10	60283500	60284000	0.00191448	Intron	Unc5b	1.1843	1.8629e-06					Unc5b	10829	1.1843	1.8629e-06	Promoter Flanking Region
8	122350500	122351000	0.00326516	Intron	Cotl1	1.016	3.1756e-06					Cotl1	13922	1.016	3.1756e-06	Promoter Flanking Region
11	110257500	110258000	0.00981018	IGR								Map2k6	2936	-1.202	3.8683e-06	Promoter Flanking Region	Obesity Diabetes CVD
11	110271000	110271500	0.00516539	Intron	Map2k6	-1.202	3.8683e-06					Map2k6	-10427	-1.202	3.8683e-06	Promoter Flanking Region	Obesity Diabetes CVD
19	4498500	4499000	2.08e-06	Promoter & Exon	2010003K11Rik	1.8291	8.8453e-06	2010003K11Rik	+.6k	1.8291	8.8453e-06	2010003K11Rik	83	1.8291	8.8453e-06	Promoter
4	141508500	141509000	0.00675474	Intron	Fhad1	-1.6986	1.1499e-05					Fhad1	-509	-1.6986	1.1499e-05	Promoter
11	101138000	101138500	0.00162906	Promoter & Exon	Wnk4	-1.2857	2.6864e-05	Cntd1	-2k	-1.1189	0.64295	Wnk4	-40	-1.2857	2.6864e-05	Promoter	Diabetes CVD
18	60967000	60967500	0.00817733	Intron	Cd74	1.6269	2.8521e-05					Cd74	-3490	1.6269	2.8521e-05	Promoter	Diabetes CVD
11	3654000	3654500	0.00171934	Intron	Osbp2	1.2926	3.2861e-05					Osbp2	19781	1.2926	3.2861e-05		Diabetes CVD
9	48646000	48646500	0.00938062	Promoter				Zbtb16	-2k	-2.1909	4.274e-05	Zbtb16	-1950	-2.1909	4.274e-05		Diabetes CVD
11	117639500	117640000	0.00208506	Exon	Tmc6	0.76031	4.5211e-05					Tmc6	1462	0.76031	4.5211e-05	Promoter
3	27178500	27179000	0.000350269	Intron	Nceh1	-0.34804	0.40876					Tnfsf10	37450	0.92411	4.6217e-05	Promoter Flanking Region	CVD
3	27179000	27179500	0.00445585	Intron	Nceh1	-0.34804	0.40876					Tnfsf10	36950	0.92411	4.6217e-05	Promoter Flanking Region	CVD
9	119052000	119052500	5.03e-13	Exon	Dlec1	0.49416	0.45636					Acaa1b	7181	1.396	8.4008e-05
9	119055500	119056000	0.00169083	Intron	Dlec1	0.49416	0.45636					Acaa1b	3681	1.396	8.4008e-05	Promoter Flanking Region
9	119056000	119056500	0.000221775	Exon	Dlec1	0.49416	0.45636					Acaa1b	3181	1.396	8.4008e-05	Promoter Flanking Region
9	119062500	119063000	0.00682829	Exon	Acaa1b	1.396	8.4008e-05					Acaa1b	-3319	1.396	8.4008e-05	Promoter
1	166198500	166199000	0.00863525	IGR								Slc19a2	-6016	-0.71967	9.0342e-05		Diabetes CVD
11	109963000	109963500	0.0086595	Exon	Abca9	0.12704	0.75108					Abca8a	-5708	-1.109	0.00010118	Promoter Flanking Region
14	75536500	75537000	0.0043406	Promoter	Lcp1	0.56787	0.00010686	Gm15628	+.6k			Lcp1	-218	0.56787	0.00010686	Promoter	Diabetes
8	125966500	125967000	0.00958215	Promoter & Exon	Def8	0.57101	0.00011016	Def8	-1k	0.57101	0.00011016	Def8	386	0.57101	0.00011016	Promoter
19	54122000	54122500	0.00880168	Exon	Adra2a	-3.5164	0.0001639					Adra2a	-2328	-3.5164	0.0001639		Obesity Diabetes CVD
8	24486500	24487000	0.0016217	IGR								Sfrp1	35474	-1.1832	0.00016437
15	61876000	61876500	0.00530737	Intron	Pvt1	1.8078	0.00017677					Pvt1	-6384	1.8078	0.00017677	Promoter	Diabetes CVD
11	102083000	102083500	0.00150373	Exon	Hdac5	0.68831	0.00020015					Hdac5	-2757	0.68831	0.00020015	Promoter	Obesity Diabetes CVD
2	6627000	6627500	0.00530008	Intron	Celf2	0.80038	0.00020135					Celf2	15659	0.80038	0.00020135	Promoter Flanking Region	Diabetes CVD
2	151796500	151797000	0.00538415	Exon	Fam110a	1.2219	0.0002024					Fam110a	2630	1.2219	0.0002024	Promoter
2	160216000	160216500	0.00740824	IGR								Mafb	-23199	-1.0229	0.00024351	Enhancer	Obesity
11	11737000	11737500	0.00770932	Promoter	Ddc	1.2266	0.0002536	Bcor	+.6k	0.00024566	1	Ddc	-717	1.2266	0.0002536	Promoter	Obesity Diabetes CVD
6	29667500	29668000	0.00102363	Exon	Tspan33	-0.73619	0.00030234					Tspan33	-9472	-0.73619	0.00030234	Enhancer and Promoter Flanking Region
19	44467500	44468000	0.00376885	IGR								Scd1	14699	1.2613	0.00032181	Promoter Flanking Region
19	44493000	44493500	0.0014215	Promoter				Prom1	+.6k	1.0757	0.01094	Scd1	-10801	1.2613	0.00032181	Promoter Flanking Region and CTCF Binding Site and Enhancer
X	130515500	130516000	0.00778367	Promoter	Sytl4	1.0508	0.00037828	Sytl4	+.6k	1.0508	0.00037828	Sytl4	822	1.0508	0.00037828	Promoter
7	144260000	144260500	0.00274529	Intron	Mgmt	0.72346	0.00039936					Mgmt	-173706	0.72346	0.00039936	Promoter Flanking Region	Diabetes CVD
12	103607500	103608000	0.000546761	Exon	Rin3	0.61659	0.00041264					Rin3	-14510	0.61659	0.00041264	Promoter Flanking Region
5	93238500	93239000	0.00677044	Promoter & Exon	Shroom3	0.91566	0.00042285	4932430I15Rik	+.6k	0.28791	0.9769	Shroom3	-4	0.91566	0.00042285	Promoter and Promoter	Diabetes
4	131355500	131356000	0.00204813	Exon	Ptpru	1.3249	0.00053763					Ptpru	-1215	1.3249	0.00053763
4	131370000	131370500	0.00216147	Intron	Ptpru	1.3249	0.00053763					Ptpru	7431	1.3249	0.00053763
15	87794000	87794500	0.00173208	IGR								Fam19a5	-338340	1.2078	0.00061895
1	169187000	169187500	9.24e-05	Intron	Uck2	-0.69126	0.00071061					Uck2	28258	-0.69126	0.00071061	Enhancer	CVD
11	101041500	101042000	0.00460521	Exon	Cntp1	1.6301	0.00072757					Cntp1	-4145	1.6301	0.00072757	CTCF Binding Site
4	138514500	138515000	0.00662362	IGR								Rnf186	8527	0.85435	0.00074201	Open chromatin
4	138515000	138515500	0.00223255	IGR								Rnf186	8027	0.85435	0.00074201	Open chromatin
10	24632500	24633000	0.00416765	Exon	Med23	-0.22387	0.44404					Arg1	14776	-0.64194	0.00078457	Open chromatin	Obesity Diabetes CVD
17	37083500	37084000	0.00961973	Exon	Rnf39	-0.80129	0.00078562					Rnf39	-1477	-0.80129	0.00078562	Promoter Flanking Region
11	59818500	59819000	0.00392828	Intron	Pemt	-0.63093	0.00095985					Pemt	16228	-0.63093	0.00095985	Open chromatin	Obesity Diabetes CVD
9	79447500	79448000	2.2e-06	Exon	Col12a1	0.81303	0.0010223					Col12a1	13277	0.81303	0.0010223	Promoter Flanking Region
11	101026500	101027000	0.00985002	Exon	Plekhh3	0.6413	0.0010358					Plekhh3	138	0.6413	0.0010358	Promoter Flanking Region
11	11830000	11830500	0.00231889	IGR								Grb10	8619	-0.95412	0.0010612	Promoter Flanking Region and Open chromatin	Diabetes
16	17759000	17759500	0.00550545	Promoter				Klhl22	-1k	0.49402	0.0010666	Klhl22	711	0.49402	0.0010666	Promoter
14	21648500	21649000	0.00504407	IGR								Plau	7384	1.3734	0.0010842	Promoter Flanking Region	Diabetes CVD
17	56444000	56444500	0.00087167	Intron	Uhrf1	2.3282	0.0011663					Uhrf1	-170	2.3282	0.0011663	Promoter	CVD
8	113113500	113114000	0.00519677	Exon	Hydin	-0.67723	0.73134					Vac14	29003	0.55325	0.0012082
4	151482000	151482500	0.00663602	Exon	Plekhg5	0.84812	0.0012453					Plekhg5	-162	0.84812	0.0012453	Promoter	Diabetes CVD
12	99127000	99127500	0.00806814	IGR								Galc	354674	0.62311	0.0012502	Enhancer
3	40512500	40513000	0.00591533	Promoter & Exon	Slc25a31	3.0574	0.0013957	Slc25a31	-1k	3.0574	0.0013957	Slc25a31	277	3.0574	0.0013957		CVD
15	88681000	88681500	0.00991755	IGR								Pim3	11616	-1.0496	0.0015048	Promoter Flanking Region
12	105261500	105262000	0.00832327	IGR								Serpi9	-9535	-1.4304	0.0015331	Enhancer
4	148159000	148159500	7.77e-06	IGR								Casz1	19538	1.4151	0.0015691	Promoter Flanking Region	CVD
4	148208000	148208500	0.00722192	Intron	Casz1	1.4151	0.0015691					Casz1	-29426	1.4151	0.0015691	Promoter Flanking Region	CVD
10	98692000	98692500	0.000159471	IGR								Dusp6	33865	-0.61794	0.0017564	Promoter Flanking Region	Diabetes CVD
10	98748500	98749000	0.000739677	IGR								Dusp6	-22635	-0.61794	0.0017564	Promoter Flanking Region	Diabetes CVD
14	119057500	119058000	0.00947398	Intron	Abcc4	0.91276	0.0018864					Abcc4	47941	0.91276	0.0018864	Promoter Flanking Region	Diabetes CVD
15	7091500	7092000	0.00196188	Intron	Lifr	-0.91621	0.0021366					Lifr	-11928	-0.91621	0.0021366	Promoter Flanking Region	Obesity Diabetes
15	97207500	97208000	0.0082491	Intron	Fam113b							Amigo2	-129782	-0.81888	0.0021677	Promoter Flanking Region
1	158572500	158573000	0.00338298	Exon	Abl2	-0.21128	0.51475					Tor3a	16089	0.81259	0.0021938
1	158603000	158603500	0.00883833	Intron	Tor3a	0.81259	0.0021938					Tor3a	1445	0.81259	0.0021938	Promoter
1	122429000	122429500	0.00342025	IGR								Marco	-27339	-1.004	0.0022233	Promoter Flanking Region
17	85427500	85428000	0.00452321	Promoter & Exon	Slc3a1	-1.1751	0.002526	Slc3a1	-1k	-1.1751	0.002526	Slc3a1	187	-1.1751	0.002526	Promoter	CVD
2	28382000	28382500	0.00727902	Intron	Ralgds	0.84406	0.0027324					Ralgds	6875	0.84406	0.0027324	Promoter Flanking Region
15	99695500	99696000	0.00866325	Intron	Lima1	0.57881	0.0030908					Lima1	10347	0.57881	0.0030908	Promoter Flanking Region
2	35479000	35479500	0.00374079	Intron	Dab2ip	0.67529	0.003285					Dab2ip	-1320	0.67529	0.003285	Promoter	Obesity CVD
2	35585000	35585500	0.00642051	Exon	Dab2ip	0.67529	0.003285					Dab2ip	-19153	0.67529	0.003285	Promoter Flanking Region	Obesity CVD
5	144233000	144233500	0.00746458	Intron	Daglb	0.45612	0.0033143					Daglb	815	0.45612	0.0033143
10	66921000	66921500	0.0086595	IGR								Egr2	77223	2.6814	0.0033302		Obesity Diabetes CVD
10	67003000	67003500	3.97e-10	Exon	Egr2	2.6814	0.0033302					Egr2	-1569	2.6814	0.0033302		Obesity Diabetes CVD
10	67003500	67004000	0.00280375	Exon	Egr2	2.6814	0.0033302					Egr2	-2069	2.6814	0.0033302		Obesity Diabetes CVD
13	113165500	113166000	0.00653401	Intron	Ankrd55	-1.4702	0.0037387					Ankrd55	-56838	-1.4702	0.0037387	Enhancer	Diabetes
11	95439500	95440000	0.00866325	Exon	Ngfr	0.87084	0.0037653					Ngfr	9549	0.87084	0.0037653	Open chromatin and CTCF Binding Site	Diabetes CVD
10	80465500	80466000	0.00589576	Intron	Gng7	-0.85598	0.0041641					Gng7	-1377	-0.85598	0.0041641
19	7062500	7063000	0.00342025	Promoter & Exon	Djc4	0.057657	0.90084	Vegfb	-1k	-0.58232	0.0045528	Vegfb	-359	-0.58232	0.0045528	Promoter	Diabetes CVD
18	61695000	61695500	0.00675474	Intron	Arhgef37	-0.99792	0.0045899					Arhgef37	1190	-0.99792	0.0045899	Promoter
17	70856000	70856500	0.00757629	Intron	Dlgap1	-0.9136	0.0049774					Dlgap1	9362	-0.9136	0.0049774		Diabetes CVD
17	70865500	70866000	0.00031566	Promoter & Exon	Dlgap1	-0.9136	0.0049774	Mir681	-1k			Dlgap1	-138	-0.9136	0.0049774		Diabetes CVD
11	105193500	105194000	0.0033983	Exon	Mrc2	0.95587	0.0050653					Mrc2	-3134	0.95587	0.0050653	CTCF Binding Site and Promoter Flanking Region and TF binding site and Enhancer
2	165243500	165244000	0.00886247	Intron	Slc13a3	0.77068	0.0055791					Slc13a3	2293	0.77068	0.0055791	CTCF Binding Site	Obesity Diabetes CVD
8	129122000	129122500	0.00641167	Promoter								Irf2bp2	-4664	-1.0027	0.0065779	Promoter	CVD
7	25259000	25259500	0.008854	Exon	Plaur	0.595	0.52495					Cadm4	8042	-0.69749	0.0066645	TF binding site and CTCF Binding Site and Promoter Flanking Region
11	96970500	96971000	0.00762478	Intron	Tbx21	1.7894	0.0067126					Tbx21	6145	1.7894	0.0067126		Diabetes
1	135956500	135957000	0.00309994	IGR								Btg2	19197	-0.86171	0.0067437
1	135957000	135957500	0.0048709	IGR								Btg2	18697	-0.86171	0.0067437
1	135983500	135984000	0.000135274	IGR								Btg2	-7803	-0.86171	0.0067437	Promoter Flanking Region
16	93593000	93593500	0.00401358	Promoter & Exon	Setd4	-0.76931	0.0067808	Rbl2	-1k	-0.28983	0.3359	Setd4	-3684	-0.76931	0.0067808	Promoter Flanking Region
16	93593500	93594000	0.0040992	Exon	Setd4	-0.76931	0.0067808					Setd4	4161	-0.76931	0.0067808	Promoter Flanking Region
16	93594000	93594500	0.00962922	Intron	Setd4	-0.76931	0.0067808					Setd4	3661	-0.76931	0.0067808	Promoter Flanking Region
5	124451000	124451500	0.00782112	Exon	Hip1r	-0.59303	0.0068421					Hip1r	-392	-0.59303	0.0068421	Promoter and CTCF Binding Site
9	70065000	70065500	0.00964201	Intron	Myo1e	-0.57774	0.0069428					Myo1e	-9843	-0.57774	0.0069428	Promoter Flanking Region
7	148620500	148621000	0.00987397	Intron	Slc25a22	-0.70039	0.0069866					Slc25a22	3	-0.70039	0.0069866	Promoter
5	142344000	142344500	0.00768969	Intron	Sdk1	-1.0939	0.0070899					Sdk1	-11259	-1.0939	0.0070899		CVD
1	173612000	173612500	0.00485903	Promoter & Exon	Cd48	0.93247	0.0072632	Cd48	-1k	0.93247	0.0072632	Cd48	140	0.93247	0.0072632	Promoter	Diabetes CVD
13	43881000	43881500	0.000617614	Promoter	Cd83	1.1803	0.0075411	Cd83	+.6k	1.1803	0.0075411	Cd83	-446	1.1803	0.0075411	Promoter
13	43884500	43885000	0.00835904	Intron	Cd83	1.1803	0.0075411					Cd83	-3946	1.1803	0.0075411	Promoter
13	43909000	43909500	0.00894649	IGR								Cd83	-28446	1.1803	0.0075411
8	10959000	10959500	0.00401358	IGR								3930402G23Rik	-30543	-1.735	0.0082956
5	117969000	117969500	0.00327923	Intron	Ksr2	1.1485	0.0090424					Ksr2	-104162	1.1485	0.0090424		Obesity Diabetes CVD
5	117996500	117997000	0.000618277	Intron	Ksr2	1.1485	0.0090424					Ksr2	-131662	1.1485	0.0090424		Obesity Diabetes CVD
10	69019000	69019500	0.00951243	Intron	Ank3	-0.56882	0.0091109					Ank3	-22030	-0.56882	0.0091109	CTCF Binding Site	CVD
10	69365000	69365500	0.00342274	Intron	Ank3	-0.56882	0.0091109					Ank3	23280	-0.56882	0.0091109	Open chromatin	CVD
10	69393000	69393500	3.35e-05	Intron	Ank3	-0.56882	0.0091109					Ank3	-4720	-0.56882	0.0091109	Open chromatin	CVD
10	69393500	69394000	0.00829384	Intron	Ank3	-0.56882	0.0091109					Ank3	-5220	-0.56882	0.0091109	Open chromatin and Enhancer	CVD
10	39891000	39891500	0.00349056	IGR								Slc16a10	-28938	-0.61962	0.0099953	Enhancer	Diabetes CVD
10	39911000	39911500	0.00350752	IGR								Slc16a10	-48938	-0.61962	0.0099953	Promoter Flanking Region	Diabetes CVD
3	88956500	88957000	0.00216147	Exon	Hcn3	0.89509	0.01018					Hcn3	-1346	0.89509	0.01018
15	83547000	83547500	0.00370453	Intron	Scube1	1.6238	0.010335					Scube1	8451	1.6238	0.010335		CVD
13	21506500	21507000	0.00875756	IGR								Zkscan3	-11876	0.43514	0.010498	Promoter Flanking Region
8	109926500	109927000	0.00659351	Promoter & Exon	Nqo1	0.79272	0.011883	Nqo1	+.6k	0.79272	0.011883	Nqo1	606	0.79272	0.011883	Promoter and Promoter	Obesity Diabetes CVD
X	136105500	136106000	0.00258058	Intron	Rnf128	-0.46914	0.012652					Rnf128	-7645	-0.46914	0.012652
X	136128500	136129000	0.00262679	Intron	Rnf128	-0.46914	0.012652					Rnf128	16659	-0.46914	0.012652
4	133630000	133630500	0.00261915	Exon	Aim1l	2.4347	0.012833					Aim1l	4753	2.4347	0.012833
X	137040000	137040500	1.49e-05	IGR								Tsc22d3	37207	-1.0343	0.014304	Promoter Flanking Region	Diabetes
X	136343500	136344000	0.00412013	Exon	Cldn2	0.67341	0.014732					Cldn2	-2880	0.67341	0.014732	Promoter Flanking Region and Open chromatin
1	162919000	162919500	6.71e-05	Intron	Serpinc1	-0.44068	0.014766					Serpinc1	-10263	-0.44068	0.014766	Promoter	Obesity Diabetes CVD
10	93982500	93983000	0.00545269	Intron	Tmcc3	0.39323	0.015012					Tmcc3	-4832	0.39323	0.015012	Promoter Flanking Region
10	94009500	94010000	0.000896414	Intron	Tmcc3	0.39323	0.015012					Tmcc3	-1324	0.39323	0.015012	Promoter
12	104976500	104977000	0.00155212	Promoter				Serpi1b	-1k	-0.46581	0.015134	Serpi1b	-132	-0.46581	0.015134	Promoter
7	73008000	73008500	0.00871539	Promoter	Pcsk6	0.47222	0.01551	RP23-181K4.1	-1.5k			Pcsk6	-682	0.47222	0.01551	Promoter	Diabetes CVD
7	27092500	27093000	0.00633323	Promoter & Exon	Cyp2a4	-0.77	0.016312	Cyp2a4	+.6k	-0.77	0.016312	Cyp2a4	-291	-0.77	0.016312	Promoter Flanking Region and Promoter
11	53569500	53570000	0.00985002	Promoter				Msx2	-1.5k			Irf1	14016	0.65801	0.016729		Obesity CVD
3	145709000	145709500	0.00304577	Exon	Wdr63	0.92849	0.01758					Wdr63	1149	0.92849	0.01758	Enhancer
9	68511000	68511500	0.00790056	Exon	Rora	-0.43694	0.019233					Rora	-7890	-0.43694	0.019233		Obesity Diabetes CVD
17	46620000	46620500	0.0081419	Intron	Gm16736							Ttbk1	4624	0.92354	0.0193	Promoter Flanking Region
4	109149500	109150000	0.00968566	Exon	Rnf11	0.39617	0.019618					Rnf11	88	0.39617	0.019618	Promoter
6	87490500	87491000	0.00420501	IGR								Arhgap25	-7247	0.75451	0.020599	Promoter	CVD
5	134684000	134684500	0.00963789	Intron	Gtf2ird2	-0.54083	0.020985					Gtf2ird2	-1473	-0.54083	0.020985
X	7800500	7801000	0.000680976	IGR								Porcn	-16849	-0.48651	0.021277
11	97372500	97373000	1.7e-05	Exon	Srcin1	1.202	0.24493					Gm11611	10709	3.6125	0.022438	CTCF Binding Site and Promoter Flanking Region
8	113274000	113274500	0.00768239	Intron	Il34	-0.09541	0.89803					Gm15894	4892	-3.5511	0.023234	CTCF Binding Site and Promoter Flanking Region
9	45931500	45932000	0.00999267	Intron	Sik3	-0.49358	0.023234					Sik3	-180	-0.49358	0.023234	Promoter Flanking Region	CVD
9	46031500	46032000	0.00828148	Exon	Sik3	-0.49358	0.023234					Sik3	-3846	-0.49358	0.023234	Promoter Flanking Region	CVD
13	58216500	58217000	4.43e-07	Promoter				Klhl3	-2k	-0.77145	0.02457	Klhl3	-1547	-0.77145	0.02457
1	137932000	137932500	0.0025542	IGR								Tmem9	-2169	-0.41342	0.024614
8	116605000	116605500	0.00934364	IGR								Nudt7	52457	0.48586	0.026021	TF binding site and CTCF Binding Site and Enhancer
15	103284000	103284500	0.00757629	Promoter & Exon	Nckap1l	0.62607	0.026314	Nckap1l	-1k	0.62607	0.026314	Nckap1l	256	0.62607	0.026314	Promoter
2	164763500	164764000	0.0072531	IGR								Mmp9	2780	1.7123	0.026778	Promoter Flanking Region	Obesity Diabetes CVD
10	116874500	116875000	0.00106061	IGR								Cpsf6	-57429	-0.43654	0.027121	Enhancer and Promoter Flanking Region
10	116882000	116882500	0.00809223	IGR								Cpsf6	-64929	-0.43654	0.027121
19	41406500	41407000	0.00412013	Exon	Pik3ap1	-0.77912	0.02771					Pik3ap1	53060	-0.77912	0.02771	Promoter Flanking Region
2	103305500	103306000	0.00168916	Intron	Cat	0.093743	0.73831					Elf5	-16605	-3.5103	0.027908	Promoter Flanking Region	CVD
11	113387000	113387500	0.00282161	Intron	Slc39a11	0.36278	0.028561					Slc39a11	40070	0.36278	0.028561	Enhancer	Diabetes CVD
11	113413500	113414000	0.00783893	Intron	Slc39a11	0.36278	0.028561					Slc39a11	13570	0.36278	0.028561		Diabetes CVD
8	124814500	124815000	0.00243459	Intron	Zfpm1	-0.44785	0.030458					Zfpm1	-8459	-0.44785	0.030458	Promoter
8	124845000	124845500	0.00121774	Intron	Zfpm1	-0.44785	0.030458					Zfpm1	12598	-0.44785	0.030458	Promoter and Promoter
8	124845000	124845500	0.00121774	Intron	Gm20388							Zfpm1	12598	-0.44785	0.030458	Promoter
17	71574000	71574500	0.00904029	Exon	Lpin2	-0.79708	0.030879					Lpin2	6773	-0.79708	0.030879	Promoter Flanking Region	Obesity Diabetes
17	78800000	78800500	0.00409149	Exon	Fez2	0.3582	0.031577					Fez2	17445	0.3582	0.031577	Promoter Flanking Region
1	185729500	185730000	0.000618277	IGR								Dusp10	107681	0.67109	0.032315	Enhancer	Diabetes CVD
1	185871000	185871500	0.00546301	Intron	Dusp10	0.67109	0.032315					Dusp10	-12740	0.67109	0.032315	Promoter Flanking Region	Diabetes CVD
12	109785500	109786000	0.00792947	Intron	Gm16596							Evl	7430	0.79828	0.032788
11	64149500	64150000	0.00878898	IGR								Hs3st3a1	99334	-0.60823	0.032838
11	89881000	89881500	0.00913326	IGR								Tmem100	10662	-1.427	0.032927	CTCF Binding Site	Diabetes
9	107885000	107885500	0.000416716	Promoter & Exon	Uba7	0.5271	0.033198	Cdhr4	-1k	0.85472	0.7069	Uba7	356	0.5271	0.033198	Promoter
17	29502500	29503000	0.00519308	Exon	Fgd2	0.66808	0.033465					Fgd2	-118	0.66808	0.033465	Promoter
11	103107500	103108000	0.00512504	Intron	Map3k14	0.82568	0.033648					Map3k14	-3915	0.82568	0.033648	Promoter Flanking Region	Diabetes
X	42157500	42158000	0.00468985	IGR								Dcaf12l1	-14126	0.47882	0.034282
12	113981000	113981500	0.00243253	Exon	AW555464							Pld4	17866	0.60359	0.034499	Promoter Flanking Region and CTCF Binding Site
11	103850500	103851000	0.00512181	IGR								Arf2	-9597	0.44714	0.034627
5	136157000	136157500	0.00339485	Intron	Por	-0.92494	0.034835					Por	-6545	-0.92494	0.034835	Enhancer	Diabetes CVD
17	31167000	31167500	3.2e-05	IGR								Abcg1	27643	0.55241	0.036473	Enhancer	Obesity Diabetes CVD
11	97688000	97688500	0.0051502	Promoter	Lasp1	0.53345	0.037497	Igbp1	-2k	-0.17876	0.37676	Lasp1	6497	0.53345	0.037497	Promoter Flanking Region
7	133512500	133513000	0.00769855	Promoter & Exon	Lat	1.282	0.039653	Lat	+.6k	1.282	0.039653	Lat	557	1.282	0.039653	Promoter	CVD
X	132601500	132602000	0.00465788	Exon	Bex2	-2.7115	0.040549					Bex2	1275	-2.7115	0.040549	Promoter
1	36082000	36082500	0.00856795	IGR								Hs6st1	43245	-0.43741	0.041295	Enhancer and Open chromatin	Diabetes
1	36095500	36096000	0.00153389	IGR								Hs6st1	29745	-0.43741	0.041295		Diabetes
5	6770500	6771000	0.00759151	Exon	Zfp804b	-3.349	0.041694					Zfp804b	106023	-3.349	0.041694
X	54652500	54653000	0.0058608	IGR								Rbmx	-6287	-0.41127	0.043934
18	23940500	23941000	0.00557378	Intron	Mapre2	-0.38376	0.044199					Mapre2	21985	-0.38376	0.044199	Promoter Flanking Region
5	122135500	122136000	0.00769341	Exon	Brap	-0.49462	0.045662					Brap	-18965	-0.49462	0.045662	Promoter Flanking Region	Diabetes CVD
17	84518500	84519000	0.00397869	IGR								Zfp36l2	67977	-0.64821	0.045847	Promoter Flanking Region
10	92697000	92697500	0.00391092	Intron	Cdk17	-0.3517	0.048726					Cdk17	-25955	-0.3517	0.048726		Diabetes
4	43354500	43355000	0.00411755	Intron	Atp8b5	0.49761	0.029925					Rusc2	40351	-0.5224	0.049375	Enhancer
4	43435500	43436000	0.00269347	Exon	Rusc2	-0.5224	0.049375					Rusc2	-136	-0.5224	0.049375
1	191697500	191698000	0.00991636	Exon	Ptpn14	-0.48301	0.21589					Smyd2	8751	0.34264	0.049515	Promoter Flanking Region
9	98909000	98909500	0.00528771	Intron	Gm1123	-0.21001	1					Faim	-22208	0.50312	0.050613	Promoter Flanking Region	Diabetes CVD
11	60658000	60658500	0.00540916	Intron	Dhrs7b	0.41955	0.054952					Dhrs7b	-13819	0.41955	0.054952
11	4964000	4964500	0.00452321	Exon	Gas2l1	0.42546	0.055123					Gas2l1	854	0.42546	0.055123	Promoter
11	75255500	75256000	0.00768239	Exon	Wdr81	0.26332	0.29514					Serpinf2	-2407	-0.38277	0.055611	Promoter Flanking Region	Diabetes CVD
4	134822500	134823000	0.00452321	Intron	Clic4	-0.36643	0.057246					Clic4	6229	-0.36643	0.057246	Promoter
1	90505000	90505500	3.29e-05	IGR								Arl4c	93451	0.55786	0.057668		CVD
7	56115000	56115500	0.00949124	IGR								Csrp3	-11600	0.576	0.058211	Promoter Flanking Region	Diabetes CVD
11	5055000	5055500	0.00645116	IGR								Emid1	-2740	1.2207	0.060335	Enhancer	Diabetes CVD
4	117650500	117651000	0.000204849	Intron	St3gal3	0.09746	0.74064					9530034E10Rik	-2859	3.2364	0.063544	Promoter Flanking Region
15	66933500	66934000	0.00429132	IGR								St3gal1	11865	-0.42349	0.063683	Promoter Flanking Region
8	112486500	112487000	0.0067277	Promoter				Marveld3	-1k	-1.0147	0.063824	Marveld3	-397	-1.0147	0.063824	Promoter Flanking Region
11	101444000	101444500	0.00895961	Promoter & Exon	Tmem106a	0.43095	0.064413	Tmem106a	+.6k	0.43095	0.064413	Tmem106a	-386	0.43095	0.064413	Promoter
15	9206500	9207000	9.22e-06	IGR								Ugt3a1	3084	0.53021	0.066526	Open chromatin
11	96387500	96388000	0.00136971	Promoter	Skap1	1.7461	0.067338	F2r	+.6k	0.58684	0.00046232	Skap1	-36325	1.7461	0.067338	Promoter Flanking Region and Enhancer
18	38335000	38335500	0.0059747	Promoter				Gm12130	-1.5k			Pcdh1	27817	-0.36323	0.068167	Promoter Flanking Region
9	106145000	106145500	0.00328393	Exon	Alas1	-0.72212	0.072742					Alas1	965	-0.72212	0.072742	Promoter	Obesity Diabetes CVD
7	88038000	88038500	0.000687896	Exon	Wdr73	0.56897	0.073727					Wdr73	7390	0.56897	0.073727	Promoter Flanking Region
17	23926500	23927000	0.0033983	Promoter				D930048G16Rik	-1.5k	-3.1139	0.074903	D930048G16Rik	1171	-3.1139	0.074903	Promoter and CTCF Binding Site
2	152517500	152518000	0.00699815	Exon	H13	-0.32245	0.075722					H13	75	-0.32245	0.075722	CTCF Binding Site
12	109549500	109550000	0.00695545	Exon	Hhipl1	0.68778	0.075813					Hhipl1	-4915	0.68778	0.075813	Promoter Flanking Region	CVD
6	145680500	145681000	0.00878898	IGR								Gm15704	14293	2.9427	0.077643
11	101904000	101904500	0.0061228	Exon	Cd300lg	-0.38143	0.078752					Cd300lg	-1177	-0.38143	0.078752	Promoter	Diabetes CVD
11	101922000	101922500	0.000189382	Exon	Mpp2	0.38325	0.62704					Cd300lg	-19177	-0.38143	0.078752	Promoter Flanking Region and CTCF Binding Site and TF binding site	Diabetes CVD
5	144041000	144041500	0.00964201	IGR								Zfp316	-9299	0.39185	0.081283	Open chromatin
7	108828500	108829000	0.00762478	Intron	Clpb	0.29561	0.082098					Clpb	2130	0.29561	0.082098	Promoter Flanking Region and CTCF Binding Site
19	47568000	47568500	0.00706888	IGR								Obfc1	15263	0.5783	0.083133	Promoter Flanking Region	Diabetes CVD
19	47582000	47582500	0.00516539	Exon	Obfc1	0.5783	0.083133					Obfc1	1263	0.5783	0.083133	Promoter	Diabetes CVD
12	107179500	107180000	0.00416765	IGR								Vrk1	68973	0.46874	0.083434	Promoter Flanking Region
8	120117500	120118000	0.00107069	Intron	Plcg2	0.67504	0.021109					Sdr42e1	77947	0.3553	0.084655	Open chromatin
8	120205000	120205500	0.00581679	IGR								Sdr42e1	-7411	0.3553	0.084655
5	97557500	97558000	0.000287642	IGR								Paqr3	-16885	-0.47348	0.087844	Promoter Flanking Region and CTCF Binding Site
4	118138000	118138500	0.00999228	Promoter				AC122183.1	+.6k			Mpl	-7882	2.346	0.088229	Enhancer	CVD
17	31571500	31572000	0.00585744	Intron	Pde9a	0.52077	0.088229					Pde9a	-1484	0.52077	0.088229	Promoter
17	31593500	31594000	0.0014215	Intron	Pde9a	0.52077	0.088229					Pde9a	-3223	0.52077	0.088229
3	143633500	143634000	0.00504417	IGR								Lmo4	224282	-0.61057	0.089638
3	143993500	143994000	0.00519109	Promoter				D530049N12Rik	-1.5k			Lmo4	-125316	-0.61057	0.089638	Promoter Flanking Region
11	77711000	77711500	0.0041081	IGR								Pipox	-3402	-0.31876	0.089645
6	54441000	54441500	0.00229582	Intron	Wipf3	0.56767	0.090312					Wipf3	-3100	0.56767	0.090312	Open chromatin
16	4040000	4040500	0.00956972	Exon	Dse1	0.88241	0.090526					Dse1	-870	0.88241	0.090526	Promoter Flanking Region
3	18932500	18933000	0.0081419	IGR								Armc1	130565	-0.28432	0.090605
10	80868500	80869000	0.00949124	Exon	Nfic	0.40898	0.091023					Nfic	1886	0.40898	0.091023	Promoter Flanking Region
10	80870000	80870500	0.00072898	Promoter & Exon	Nfic	0.40898	0.091023	Gm16104	-2k	0.11601	1	Nfic	386	0.40898	0.091023	Promoter
10	80870500	80871000	0.00513437	Promoter & Exon	Nfic	0.40898	0.091023	Gm16104	-2k	0.11601	1	Nfic	-114	0.40898	0.091023	Promoter
13	101703500	101704000	0.00538234	IGR								Gm10257	13375	-3.0838	0.091382
5	52645000	52645500	0.00918439	IGR								9230114K14Rik	-63080	0.7165	0.093761	Promoter Flanking Region
10	116356500	116357000	0.000158018	Exon	Rab3ip	-0.32757	0.095087					Rab3ip	17990	-0.32757	0.095087	Promoter Flanking Region
5	124525500	124526000	0.00492272	Intron	Abcb9	0.49505	0.096418					Abcb9	3599	0.49505	0.096418	Promoter	Diabetes
15	103344500	103345000	0.00519677	Intron	Pde1b	1.3183	0.096622					Pde1b	1302	1.3183	0.096622	Promoter Flanking Region	Diabetes CVD
18	15220000	15220500	0.00408157	Exon	Kctd1	0.58445	0.099405					Kctd1	2091	0.58445	0.099405	Promoter	CVD
18	15250500	15251000	0.00567004	Intron	Kctd1	0.58445	0.099405					Kctd1	-28409	0.58445	0.099405	Enhancer	CVD
18	15373000	15373500	0.00934068	IGR								Kctd1	-63045	0.58445	0.099405	Promoter Flanking Region	CVD
10	108033000	108033500	0.00934068	Intron	Syt1	-0.50463	0.10352					Syt1	41020	-0.50463	0.10352
9	55225500	55226000	0.00671089	Intron	AI118078	-0.67728	0.10606					AI118078	-44492	-0.67728	0.10606	Promoter Flanking Region
3	28620500	28621000	0.00458933	Exon	1700112D23Rik	-0.40811	0.89593					Slc2a2	-61	-0.40544	0.10759	Promoter Flanking Region	Obesity Diabetes CVD
5	77384000	77384500	0.0081419	Intron	Paics	-0.30628	0.10844					Paics	-3198	-0.30628	0.10844	Promoter
6	127962000	127962500	0.00625506	Intron	Tspan9	-0.34402	0.10844					Tspan9	22610	-0.34402	0.10844	Enhancer	Diabetes CVD
9	101004000	101004500	0.00915065	Exon	Msl2	-0.34573	0.10926					Msl2	-25549	-0.34573	0.10926	Promoter Flanking Region
15	100813500	100814000	0.00633323	Intron	Scn8a	1.0352	0.10931					Scn8a	-27671	1.0352	0.10931	Promoter Flanking Region
10	93579500	93580000	0.00170322	Intron	Fgd6	-0.405	0.11201					Fgd6	16408	-0.405	0.11201	Promoter Flanking Region	CVD
10	93600500	93601000	0.000422447	Intron	Fgd6	-0.405	0.11201					Fgd6	-4592	-0.405	0.11201		CVD
13	41173000	41173500	0.00309994	Intron	Mak	-2.7053	0.11347					Mak	2075	-2.7053	0.11347
10	119580000	119580500	0.00947958	Exon	Irak3	0.86818	0.11772					Irak3	27434	0.86818	0.11772		Diabetes CVD
8	73254000	73254500	0.00644982	Intron	Pde4c	-0.51044	0.11776					Pde4c	11	-0.51044	0.11776	Promoter	Diabetes CVD
7	82787500	82788000	0.00998138	Intron	Akap13	-0.36408	0.11799					Akap13	705	-0.36408	0.11799	Promoter	Diabetes CVD
18	65781500	65782000	0.00949124	Intron	Zfp532	0.44681	0.11863					Zfp532	17007	0.44681	0.11863
14	70963000	70963500	0.00143483	Promoter & Exon	Hr	1.329	0.11895	Bcap31	-1.5k	0.045172	0.91529	Hr	-7293	1.329	0.11895	Promoter Flanking Region and CTCF Binding Site
10	87894000	87894500	0.00861169	Exon	Gnptab	0.34824	0.11981					Gnptab	-1689	0.34824	0.11981	Promoter Flanking Region	CVD
2	121331500	121332000	0.00409512	Promoter	Mfap1a	-0.41479	0.12002	Wdr76	-1k	-0.011146	1	Mfap1a	901	-0.41479	0.12002	Promoter and Promoter
2	24242000	24242500	0.00874032	Intron	Psd4	0.50742	0.12147					Psd4	89	0.50742	0.12147	Promoter
5	143711500	143712000	0.00935621	IGR								Fscn1	10522	0.55145	0.12405	Promoter Flanking Region
7	56717500	56718000	0.00520509	Intron	v2	0.56833	0.12405					v2	-97409	0.56833	0.12405	Promoter Flanking Region
8	72179000	72179500	0.00912294	Intron	Zfp964	-0.79842	0.12442					Zfp964	4162	-0.79842	0.12442	Promoter
5	137555500	137556000	0.00707054	IGR								Serpine1	-7358	0.80035	0.12591	Promoter Flanking Region	Obesity Diabetes CVD
4	46948000	46948500	0.00313254	Intron	Gabbr2	-0.54425	0.12603					Gabbr2	56745	-0.54425	0.12603		Obesity CVD
4	47011500	47012000	0.00149613	IGR								Gabbr2	-6755	-0.54425	0.12603		Obesity CVD
10	80128500	80129000	0.00407282	Exon	Mknk2	-0.41529	0.129					Mknk2	6221	-0.41529	0.129	Promoter Flanking Region
10	80130000	80130500	0.00233016	Exon	Mknk2	-0.41529	0.129					Mknk2	4721	-0.41529	0.129	Promoter Flanking Region
10	41934000	41934500	0.00020973	Intron	Foxo3	-0.4247	0.13072					Foxo3	44172	-0.4247	0.13072		Obesity Diabetes CVD
9	55923000	55923500	0.00464758	IGR								Pstpip1	14769	1.1973	0.1323	Promoter Flanking Region	CVD
5	119020000	119020500	0.00451242	Intron	Med13l	-0.34894	0.13462					Med13l	-9272	-0.34894	0.13462	Promoter	CVD
5	119297500	119298000	1.25e-07	IGR								Med13l	-286772	-0.34894	0.13462		CVD
19	10864500	10865000	0.00105915	Exon	Cd6	1.5198	0.13843					Cd6	2978	1.5198	0.13843	Promoter Flanking Region
11	5909500	5910000	0.00328427	Intron	Camk2b	-0.33837	0.13929					Camk2b	-9048	-0.33837	0.13929	Promoter
11	5950000	5950500	0.00477719	Intron	Camk2b	-0.33837	0.13929					Camk2b	15541	-0.33837	0.13929	Open chromatin
19	10051500	10052000	0.00285967	IGR								Fth1	5693	0.32177	0.13971	Promoter
16	87661000	87661500	0.000723955	IGR								Bach1	38190	-0.43409	0.14051	Promoter Flanking Region
16	87689500	87690000	0.00504407	IGR								Bach1	9690	-0.43409	0.14051	Promoter Flanking Region
16	87713000	87713500	0.00289391	Intron	Bach1	-0.43409	0.14051					Bach1	-13751	-0.43409	0.14051	Promoter Flanking Region
6	127065000	127065500	0.00492272	IGR								9630033F20Rik	-5432	0.37487	0.14364	Open chromatin
11	60014000	60014500	0.00415566	Exon	Srebf1	0.70823	0.14364					Srebf1	542	0.70823	0.14364	Promoter Flanking Region	Obesity Diabetes CVD
11	60018000	60018500	0.000295782	Exon	Srebf1	0.70823	0.14364					Srebf1	-208	0.70823	0.14364	Promoter Flanking Region	Obesity Diabetes CVD
11	60019000	60019500	0.000434661	Exon	Srebf1	0.70823	0.14364					Srebf1	614	0.70823	0.14364	Promoter	Obesity Diabetes CVD
10	70726500	70727000	0.00757629	Intron	Ube2d1	0.32071	0.1437					Ube2d1	-6864	0.32071	0.1437	Enhancer
4	151974500	151975000	0.000288166	IGR								Gm13172	77612	2.5894	0.14456
11	80239000	80239500	0.00949124	IGR								Psmd11	3117	0.25892	0.14652	Promoter Flanking Region and CTCF Binding Site
10	79409500	79410000	0.0043065	Intron	Arid3a	0.55553	0.14658					Arid3a	-476	0.55553	0.14658	Promoter
16	4647500	4648000	0.00143536	Promoter	Coro7	0.31103	0.14731	Cabp7	-1k			Coro7	-784	0.31103	0.14731	Promoter Flanking Region
16	4648500	4649000	0.000171855	Exon	Coro7	0.31103	0.14731					Coro7	-1784	0.31103	0.14731	Promoter Flanking Region
12	104285000	104285500	0.00963789	Exon	Unc79	-1.3368	0.14882					Unc79	-44901	-1.3368	0.14882
6	112895000	112895500	0.00165826	Intron	Srgap3	-1.0231	0.15004					Srgap3	1748	-1.0231	0.15004	Promoter
5	141300000	141300500	0.00828148	Intron	G12	0.41457	0.1502					G12	6300	0.41457	0.1502	Promoter Flanking Region
11	72298500	72299000	0.00864434	Intron	Spns2	0.42179	0.15283					Spns2	4906	0.42179	0.15283	Enhancer
5	50381000	50381500	1.61e-05	Exon	Gpr125	0.28992	0.15391					Gpr125	69207	0.28992	0.15391
15	96710500	96711000	0.00741373	IGR								Slc38a4	140253	-0.34288	0.15391	Open chromatin
15	96884000	96884500	0.00290048	Intron	Slc38a4	-0.34288	0.15391					Slc38a4	2387	-0.34288	0.15391	Promoter
10	40351000	40351500	2.66e-05	Exon	Ddo	0.26139	0.15412					Ddo	-1148	0.26139	0.15412	Promoter	Diabetes
17	12853500	12854000	0.00633692	Intron	Slc22a1	0.32327	0.15437					Slc22a1	15204	0.32327	0.15437	CTCF Binding Site and Promoter Flanking Region	Obesity Diabetes CVD
17	12859500	12860000	0.00245481	Exon	Slc22a1	0.32327	0.15437					Slc22a1	9204	0.32327	0.15437		Obesity Diabetes CVD
14	20800500	20801000	0.00918439	IGR								Gng2	-3651	0.51067	0.15439		Diabetes CVD
4	53604500	53605000	0.00744752	Intron	Slc44a1	0.35461	0.15917					Slc44a1	4477	0.35461	0.15917	Promoter Flanking Region
4	107148500	107149000	0.000987407	Intron	Glis1	1.6968	0.16044					Glis1	-36897	1.6968	0.16044
4	107278500	107279000	3.2e-05	Intron	Glis1	1.6968	0.16044					Glis1	9105	1.6968	0.16044	Promoter Flanking Region
7	134278500	134279000	0.00814654	Exon	Spn	0.79733	0.16077					Spn	2828	0.79733	0.16077	Promoter
3	51992000	51992500	0.00919737	IGR								Foxo1	80259	-0.53149	0.16342		Obesity Diabetes CVD
2	101793000	101793500	0.00110125	Exon	Ldlrad3	-0.0059249	1					Commd9	-66580	0.26902	0.16347
11	4136000	4136500	0.00504214	Promoter	Osm	2.9577	0.16354	Osm	-1k	2.9577	0.16354	Osm	423	2.9577	0.16354	Promoter	Diabetes CVD
11	4136500	4137000	0.000446925	Promoter & Exon	Osm	2.9577	0.16354	Osm	+.6k	2.9577	0.16354	Osm	-77	2.9577	0.16354	Promoter	Diabetes CVD
10	44147500	44148000	2.78e-05	IGR								Prdm1	30993	0.70269	0.16889	Promoter Flanking Region
10	44185000	44185500	0.00128145	Intron	Prdm1	0.70269	0.16889					Prdm1	-6446	0.70269	0.16889	Promoter Flanking Region
2	170700500	170701000	0.00874032	Intron	Dok5	0.2385	1					Gm14263	79824	2.7261	0.16895
10	61685500	61686000	0.0010384	Intron	Tspan15	0.40142	0.17051					Tspan15	8474	0.40142	0.17051		CVD
8	112544000	112544500	0.00866325	IGR								Chst4	19234	-1.6955	0.17187
1	79820500	79821000	0.00521657	Intron	Serpine2	0.59966	0.17402					Serpine2	34771	0.59966	0.17402	Promoter Flanking Region	Obesity Diabetes
10	82525000	82525500	0.00333768	Intron	Chst11	1.0175	0.17548					Chst11	-76757	1.0175	0.17548	Enhancer	Obesity CVD
11	115698500	115699000	0.00309033	Intron	Llgl2	-0.29013	0.17548					Llgl2	-2863	-0.29013	0.17548	Promoter Flanking Region	CVD
X	98578500	98579000	0.000121367	Intron	Gjb1	-0.30289	0.17758					Gjb1	575	-0.30289	0.17758	Promoter Flanking Region
5	102890000	102890500	0.000189972	IGR								Arhgap24	20410	0.39999	0.17912		CVD
1	75932500	75933000	0.00186916	IGR								Gm5257	-299535	-2.3744	0.17949	Promoter Flanking Region
4	154442000	154442500	0.00116796	Exon	Pex10	0.36391	0.18028					Pex10	-832	0.36391	0.18028	Promoter
10	11011000	11011500	0.00427261	Exon	Fbxo30	-0.36507	0.18088					Fbxo30	-9615	-0.36507	0.18088
7	105225000	105225500	0.00615604	Promoter & Exon	Myo7a	-0.33962	0.18197	Gm11638	+.6k			Myo7a	-7113	-0.33962	0.18197		Diabetes CVD
7	105233000	105233500	0.00926888	Intron	Myo7a	-0.33962	0.18197					Myo7a	229	-0.33962	0.18197	Promoter	Diabetes CVD
7	86542500	86543000	0.00416765	Intron	Fanci	1.3658	0.18255					Fanci	1522	1.3658	0.18255
17	75838500	75839000	0.00885693	Promoter	Rasgrp3	-0.35193	0.18282	K230010J24Rik	-1k	0.20415	0.89388	Rasgrp3	-3255	-0.35193	0.18282	Promoter	CVD
11	76270000	76270500	0.00957595	Exon	Abr	0.42278	0.183					Abr	11800	0.42278	0.183	CTCF Binding Site and Promoter Flanking Region	Obesity Diabetes
10	30565500	30566000	0.0059747	IGR								Hey2	-2893	-1.1259	0.18358		CVD
1	173408500	173409000	0.00941319	IGR								F11r	-15519	-0.25796	0.18425	Promoter Flanking Region	Obesity Diabetes CVD
11	69220500	69221000	0.00124218	Exon	Kdm6b	-0.3253	0.18546					Kdm6b	-2783	-0.3253	0.18546	Promoter
11	69221000	69221500	0.00998138	Promoter & Exon	Kdm6b	-0.3253	0.18546	Npy1r	-1k	-0.66567	0.41379	Kdm6b	-3283	-0.3253	0.18546	Promoter
2	164218500	164219000	0.0012957	Exon	Matn4	0.69072	0.74727					Slpi	-3669	0.77293	0.18609
6	24549500	24550000	0.00279262	Intron	Lmod2	-0.81107	0.18749					Lmod2	-1729	-0.81107	0.18749	Promoter
10	93052500	93053000	0.00817733	Promoter & Exon	4933408J17Rik	-0.75279	0.7269	Snrpf	-1k	0.55839	0.18857	Snrpf	-49	0.55839	0.18857	Promoter
10	21409500	21410000	0.00143536	Promoter				Gm5420	-1.5k	1.8906	0.18894	Gm5420	1151	1.8906	0.18894	Promoter
14	31981000	31981500	0.00146664	Promoter	Stab1	-0.42285	0.1944	Stab1	+.6k	-0.42285	0.1944	Stab1	781	-0.42285	0.1944	Promoter	Obesity Diabetes
17	57394500	57395000	0.00717851	Exon	Trip10	0.36434	0.19588					Trip10	-5575	0.36434	0.19588	Promoter Flanking Region
10	77435000	77435500	0.00574601	Promoter				Trpm2	-2k	0.47693	0.19602	Trpm2	-1692	0.47693	0.19602	CTCF Binding Site and Promoter	Obesity Diabetes
1	135252500	135253000	0.00107321	Exon	Ren1	-0.72354	0.19697					Ren1	-4014	-0.72354	0.19697	Promoter Flanking Region
10	79774500	79775000	0.00692241	Promoter & Exon	Apc2	-0.606	0.34915	Wdfy1	-2k	0.12664	0.66446	2310011J03Rik	8782	0.30904	0.19884
10	43648000	43648500	0.00883309	Exon	Rtn4ip1	0.27513	0.1989					Rtn4ip1	-7159	0.27513	0.1989	Open chromatin and Promoter Flanking Region
4	132796000	132796500	0.00922792	Promoter				Map3k6	-1k	-0.72752	0.20072	Map3k6	733	-0.72752	0.20072	Promoter	Diabetes CVD
4	132807000	132807500	0.00408034	Exon	Map3k6	-0.72752	0.20072					Map3k6	-236	-0.72752	0.20072	Promoter	Diabetes CVD
4	104111000	104111500	0.00692241	Intron	Dab1	-0.67451	0.20094					Dab1	-70805	-0.67451	0.20094		Obesity Diabetes CVD
5	89002000	89002500	0.00169083	Intron	Rufy3	-0.33007	0.20146					Rufy3	-7826	-0.33007	0.20146	Promoter Flanking Region
5	89023500	89024000	0.00837197	Intron	Rufy3	-0.33007	0.20146					Rufy3	-10901	-0.33007	0.20146	Promoter Flanking Region
7	149268500	149269000	0.00016483	Promoter & Exon	Dusp8	1.2468	0.2031	Dusp8	-2k	1.2468	0.2031	Dusp8	-1908	1.2468	0.2031
4	139604000	139604500	0.00701924	Intron	Igsf21	-0.39289	0.74438					Klhdc7a	-80059	0.59575	0.20313	Enhancer	Diabetes
12	25939500	25940000	0.00880168	IGR								Id2	-158543	0.50537	0.2033	Promoter Flanking Region
5	114341000	114341500	4.91e-06	Intron	Coro1c	0.29597	0.20513					Coro1c	-8046	0.29597	0.20513	Promoter Flanking Region
11	53905000	53905500	0.00186389	IGR								P4ha2	8597	0.45756	0.20806	Promoter Flanking Region
11	53906000	53906500	0.00949124	IGR								P4ha2	7597	0.45756	0.20806	Promoter Flanking Region
5	149444000	149444500	0.00465159	IGR								Ubl3	-79635	-0.22453	0.20871	Promoter Flanking Region
15	38457500	38458000	0.00857506	Promoter				Cd80	-2k	0.2676	0.83673	Azin1	-8479	-0.33205	0.21153	Enhancer and Promoter Flanking Region
1	74143000	74143500	0.00641372	Intron	Tns1	-0.33141	0.21452					Tns1	28021	-0.33141	0.21452	Enhancer
1	191580500	191581000	8.1e-05	Intron	Ptpn14	-0.48301	0.21589					Ptpn14	-28353	-0.48301	0.21589	Promoter Flanking Region
1	191581000	191581500	0.000632043	Intron	Ptpn14	-0.48301	0.21589					Ptpn14	-28853	-0.48301	0.21589	Promoter Flanking Region
11	34597000	34597500	0.0086595	Promoter & Exon	Dock2	0.42849	0.21589	Dock2	+.6k	0.42849	0.21589	Dock2	385	0.42849	0.21589	Promoter	Diabetes CVD
4	128971000	128971500	0.00596601	Exon	Sync	1.696	0.21703					Sync	-6017	1.696	0.21703	Enhancer
5	122377500	122378000	0.00879543	Intron	Cux2	-0.44828	0.2172					Cux2	-2576	-0.44828	0.2172		Obesity Diabetes CVD
5	122454000	122454500	0.00723312	Intron	Cux2	-0.44828	0.2172					Cux2	-1647	-0.44828	0.2172		Obesity Diabetes CVD
11	101581000	101581500	0.0034615	IGR								Dhx8	13233	-0.26002	0.21823	Promoter Flanking Region
8	126311500	126312000	0.00699411	Intron	Gm20388							Rab4a	18385	-0.22739	0.2184	Promoter Flanking Region
1	184483500	184484000	0.00519169	IGR								Capn8	11638	0.9416	0.22056	CTCF Binding Site
1	184572500	184573000	0.00237937	IGR								Capn8	-77362	0.9416	0.22056	Enhancer
1	184186000	184186500	0.00652789	IGR								Degs1	26355	-0.23495	0.22061	Promoter Flanking Region
1	38341500	38342000	0.00309161	Promoter	Aff3	-0.32062	0.68873	4932425I24Rik	+.6k			Gm16151	23247	2.4358	0.22213
19	5809500	5810000	0.00780699	IGR								Malat1	-6829	-0.51212	0.22263	Promoter
11	43589500	43590000	0.0025106	Exon	Adra1b	-0.0097924	1					Ttc1	-27990	-0.25674	0.22309
15	101071500	101072000	0.00602407	IGR								Grasp	-16862	-0.51998	0.22579	Promoter Flanking Region
7	51723500	51724000	0.00801361	Promoter & Exon	Josd2	0.38141	0.22775	Josd2	+.6k	0.38141	0.22775	Josd2	21	0.38141	0.22775	Promoter
14	63859500	63860000	0.00374199	Exon	Gata4	0.25779	0.22995					Gata4	4585	0.25779	0.22995		Obesity Diabetes CVD
10	127577500	127578000	0.0017644	Intron	Rbms2	0.22661	0.23085					Rbms2	35997	0.22661	0.23085	Promoter Flanking Region and TF binding site and CTCF Binding Site
8	122422000	122422500	0.00594014	IGR								Usp10	12260	0.25009	0.23348	Promoter Flanking Region
13	21260000	21260500	0.00774714	IGR								Trim27	11314	-0.25526	0.2369	Promoter Flanking Region
14	70708500	70709000	0.00757629	Exon	Slc39a14	-0.32773	0.23966					Slc39a14	2547	-0.32773	0.23966	Promoter Flanking Region	Obesity
14	70737500	70738000	0.00120637	Intron	Slc39a14	-0.32773	0.23966					Slc39a14	-3495	-0.32773	0.23966		Obesity
7	105501000	105501500	0.00485254	Exon	Tsku	0.59849	0.24495					Tsku	7589	0.59849	0.24495	Promoter
13	63772500	63773000	0.00672492	IGR								Ptch1	-98026	-0.6657	0.24531		Obesity Diabetes CVD
18	52677500	52678000	0.00143482	Exon	Lox	0.85773	0.24605					Lox	11745	0.85773	0.24605		Diabetes CVD
1	174278000	174278500	0.00817011	Intron	Kcnj10	0.48819	0.24873					Kcnj10	-6482	0.48819	0.24873	Enhancer	Diabetes
X	97962000	97962500	0.00100853	Promoter				Dlg3	-1.5k	-0.27645	0.24877	Dlg3	1061	-0.27645	0.24877	Promoter	Diabetes CVD
9	106786500	106787000	0.00795487	Exon	Rbm15b	-0.26236	0.25129					Rbm15b	-1880	-0.26236	0.25129	Promoter
6	121260000	121260500	0.00444588	Intron	Slc6a13	-0.25029	0.25616					Slc6a13	-9200	-0.25029	0.25616	Enhancer	Diabetes CVD
8	90791000	90791500	0.00159668	IGR								Adcy7	5302	0.46636	0.25636	Enhancer
8	90814500	90815000	0.0077575	Intron	Adcy7	0.46636	0.25636					Adcy7	-1535	0.46636	0.25636	Promoter
1	63149500	63150000	0.0034615	Intron	Ino80d	-0.28226	0.2586					Ino80d	-10997	-0.28226	0.2586
17	25201000	25201500	0.000288166	Intron	Tmem204	-0.3512	0.25926					Tmem204	14169	-0.3512	0.25926	Promoter Flanking Region
7	51868500	51869000	0.00124218	Exon	Myh14	0.32592	0.26275					Myh14	995	0.32592	0.26275	Enhancer	CVD
11	77973500	77974000	1.7e-05	Exon	Traf4	-0.24889	0.26275					Traf4	5518	-0.24889	0.26275	Promoter Flanking Region	Diabetes CVD
14	12383000	12383500	0.00735829	IGR								Ptprg	3046	-0.32048	0.26444		CVD
16	94952500	94953000	0.00778074	IGR								Dyrk1a	-61997	-0.22208	0.26702
11	19840000	19840500	0.00583721	Intron	Spred2	-0.36631	0.26718					Spred2	14573	-0.36631	0.26718	Promoter Flanking Region
8	73293500	73294000	0.00195992	Exon	Pik3r2	0.27317	0.26719					Pik3r2	63	0.27317	0.26719	Promoter and CTCF Binding Site
10	80937000	80937500	0.00965189	Exon	Celf5	2.3819	0.26719					Celf5	589	2.3819	0.26719
19	37956000	37956500	0.0077948	IGR								Myof	162067	0.40777	0.26739	Open chromatin	Diabetes CVD
4	151575500	151576000	0.00659351	Intron	Acot7	-0.25064	0.2688					Acot7	-1523	-0.25064	0.2688	Promoter Flanking Region	CVD
3	101971500	101972000	0.00944415	Intron	Vangl1	0.28855	0.26898					Vangl1	-604	0.28855	0.26898	Promoter Flanking Region
3	102047500	102048000	0.00633323	IGR								Vangl1	-38884	0.28855	0.26898
2	77655500	77656000	0.00708101	Exon	Zfp385b	-0.30982	0.26918					Zfp385b	-184	-0.30982	0.26918	Promoter Flanking Region
11	59272500	59273000	0.00309033	IGR								Zfp867	6086	-0.31969	0.26919	Promoter Flanking Region
14	48268000	48268500	0.00597846	IGR								Ktn1	15431	-0.32172	0.26937	Promoter
13	114868000	114868500	0.00226823	Intron	Arl15	-0.32321	0.27029					Arl15	-283170	-0.32321	0.27029	Enhancer	Obesity Diabetes CVD
X	82514500	82515000	0.00655193	Exon	1600014K23Rik	2.3898	0.27135					1600014K23Rik	-19482	2.3898	0.27135
6	8908000	8908500	0.00679233	Intron	Nxph1	1.186	0.27154					Nxph1	-8324	1.186	0.27154		Diabetes
11	53384000	53384500	0.00519387	Promoter & Exon	Kif3a	0.39261	0.27421	Mxi1	-1k	-0.15211	0.51945	Kif3a	-242	0.39261	0.27421		Obesity Diabetes CVD
2	33028500	33029000	0.00692241	Intron	Ralgps1	0.46542	0.2753					Ralgps1	-4758	0.46542	0.2753	Promoter Flanking Region	Diabetes CVD
12	72380000	72380500	0.0041081	IGR								Dact1	30871	-0.67526	0.2753	Enhancer
1	40771500	40772000	9.66e-05	Promoter	Slc9a2	-2.2707	0.27743	4931429I11Rik	+.6k	0	1	Slc9a2	-32943	-2.2707	0.27743	Enhancer	CVD
9	119392500	119393000	0.00865406	Exon	Scn5a	2.6004	0.28409					Scn5a	34099	2.6004	0.28409	Promoter Flanking Region	Diabetes CVD
17	46241500	46242000	0.00551613	IGR								Mrps18a	6435	0.26123	0.28882	Promoter Flanking Region	Diabetes CVD
17	46261000	46261500	0.00675465	Intron	Mrps18a	0.26123	0.28882					Mrps18a	1224	0.26123	0.28882	Promoter Flanking Region	Diabetes CVD
5	140449000	140449500	0.0048709	Exon	Elfn1	1.3719	0.28987					Elfn1	-65103	1.3719	0.28987
4	109695500	109696000	0.00722679	IGR								Dmrta2	-44842	2.3088	0.2931
16	35933000	35933500	0.00583924	Exon	Dtx3l	0.33449	0.040158					Parp9	5556	0.25316	0.2931	Promoter Flanking Region
7	124630000	124630500	0.00512504	Intron	Xylt1	1.4861	0.29896					Xylt1	-10994	1.4861	0.29896	Enhancer	Diabetes CVD
12	85489000	85489500	0.00707054	Promoter & Exon	Pnma1	2.1579	0.30081	Pnma1	+.6k	2.1579	0.30081	Pnma1	439	2.1579	0.30081	Promoter and Promoter
1	184857500	184858000	0.00864434	IGR								Tlr5	27419	0.54173	0.3011	Promoter Flanking Region	Obesity Diabetes CVD
6	108521500	108522000	0.00702013	IGR								Gm16433	-5918	0.64836	0.30163	Promoter Flanking Region
12	114152000	114152500	0.00243459	Exon	Jag2	-1.1707	0.30285					Jag2	15706	-1.1707	0.30285	Promoter Flanking Region
12	114152500	114153000	0.00948327	Exon	Jag2	-1.1707	0.30285					Jag2	15206	-1.1707	0.30285	Promoter Flanking Region
5	134534500	134535000	0.000648782	IGR								Gm15627	40578	2.3766	0.30299
X	148638500	148639000	0.00784805	Exon	Iqsec2	0.26028	0.30559					Iqsec2	-24993	0.26028	0.30559
4	149032000	149032500	0.00409149	Exon	Pik3cd	0.40801	0.30635					Pik3cd	5393	0.40801	0.30635	Promoter Flanking Region	Diabetes CVD
8	125856000	125856500	0.00341515	Promoter	Gm20388			Spire2	-1k	1.192	0.30734	Spire2	613	1.192	0.30734	Promoter
15	25605000	25605500	0.000943713	Intron	Myo10	-0.3069	0.30903					Myo10	-735	-0.3069	0.30903	Enhancer	CVD
14	54851000	54851500	0.00157899	IGR								Trac	-10804	0.82518	0.31102
10	76897000	76897500	4.22e-06	IGR								Adarb1	-15985	-0.32365	0.31182	Promoter Flanking Region	Obesity CVD
1	133096000	133096500	0.000920046	Exon	Rassf5	0.36082	0.31455					Rassf5	712	0.36082	0.31455	Promoter
1	133096500	133097000	0.00258058	Exon	Rassf5	0.36082	0.31455					Rassf5	212	0.36082	0.31455	Promoter
10	81043000	81043500	2.35e-12	Exon	Tle2	-0.3941	0.31476					Tle2	579	-0.3941	0.31476	Promoter
2	121180000	121180500	0.00796837	Intron	Ppip5k1	0.36188	0.31495					Ppip5k1	808	0.36188	0.31495	Promoter
16	29988000	29988500	9.22e-05	Promoter				Tbc1d13	-1.5k	0.19426	0.40953	4632428C04Rik	20753	0.63898	0.31534
13	43296000	43296500	0.00107829	Exon	Gfod1	-0.055864	1					Tbc1d7	-29272	0.28345	0.31575	CTCF Binding Site
2	150474000	150474500	0.00838777	Intron	Acss1	0.54865	0.31661					Acss1	-10149	0.54865	0.31661	Promoter Flanking Region	CVD
9	83392000	83392500	0.00181542	IGR								Sh3bgrl2	49934	0.25744	0.31856	Open chromatin	Obesity Diabetes
6	97126000	97126500	0.0050171	Exon	Tmf1	-0.26448	0.31924					Tmf1	3031	-0.26448	0.31924	Promoter
12	104026500	104027000	0.00872375	Exon	Btbd7	-0.13662	0.76753					Moap1	-29618	-2.0037	0.31939	Promoter Flanking Region
14	52738500	52739000	0.00533007	Exon	Rpgrip1	0.35127	0.31954					Rpgrip1	-7922	0.35127	0.31954	Promoter
18	34724500	34725000	0.00918967	Intron	Nme5	1.4266	0.31993					Nme5	14237	1.4266	0.31993
11	118589500	118590000	0.0017428	Intron	Rbfox3	-0.61458	0.32168					Rbfox3	32855	-0.61458	0.32168	Promoter Flanking Region
12	86558000	86558500	0.000896414	Promoter				Eif2b2	-2k	0.21568	0.32189	Eif2b2	2431	0.21568	0.32189		Obesity Diabetes CVD
10	120938500	120939000	0.00809223	IGR								Rassf3	-25194	-0.21763	0.32204	Promoter Flanking Region
X	140722500	140723000	0.00107829	Promoter	Gm15066	-1.1609	0.32295	Gm15066	+.6k	-1.1609	0.32295	Gm15066	376	-1.1609	0.32295
11	117836000	117836500	0.00209307	IGR								Socs3	-4639	0.4761	0.32305	Promoter Flanking Region	Obesity Diabetes CVD
X	20352500	20353000	0.00819539	IGR								Araf	22440	-0.18823	0.3231	Promoter Flanking Region
X	7202500	7203000	0.000283374	Exon	Cac1f	1.2163	0.32317					Cac1f	856	1.2163	0.32317
17	85065000	85065500	0.00789396	Intron	Abcg5	0.40404	0.32327					Abcg5	8710	0.40404	0.32327		Obesity Diabetes CVD
19	23214000	23214500	0.00925656	Promoter				Klf9	-2k	-0.34135	0.32327	Klf9	1716	-0.34135	0.32327	Promoter	Obesity Diabetes
8	48051000	48051500	0.00078349	IGR								Enpp6	21279	-1.053	0.3235
8	48220000	48220500	0.00874032	IGR								Enpp6	-65715	-1.053	0.3235
12	114395000	114395500	0.00852499	Promoter & Exon	4930427A07Rik	1.2401	0.32444	4930427A07Rik	+.6k	1.2401	0.32444	4930427A07Rik	-364	1.2401	0.32444	Promoter
10	62651000	62651500	0.00075375	Intron	Mypn	2.2426	0.32456					Mypn	15700	2.2426	0.32456
15	98855500	98856000	0.00516348	IGR								Tuba1c	4822	0.48549	0.32476	Enhancer and Promoter Flanking Region and CTCF Binding Site
5	99271500	99272000	0.00383253	IGR								Bmp3	11958	-2.194	0.3254		Obesity Diabetes CVD
11	46115500	46116000	0.00981099	Intron	Cyfip2	0.37074	0.32585					Cyfip2	10222	0.37074	0.32585		CVD
3	121943500	121944000	0.0048709	IGR								Gclm	4975	0.20729	0.32873		Diabetes CVD
17	69558000	69558500	0.00955251	Intron	Epb4.1l3	0.36537	0.32992					Epb4.1l3	-790	0.36537	0.32992
2	113273000	113273500	0.00905925	Intron	Fmn1	-0.49441	0.33334					Fmn1	8221	-0.49441	0.33334
8	77617000	77617500	0.00208616	Promoter	Hmox1	0.34034	0.33514	Hmox1	-1k	0.34034	0.33514	Hmox1	490	0.34034	0.33514	Promoter	Obesity Diabetes CVD
2	30917000	30917500	0.00685875	Intron	Fnbp1	0.22333	0.33932					Fnbp1	-6036	0.22333	0.33932	Promoter Flanking Region
2	11510500	11511000	0.00604159	Exon	Rbm17	-0.23464	0.34169					Rbm17	-1705	-0.23464	0.34169	Promoter Flanking Region	Diabetes
2	164820000	164820500	0.000189382	Exon	Slc12a5	-0.42929	0.34348					Slc12a5	2091	-0.42929	0.34348		Diabetes CVD
15	83433000	83433500	0.00995861	Exon	Scube1	1.6238	0.010335					Ttll12	-7413	0.23566	0.34361	Promoter Flanking Region
11	58731000	58731500	0.00934068	Promoter	Btnl10	2.1663	0.34468	Btnl10	-1k	2.1663	0.34468	Btnl10	410	2.1663	0.34468	Promoter
1	89564500	89565000	0.00989141	Exon	Inpp5d	0.32249	0.34562					Inpp5d	8314	0.32249	0.34562		Diabetes CVD
11	117855500	117856000	0.00373644	Intron	Pgs1	0.23824	0.3489					Pgs1	6609	0.23824	0.3489		Obesity Diabetes
11	117876000	117876500	0.00997393	Exon	Pgs1	0.23824	0.3489					Pgs1	-2343	0.23824	0.3489	Promoter Flanking Region	Obesity Diabetes
5	81471500	81472000	0.00514087	Intron	Lphn3	-0.71555	0.35298					Lphn3	-20665	-0.71555	0.35298
11	103059000	103059500	0.00706888	Exon	Fmnl1	0.42827	0.35498					Fmnl1	-885	0.42827	0.35498
5	65740000	65740500	0.000757684	Promoter & Exon	Klb	-0.33534	0.35534	Klb	+.6k	-0.33534	0.35534	Klb	-375	-0.33534	0.35534	Promoter	CVD
5	91201500	91202000	0.00175756	Promoter & Exon	Pf4	0.79717	0.35785	Pf4	+.6k	0.79717	0.35785	Pf4	-39	0.79717	0.35785	Promoter	Diabetes CVD
12	9395500	9396000	0.00583503	IGR								Gm7099	40852	1.5294	0.35844
5	43908000	43908500	0.00903606	Intron	C1qtnf7	-0.52751	0.35885					C1qtnf7	-1173	-0.52751	0.35885	Promoter
6	40187000	40187500	0.000951141	Intron	Gm5567							Agk	88477	0.42466	0.36211	Promoter Flanking Region and CTCF Binding Site
4	141270000	141270500	0.000204455	Intron	Ddi2	-0.22794	0.36497					Ddi2	9334	-0.22794	0.36497	Promoter Flanking Region
5	148644500	148645000	0.00563625	IGR								Pomp	27704	0.25486	0.366
13	52741500	52742000	0.00476033	Exon	Syk	0.30669	0.36604					Syk	-49172	0.30669	0.36604		CVD
13	52821500	52822000	0.00598756	IGR								Syk	-129172	0.30669	0.36604	CTCF Binding Site and Enhancer	CVD
13	52831000	52831500	0.00367665	Intron								Syk	-138672	0.30669	0.36604	Enhancer	CVD
6	42303000	42303500	0.00200929	Intron	Zyx	0.25499	0.36721					Zyx	-2943	0.25499	0.36721	Promoter	Diabetes CVD
13	97765500	97766000	0.00341518	IGR								1700029F12Rik	38817	-2.0229	0.36721	Open chromatin
11	53886500	53887000	0.00985977	IGR								Pdlim4	-3984	0.45841	0.36828	Promoter Flanking Region
8	47896500	47897000	0.00940602	Intron	Irf2	0.25009	0.36932					Irf2	-71401	0.25009	0.36932	Promoter Flanking Region
1	193176500	193177000	0.0048709	Exon	Ppp2r5a	-0.096719	0.70679					Tmem206	-26672	0.34621	0.37018	Promoter Flanking Region
5	114039000	114039500	0.00107321	Exon	Wscd2	-2.0192	0.37018					Wscd2	-38247	-2.0192	0.37018		CVD
7	4781000	4781500	0.00789396	Exon	Shisa7	2.0804	0.37018					Shisa7	1729	2.0804	0.37018
13	70072500	70073000	0.00706888	IGR								Gm6132	74103	-2.021	0.37018	Promoter Flanking Region
X	6411500	6412000	0.00357296	Intron	Dgkk	2.0891	0.37018					Dgkk	39110	2.0891	0.37018
X	102115000	102115500	0.00949124	IGR								Gm6285	28124	-2.0265	0.37018
9	56773000	56773500	0.00401358	Exon	Snx33	-0.23952	0.37212					Snx33	3178	-0.23952	0.37212	Promoter
16	91976500	91977000	0.00950883	Promoter				Gm16738	-1k			Atp5o	-44568	-0.21818	0.37311	Promoter Flanking Region	Diabetes
5	35836500	35837000	0.00817011	IGR								Cpz	31720	0.70656	0.37315
7	144418500	144419000	0.00863904	Intron	Ebf3	2.2763	0.37331					Ebf3	40721	2.2763	0.37331	Promoter Flanking Region
7	144434000	144434500	0.00460414	Exon	Ebf3	2.2763	0.37331					Ebf3	25221	2.2763	0.37331
6	91061000	91061500	0.00181948	Intron	Nup210	-0.25751	0.37376					Nup210	5813	-0.25751	0.37376	Promoter	CVD
9	113967000	113967500	0.00949124	Promoter	Susd5	-2.0585	0.37458	Susd5	+.6k	-2.0585	0.37458	Susd5	-528	-2.0585	0.37458
9	57488000	57488500	0.00957595	Intron	Csk	0.17879	0.37747					Csk	5460	0.17879	0.37747	Promoter	Obesity Diabetes CVD
4	128926500	128927000	0.00865125	Intron	C77080	0.2857	0.37902					C77080	-813	0.2857	0.37902	Promoter
5	136916000	136916500	0.000204455	Intron	Cux1	0.18457	0.38071					Cux1	-66669	0.18457	0.38071		Obesity
7	73986500	73987000	0.0014215	Intron	Adamts17	0.90436	0.38087					Adamts17	641	0.90436	0.38087	CTCF Binding Site and Promoter	Diabetes CVD
9	120562500	120563000	0.00342274	IGR								5830454E08Rik	-76037	0.75451	0.38201
17	25704500	25705000	0.00530929	Exon	Sox8	1.4721	0.38201					Sox8	2659	1.4721	0.38201	CTCF Binding Site and Promoter Flanking Region
5	117744000	117744500	0.00817011	IGR								Pebp1	-6366	0.21371	0.38237		Diabetes CVD
4	134838500	134839000	0.00516348	IGR								Gm12983	8090	1.9986	0.38247	Promoter Flanking Region
4	134839000	134839500	5.9e-06	IGR								Gm12983	7590	1.9986	0.38247	Promoter Flanking Region
19	23772500	23773000	0.00409512	Intron	Ptar1	-0.39405	0.38247					Ptar1	-10610	-0.39405	0.38247	Promoter Flanking Region
16	93770000	93770500	0.00012581	Exon	Dopey2	0.23232	0.58941					2310043M15Rik	25133	0.7083	0.38299	Promoter Flanking Region
16	93770500	93771000	0.00181542	Exon	Dopey2	0.23232	0.58941					2310043M15Rik	24633	0.7083	0.38299	Promoter Flanking Region
16	93792500	93793000	0.00108628	Intron	Dopey2	0.23232	0.58941					2310043M15Rik	2633	0.7083	0.38299	Promoter Flanking Region
11	79466500	79467000	0.00949124	Intron	Rab11fip4	-0.35887	0.38385					Rab11fip4	7564	-0.35887	0.38385	Promoter Flanking Region
9	108977000	108977500	0.00341518	Promoter				Atrip	-1k	0.3135	0.38435	Atrip	-362	0.3135	0.38435	Promoter	Diabetes CVD
1	163244000	163244500	0.00757629	IGR								Prdx6	-62650	0.22781	0.38545		Obesity CVD
10	110742000	110742500	0.0097087	IGR								Bbs10	-6265	0.32961	0.38549	Enhancer	Obesity Diabetes CVD
11	113473000	113473500	0.00892821	Intron	Slc39a11	0.36278	0.028561					Sstr2	7656	0.84531	0.39058	Promoter Flanking Region	Obesity Diabetes CVD
1	36838500	36839000	0.00838415	Intron	Zap70	-0.33967	0.39293					Zap70	-2653	-0.33967	0.39293	Promoter Flanking Region	Diabetes
15	36385000	36385500	0.00880168	Promoter				Gm20546	-1k			Ankrd46	41546	0.18823	0.39415	Promoter Flanking Region
10	5916000	5916500	0.00973512	Promoter	Rmnd1	0.1993	0.39689	1700052N19Rik	-2k	-0.049695	0.91487	Rmnd1	-1754	0.1993	0.39689	Promoter
11	98442000	98442500	0.000189972	IGR								Ormdl3	6682	0.25771	0.39799	Promoter	Obesity CVD
14	31650500	31651000	0.00958042	Intron	Tmem110	0.20799	0.39894					Tmem110	-11720	0.20799	0.39894	Open chromatin
6	87339000	87339500	0.00604159	Promoter				Gkn3	-1k	2.0362	0.40015	Gkn3	-71	2.0362	0.40015	Open chromatin
10	4837000	4837500	0.00872952	Intron	Syne1	0.38354	0.40112					Syne1	-32473	0.38354	0.40112		CVD
4	154348500	154349000	0.00970218	Exon	Pank4	-0.20972	0.40297					Pank4	142	-0.20972	0.40297	Promoter Flanking Region	Diabetes
16	24391500	24392000	0.00949124	Promoter	1110054M08Rik	0.22142	0.59403	Lpp	-2k	-0.24163	0.40853	Lpp	1936	-0.24163	0.40853	Promoter	Diabetes
2	167602000	167602500	1.41e-14	Promoter				Gm14321	-1k	-1.4721	0.40876	Gm14321	967	-1.4721	0.40876	Promoter
4	127160500	127161000	0.0025106	Promoter				Dusp2	-1.5k	1.1246	0.26168	4930471C06Rik	-8322	1.9291	0.40876
9	85691000	85691500	0.00596601	IGR								Gm5619	-14721	1.9293	0.40876
10	59794500	59795000	0.00307296	Exon	Cdh23	1.929	0.40876					Cdh23	-10167	1.929	0.40876
10	59899000	59899500	0.0048243	Exon	Cdh23	1.929	0.40876					Cdh23	-29799	1.929	0.40876
13	52860500	52861000	0.00309994	IGR								Auh	154101	-0.18867	0.40876	Promoter Flanking Region
18	37456000	37456500	0.000690097	Exon	Pcdhb2	1.9291	0.40876					Pcdhb2	-1506	1.9291	0.40876
11	49081000	49081500	0.00828148	IGR								Mgat1	-11254	-0.17248	0.40881	Promoter Flanking Region	Obesity Diabetes CVD
4	139947000	139947500	0.00205406	Promoter	Gm13017	-2.0341	0.40953	Gm13017	-1k	-2.0341	0.40953	Gm13017	63	-2.0341	0.40953	Promoter Flanking Region
4	154504000	154504500	0.00252925	Intron	Morn1	-0.32774	0.40953					Morn1	-19201	-0.32774	0.40953	Promoter Flanking Region
8	87180000	87180500	0.00226823	IGR								Ier2	6751	-0.26307	0.40953	Promoter Flanking Region
X	98892000	98892500	0.00375771	IGR								Gm14845	-4811	1.9341	0.40953
9	45486000	45486500	0.00594907	Intron	Dscaml1	-2.0349	0.40964					Dscaml1	5850	-2.0349	0.40964	Enhancer
12	117231500	117232000	0.00591875	Promoter				Gm16118	+.6k	-0.94156	0.72042	Ighv1-85	7172	1.9243	0.40964
16	47075500	47076000	0.00882545	Exon	Gm6912	-1.9977	0.40964					Gm6912	-1189	-1.9977	0.40964
12	112221000	112221500	0.000870834	IGR								Ankrd9	-3750	-0.41939	0.41028	Promoter Flanking Region
6	120995000	120995500	0.00848494	Intron	Mical3	0.14292	0.64574					Gm4651	19482	-2.0353	0.41089	Enhancer
6	121007500	121008000	0.00154858	Intron	Mical3	0.14292	0.64574					Gm4651	6982	-2.0353	0.41089	Promoter Flanking Region
19	47377000	47377500	0.00225076	Intron	Sh3pxd2a	0.23176	0.63036					Neurl1a	-73667	-0.82543	0.41366	Enhancer
11	75828500	75829000	0.00859419	IGR								Fam101b	12784	0.38596	0.41609	Promoter Flanking Region
1	138823500	138824000	0.0086595	Intron	Nr5a2	-0.25079	0.41702					Nr5a2	26707	-0.25079	0.41702	Promoter Flanking Region	Obesity Diabetes CVD
X	7307000	7307500	0.000127987	Exon	Praf2	-0.39581	0.41771					Praf2	-1435	-0.39581	0.41771	Promoter
6	30499500	30500000	9.88e-05	Intron	Cpa2	-1.9938	0.41882					Cpa2	2403	-1.9938	0.41882	Enhancer
19	14970500	14971000	0.00656667	IGR								Gm5513	64756	-2.1369	0.41913
12	100523500	100524000	0.00173447	Intron	Foxn3	-0.24144	0.42037					Foxn3	5987	-0.24144	0.42037	Promoter Flanking Region	CVD
10	76046500	76047000	0.00493411	Exon	Ftcd	-0.19998	0.4218					Ftcd	3378	-0.19998	0.4218		Diabetes CVD
10	119760000	119760500	0.00155212	IGR								1700006J14Rik	41213	-1.4198	0.42254	Promoter Flanking Region
5	20854000	20854500	0.00872952	Intron	Ccdc146	0.98613	0.42266					Ccdc146	-17063	0.98613	0.42266
X	34280000	34280500	0.00858824	IGR								Slc25a43	3654	1.1153	0.42592	Promoter
16	18846500	18847000	0.00020811	IGR								2510002D24Rik	-9827	0.3011	0.42602	Promoter Flanking Region
11	102329000	102329500	0.00391092	Exon	Itga2b	-0.29932	0.42628					Itga2b	-487	-0.29932	0.42628	Promoter	Obesity Diabetes CVD
X	139252500	139253000	0.00235155	Intron	Tmem164	0.23776	0.42755					Tmem164	7784	0.23776	0.42755	Open chromatin and CTCF Binding Site
1	23971000	23971500	0.00684876	IGR								1110058L19Rik	41495	0.22751	0.42881
10	79360500	79361000	0.00241769	Exon	Med16	0.19716	0.42926					Med16	1930	0.19716	0.42926	Promoter Flanking Region	Diabetes CVD
12	3573000	3573500	0.00598756	Exon	Dtnb	-0.18538	0.43237					Dtnb	-16	-0.18538	0.43237	Promoter	CVD
14	58540000	58540500	0.00484617	Intron	Efha1							Zdhhc20	-30901	-0.25939	0.43293	Promoter Flanking Region
16	30944500	30945000	0.000824395	IGR								Gm15742	29104	0.7522	0.43819	Promoter Flanking Region
16	30980000	30980500	1.67e-05	Intron	AI480653							Gm15742	-6396	0.7522	0.43819	Enhancer
15	100184000	100184500	0.000446925	Promoter & Exon	Mettl7a2	-0.21001	0.43879	Mettl7a2	+.6k	-0.21001	0.43879	Mettl7a2	-369	-0.21001	0.43879	Promoter
2	153409500	153410000	0.00373174	IGR								Commd7	48957	0.23115	0.44054	Promoter Flanking Region
18	80808000	80808500	0.00306425	Intron	Nfatc1	0.20429	0.44112					Nfatc1	96912	0.20429	0.44112	Promoter Flanking Region	Obesity Diabetes CVD
18	80912500	80913000	0.00582	IGR								Nfatc1	-2690	0.20429	0.44112	Promoter	Obesity Diabetes CVD
11	98982500	98983000	0.00176456	IGR								Tns4	-31880	0.50493	0.44222	Promoter Flanking Region	Diabetes CVD
8	74239500	74240000	0.000108211	Exon	Fcho1	1.0105	0.44479					Fcho1	-48	1.0105	0.44479	Promoter Flanking Region
13	73936500	73937000	0.00708101	Intron	Slc12a7	0.33718	0.17704					Gm8062	30853	-1.7959	0.44479	Promoter Flanking Region
16	78542000	78542500	0.00222553	Exon								D16Ertd472e	34902	0.25167	0.45547	Promoter Flanking Region
17	28437000	28437500	0.00547811	Exon	Ppard	-0.2749	0.47666					Fance	13475	-0.23633	0.45613	Promoter Flanking Region
2	70972000	70972500	0.00321316	Intron	Cybrd1	-0.89187	0.4568					Cybrd1	-16020	-0.89187	0.4568	Promoter Flanking Region	CVD
7	29614500	29615000	0.00119132	Exon	Ech1	0.22777	0.45796					Ech1	670	0.22777	0.45796	Promoter Flanking Region
11	68948500	68949000	0.00110997	Exon	Aloxe3	-1.234	0.45796					Aloxe3	541	-1.234	0.45796	CTCF Binding Site and Promoter
18	37658500	37659000	0.000428362	Exon	Pcdhb19	0.77635	0.45813					Pcdhb19	-1849	0.77635	0.45813
1	173704500	173705000	0.00676033	Exon	Slamf1	0.85171	0.45868					Slamf1	-7214	0.85171	0.45868	Promoter Flanking Region	Diabetes
11	107324500	107325000	0.00458537	Intron	Pitpnc1	-0.22814	0.46099					Pitpnc1	7513	-0.22814	0.46099	Promoter Flanking Region	Diabetes
12	99521500	99522000	0.00104792	IGR								Gpr65	-14655	0.42512	0.46178	Promoter Flanking Region and CTCF Binding Site
13	55522500	55523000	0.00538854	Exon	F12	-0.20094	0.46217					F12	5640	-0.20094	0.46217	CTCF Binding Site and Open chromatin and Promoter Flanking Region	Diabetes CVD
12	109724000	109724500	0.00700811	Intron	Eml1	-0.34043	0.46295					Eml1	-13937	-0.34043	0.46295		Obesity
9	118100500	118101000	0.00825712	IGR								Gm17399	-41151	1.0778	0.46515	Promoter Flanking Region
8	10405500	10406000	0.00893859	Exon	Myo16	1.4096	0.46635					Myo16	-132928	1.4096	0.46635	CTCF Binding Site and TF binding site and Promoter Flanking Region	Obesity Diabetes CVD
8	10435500	10436000	0.00429579	Exon	Myo16	1.4096	0.46635					Myo16	-162928	1.4096	0.46635		Obesity Diabetes CVD
5	149178500	149179000	1.68e-06	Intron	Slc7a1	0.39809	0.46638					Slc7a1	4622	0.39809	0.46638		CVD
8	126173000	126173500	0.000792141	Intron	Gm20388							Rhou	4829	0.20774	0.46638
2	165416500	165417000	0.00516348	IGR								Eya2	64298	1.3395	0.46728	TF binding site	Diabetes CVD
2	165557000	165557500	0.00795487	Exon	Eya2	1.3395	0.46728					Eya2	-17931	1.3395	0.46728		Diabetes CVD
5	115130500	115131000	0.00626399	Intron	Gltp	0.22123	0.47127					Gltp	10417	0.22123	0.47127	Promoter Flanking Region
11	79602500	79603000	0.00516539	Promoter	9130204K15Rik	0.42524	0.47246	Dos	+.6k	-0.12303	0.82785	9130204K15Rik	-6111	0.42524	0.47246	Promoter Flanking Region
4	147415500	147416000	0.000849745	Exon	Mthfr	0.43316	0.47405					Mthfr	-104	0.43316	0.47405	Promoter	Obesity Diabetes CVD
17	28393500	28394000	0.00428015	Intron	Ppard	-0.2749	0.47666					Ppard	15153	-0.2749	0.47666	Promoter Flanking Region	Obesity Diabetes CVD
5	35951500	35952000	0.00666065	Exon	Acox3	0.18215	0.47705					Acox3	-1892	0.18215	0.47705	Promoter Flanking Region
3	58925500	58926000	0.00338914	Intron	Med12l	-0.69984	0.30634					P2ry14	9046	0.31684	0.47933	Promoter Flanking Region
10	20042500	20043000	0.00416412	Exon	Bclaf1	-0.17461	0.4829					Bclaf1	-10222	-0.17461	0.4829
11	87983000	87983500	0.00219595	Exon	Cuedc1	-1.709	0.4847					Cuedc1	-7237	-1.709	0.4847
16	92846000	92846500	0.00287623	IGR								Runx1	-19689	0.43422	0.48534	Promoter Flanking Region	Obesity Diabetes CVD
12	85075000	85075500	0.00251896	Promoter & Exon	Psen1	-0.0051188	1	Abcg8	-1k	0.079798	0.94014	Papln	29584	-0.36992	0.48556	Promoter Flanking Region
12	85131000	85131500	0.00998138	Intron	Papln	-0.36992	0.48556					Papln	-26388	-0.36992	0.48556	Enhancer
10	80800500	80801000	0.00149662	Exon	Gipc3	-0.63416	0.48559					Gipc3	5511	-0.63416	0.48559	Promoter Flanking Region
5	24413500	24414000	0.00422705	Intron	Prkag2	-0.19381	0.48584					Prkag2	768	-0.19381	0.48584	Promoter	Diabetes CVD
10	79102000	79102500	0.0058608	Promoter & Exon	Odf3l2			Shc2	-1.5k	1.1072	0.48593	Shc2	-1337	1.1072	0.48593
16	32645000	32645500	0.00274467	Exon	Tnk2	0.19181	0.48647					Tnk2	45	0.19181	0.48647	Promoter
16	30260000	30260500	0.00309161	Exon	Cpn2	-0.20896	0.48674					Cpn2	7618	-0.20896	0.48674	Promoter Flanking Region	CVD
4	83756000	83756500	0.000775522	IGR								Gm12416	-5201	0.29376	0.48707	Enhancer
5	113587500	113588000	0.00599844	Intron	2900026A02Rik	0.18517	0.49048					2900026A02Rik	4871	0.18517	0.49048	Promoter Flanking Region
17	85272500	85273000	0.00436178	IGR								Lrpprc	-82371	-0.19786	0.49057	Promoter Flanking Region
15	50672000	50672500	0.0095089	Intron	Trps1	0.38079	0.49123					Trps1	-12933	0.38079	0.49123		Diabetes CVD
1	129397000	129397500	0.0048709	Intron	Tmem163	-0.95794	0.49163					Tmem163	-79	-0.95794	0.49163	CTCF Binding Site and Promoter	Diabetes
1	129434000	129434500	0.000641692	Intron	Tmem163	-0.95794	0.49163					Tmem163	7	-0.95794	0.49163	Promoter Flanking Region	Diabetes
9	107959000	107959500	0.00202978	Exon	Rnf123	0.24624	0.49294					Rnf123	370	0.24624	0.49294	Promoter Flanking Region
11	44646500	44647000	0.00960902	Intron	Ebf1	0.54814	0.49454					Ebf1	79140	0.54814	0.49454	Promoter Flanking Region	Obesity CVD
11	44680000	44680500	0.00373174	Intron	Ebf1	0.54814	0.49454					Ebf1	45640	0.54814	0.49454	Promoter Flanking Region	Obesity CVD
11	100921500	100922000	0.00116695	Intron	Atp6v0a1	-0.040228	0.94252					glu	9826	-0.18963	0.49635	Promoter Flanking Region
15	85101000	85101500	0.000189382	Intron	Fbln1	-0.39145	0.49746					Fbln1	-7116	-0.39145	0.49746		CVD
7	51718500	51719000	0.000723955	Promoter & Exon	Lrrc4b	0	1	Aspdh	-2k	-0.19819	0.49849	Aspdh	2261	-0.19819	0.49849
5	120130500	120131000	2.94e-05	Exon	Tbx3	0.23405	0.49954					Tbx3	-242	0.23405	0.49954	Promoter	Diabetes CVD
3	79668500	79669000	0.00492272	IGR								Fam198b	19955	0.66663	0.50296	Enhancer
5	125899000	125899500	0.0013894	Exon	Dhx37	0.18433	0.5035					Dhx37	15418	0.18433	0.5035	Open chromatin
10	87812500	87813000	0.00694323	Intron	Dram1	0.23042	0.50595					Dram1	7241	0.23042	0.50595	Enhancer	CVD
11	120061000	120061500	0.00956972	IGR								2810410L24Rik	-9834	0.43402	0.50595	Enhancer and Promoter Flanking Region
10	62836000	62836500	9.66e-05	Intron	Sirt1	-0.20874	0.51861					Sirt1	8452	-0.20874	0.51861	Open chromatin	Obesity Diabetes CVD
11	87675000	87675500	0.000122271	Exon	Mks1	0.31063	0.51897					Mks1	439	0.31063	0.51897
4	137540000	137540500	0.00591533	IGR								Eif4g3	8937	0.15956	0.52	Promoter Flanking Region and Enhancer
5	123283000	123283500	0.0035548	IGR								Apc5	-11652	-0.13717	0.52036	Promoter Flanking Region
5	150122500	150123000	0.00477719	IGR								Alox5ap	-23509	0.28666	0.52036	Promoter Flanking Region	Obesity Diabetes CVD
12	109266000	109266500	0.0086595	IGR								Bcl11b	-24188	0.75021	0.52337		CVD
10	114763000	114763500	0.0043406	IGR								Rab21	-10353	-0.14307	0.52344
8	90399500	90400000	0.009687	Intron	Zfp423	0.61219	0.52427					Zfp423	20134	0.61219	0.52427	Enhancer and CTCF Binding Site
14	52505000	52505500	0.000808815	Promoter & Exon	Mettl17	0.23061	0.5253	Mettl17	+.6k	0.23061	0.5253	Mettl17	77	0.23061	0.5253	Promoter
11	77591000	77591500	0.00722573	Exon	Myo18a	-0.1919	0.52796					Myo18a	-182	-0.1919	0.52796
11	77641000	77641500	0.000943873	Exon	Myo18a	-0.1919	0.52796					Myo18a	-2944	-0.1919	0.52796	Promoter Flanking Region and CTCF Binding Site
14	19371500	19372000	0.00828914	IGR								Gm6781	-7623	-1.1263	0.528	Open chromatin
3	89669000	89669500	0.00841394	IGR								She	-33680	-0.2262	0.53031	Promoter Flanking Region
4	140153500	140154000	0.00559538	Intron	Arhgef10l	-0.17374	0.53232					Arhgef10l	-5545	-0.17374	0.53232		CVD
4	140154000	140154500	0.00400904	Intron	Arhgef10l	-0.17374	0.53232					Arhgef10l	-6045	-0.17374	0.53232		CVD
4	140178500	140179000	0.00982505	Intron	Arhgef10l	-0.17374	0.53232					Arhgef10l	-5520	-0.17374	0.53232	Promoter Flanking Region	CVD
5	73559500	73560000	0.00866183	Intron	Fryl	-0.26547	0.53548					Fryl	178	-0.26547	0.53548	Promoter Flanking Region
7	87750500	87751000	0.00828148	Exon	Crtc3	0.17833	0.53597					Crtc3	4318	0.17833	0.53597	Promoter Flanking Region	Obesity
8	26059000	26059500	0.0021356	Promoter & Exon	Adam32	1.6897	0.53736	Adam32	+.6k	1.6897	0.53736	Adam32	253	1.6897	0.53736	Promoter and CTCF Binding Site
16	43274500	43275000	0.00949124	Intron	Zbtb20	0.25653	0.53859					Zbtb20	-27103	0.25653	0.53859	Promoter Flanking Region	Diabetes CVD
16	43541000	43541500	0.00105485	Intron	Zbtb20	0.25653	0.53859					Zbtb20	-30579	0.25653	0.53859	Promoter Flanking Region	Diabetes CVD
7	71790500	71791000	0.00796837	Intron	Apba2	1.0823	0.54203					Apba2	-10583	1.0823	0.54203	Enhancer
10	94851500	94852000	0.00913326	Exon	Socs2	-0.42168	0.54587					Socs2	4101	-0.42168	0.54587	Promoter Flanking Region	Obesity Diabetes CVD
X	98451000	98451500	0.0056443	Intron	Foxo4	-0.14871	0.54657					Foxo4	-840	-0.14871	0.54657	Promoter	Obesity
5	77860000	77860500	0.00156272	IGR								Igfbp7	-22930	-0.16931	0.55152		CVD
1	164784500	164785000	0.00866325	Intron	Fmo1	-0.17811	0.55198					Fmo1	5345	-0.17811	0.55198	Promoter Flanking Region	Obesity CVD
4	117820500	117821000	0.00687897	Intron	Kdm4a	0.18053	0.55415					Kdm4a	-1136	0.18053	0.55415	Promoter Flanking Region
9	122077500	122078000	0.00119001	Exon	Snrk	-0.22274	0.55865					Snrk	-1638	-0.22274	0.55865	Promoter Flanking Region
18	37679000	37679500	0.000434579	Exon	Pcdhb22	0.80058	0.55866					Pcdhb22	-987	0.80058	0.55866
8	27788000	27788500	0.00871989	IGR								Zfp703	299808	0.19492	0.55925	Open chromatin
3	135265500	135266000	0.00386534	Intron	Nfkb1	0.15352	0.564					Nfkb1	1260	0.15352	0.564	Promoter Flanking Region	Obesity Diabetes CVD
11	119871000	119871500	6.21e-06	Exon	Aatk	0.29265	0.56448					Aatk	2722	0.29265	0.56448	Promoter Flanking Region
11	119871500	119872000	0.00837197	Exon	Aatk	0.29265	0.56448					Aatk	2222	0.29265	0.56448	Promoter Flanking Region
11	114751500	114752000	0.00164683	Promoter & Exon	Cd300a	0.26534	0.56657	Cd300a	+.6k	0.26534	0.56657	Cd300a	108	0.26534	0.56657	Promoter
10	88895500	88896000	0.0094394	Intron	Gas2l3	0.32878	0.56688					Gas2l3	11199	0.32878	0.56688
2	158498500	158499000	0.0057918	Intron	Ppp1r16b	-0.2133	0.57023					Ppp1r16b	-5629	-0.2133	0.57023	Promoter
8	14636000	14636500	0.00662903	Intron	Dlgap2	0.94583	0.57023					Dlgap2	-104975	0.94583	0.57023		Diabetes CVD
8	123014000	123014500	2.5e-06	Intron	Gse1	0.36861	0.57045					Gse1	-1234	0.36861	0.57045	Promoter
3	141503500	141504000	0.00841478	Exon	Bmpr1b	-0.092979	1					Unc5c	-50684	1.5424	0.5712
12	111704000	111704500	1.89e-10	Exon	Ppp2r5c	0.1375	0.57132					Ppp2r5c	-18482	0.1375	0.57132
9	102416500	102417000	0.00695094	Intron	Ky	1.5421	0.57136					Ky	-8032	1.5421	0.57136
5	115974500	115975000	0.00721881	Intron	Pxn	0.14297	0.57275					Pxn	-4186	0.14297	0.57275	Promoter
5	115984000	115984500	0.00817011	Intron	Pxn	0.14297	0.57275					Pxn	8923	0.14297	0.57275	Promoter Flanking Region
4	140866500	140867000	0.00858413	Intron	Epha2	-0.28708	0.57277					Epha2	-1691	-0.28708	0.57277	Promoter Flanking Region
5	120945000	120945500	0.0059922	Intron	Plbd2	-0.17464	0.57542					Plbd2	8610	-0.17464	0.57542	Promoter Flanking Region
12	99915500	99916000	0.00947398	Exon	Ptpn21	0.064231	0.86838					Spata7	-13645	-0.31433	0.57983	Promoter Flanking Region
11	103714500	103715000	0.000418323	Intron	Nsf	0.16859	0.58056					Nsf	19014	0.16859	0.58056	Promoter Flanking Region
12	109556000	109556500	0.00225293	Intron	Hhipl1	0.68778	0.075813					4930478K11Rik	10240	1.1825	0.58056
18	34811500	34812000	0.00289391	Promoter				Cdc23	-1k	0.19871	0.58403	Cdc23	-111	0.19871	0.58403	Promoter
15	72874500	72875000	0.00407327	Intron	Trappc9	0.1378	0.58892					Trappc9	11742	0.1378	0.58892	Promoter Flanking Region and CTCF Binding Site	CVD
16	93727500	93728000	0.0063201	Intron	Dopey2	0.23232	0.58941					Dopey2	-15348	0.23232	0.58941
16	93728000	93728500	0.000228976	Intron	Dopey2	0.23232	0.58941					Dopey2	-15848	0.23232	0.58941
18	38955000	38955500	0.00790056	Intron	Arhgap26	0.054937	0.94904					Gm8302	-22999	1.2302	0.59135	Promoter Flanking Region
6	82999500	83000000	0.00794614	Exon	Loxl3	0.27612	0.59251					Loxl3	362	0.27612	0.59251	Promoter Flanking Region	CVD
2	128255000	128255500	0.00251925	Promoter & Exon	Gm14005	0.50026	0.59364	Gm14005	+.6k	0.50026	0.59364	Gm14005	-24	0.50026	0.59364	Promoter
7	17471500	17472000	8.95e-05	Exon	Dact3	0.21984	0.88342					Gng8	5635	-1.4031	0.59554		Diabetes CVD
17	27666000	27666500	0.00457599	Promoter				Gm9703	-1.5k	-1.4031	0.59554	Gm9703	1012	-1.4031	0.59554
17	83573000	83573500	0.00697061	IGR								Pkdcc	41623	-0.20151	0.59633
1	75500000	75500500	0.00808876	Exon	Obsl1	0.34676	0.59659					Obsl1	255	0.34676	0.59659	Promoter Flanking Region
5	129620500	129621000	0.0026151	Exon	Gpr133	-0.76756	0.3139					Rps16-ps2	13892	-0.35982	0.59948
11	98834500	98835000	0.00550886	Exon	Rara	0.17192	0.60133					Rara	-8314	0.17192	0.60133		Obesity Diabetes CVD
10	61124500	61125000	0.000740333	Intron	Ppa1	-0.14538	0.60187					Ppa1	936	-0.14538	0.60187	Promoter Flanking Region
8	86567000	86567500	0.00612177	Promoter & Exon	Rln3	0.64296	0.74727	Il27ra	-1k	0.29249	0.60566	Il27ra	-512	0.29249	0.60566	Promoter
7	30100000	30100500	0.00697061	Intron	Dpf1	0.70395	0.6058					Dpf1	-838	0.70395	0.6058	Promoter
17	56582500	56583000	0.00851407	Intron	Ptprs	0.21608	0.607					Ptprs	-6951	0.21608	0.607	Promoter Flanking Region	Diabetes
14	8926500	8927000	0.0043406	IGR								Pxk	4225	-0.16809	0.60739	Promoter Flanking Region
6	31088000	31088500	0.00997393	IGR								Gm13835	4641	0.38636	0.61032	Promoter Flanking Region
2	119582500	119583000	0.00901586	Intron	Ltk	-0.74984	0.6127					Ltk	1755	-0.74984	0.6127
1	134970000	134970500	0.00596601	Intron	Pik3c2b	-0.27547	0.61375					Pik3c2b	-27411	-0.27547	0.61375	Promoter Flanking Region	Diabetes CVD
14	48188500	48189000	0.00723312	Promoter				Gm6616	-1k			Atg14	-391	-0.17329	0.61375	Promoter and Promoter
11	60978000	60978500	0.00883712	Intron	Usp22	0.16126	0.61582					Usp22	3777	0.16126	0.61582	Promoter Flanking Region
19	3685000	3685500	0.00574601	Intron	Lrp5	-0.17562	0.61582					Lrp5	1556	-0.17562	0.61582	Promoter	Obesity Diabetes CVD
7	151419500	151420000	0.00119545	Intron	Shank2	-0.24295	0.6167					Shank2	50790	-0.24295	0.6167	Enhancer
11	67346000	67346500	0.00163744	Exon	Gas7	0.25378	0.61864					Gas7	14656	0.25378	0.61864	Enhancer	Diabetes CVD
5	136520500	136521000	0.00615667	Exon	Upk3b	-0.4806	0.61872					Upk3b	-6134	-0.4806	0.61872	CTCF Binding Site
2	177837000	177837500	0.00644982	IGR								Phactr3	16680	-1.4516	0.61897	CTCF Binding Site	Diabetes CVD
12	32662500	32663000	0.000807167	Intron	Prkar2b	0.50109	0.6029					Hbp1	-27100	0.13507	0.61897	Enhancer
1	190850500	190851000	0.00143697	IGR								Kctd3	-18781	0.15915	0.61968	CTCF Binding Site
4	150544000	150544500	0.00259199	Intron	Camta1	-0.22836	0.62007					Camta1	-30307	-0.22836	0.62007		Obesity Diabetes CVD
4	151045000	151045500	0.00513437	Intron	Camta1	-0.22836	0.62007					Camta1	-84406	-0.22836	0.62007	Enhancer	Obesity Diabetes CVD
17	15510000	15510500	0.00768239	Promoter & Exon	Dll1	-0.23887	0.62081	A930024N18Rik	-2k	0.12997	0.97391	Dll1	1036	-0.23887	0.62081	Promoter	Diabetes
3	106264500	106265000	0.00189712	IGR								Dennd2d	20823	0.17531	0.62235	Promoter Flanking Region
16	20087500	20088000	0.00452321	IGR								Klhl24	10127	-0.21577	0.62235	Promoter Flanking Region
15	77834500	77835000	0.000402861	Intron	Cacng2	0	1					Eif3d	-33246	-0.13723	0.62245	Promoter Flanking Region
7	52357500	52358000	0.00676033	Exon	Fcgrt	-0.16553	0.62321					Fcgrt	1692	-0.16553	0.62321	Promoter
16	76951000	76951500	0.00957595	IGR								Usp25	63314	-0.13939	0.62449	Open chromatin
7	13593000	13593500	0.00741373	Exon	Zbtb45	-0.26475	0.62547					Zbtb45	2149	-0.26475	0.62547	Promoter Flanking Region
4	82517500	82518000	0.00269154	IGR								Zdhhc21	-11638	0.15204	0.62813
13	40982500	40983000	0.00156272	Exon	Gcnt2	-0.15281	0.62852					Gcnt2	35	-0.15281	0.62852	Promoter	CVD
1	137632000	137632500	0.00351507	Intron	Csrp1	0.19927	0.62857					Csrp1	-6276	0.19927	0.62857
19	47441500	47442000	0.00592901	Intron	Sh3pxd2a	0.23176	0.63036					Sh3pxd2a	97401	0.23176	0.63036	Enhancer	Diabetes
13	63376000	63376500	0.00379288	Intron	2010111I01Rik	-0.15698	0.6311					2010111I01Rik	-1423	-0.15698	0.6311	Promoter
15	80134500	80135000	0.000688674	Intron	Cac1i	1.5977	0.63219					Cac1i	-16536	1.5977	0.63219
5	105949500	105950000	0.00109897	Intron	Lrrc8c	-0.21707	0.6328					Lrrc8c	-1008	-0.21707	0.6328	Promoter
11	60544500	60545000	8.1e-05	Promoter & Exon	Smcr7			Prlhr	-1k			Mir5100	-2335	1.538	0.63537	Promoter
10	58901500	58902000	0.00356457	Exon	Oit3	-0.17653	0.63876					Oit3	3026	-0.17653	0.63876	Promoter
7	20362500	20363000	1.97e-06	IGR								Bcam	-6135	-0.29294	0.63922	TF binding site	CVD
11	120235000	120235500	0.00659351	Exon	2310003H01Rik	-0.19147	0.64111					2310003H01Rik	481	-0.19147	0.64111	Promoter Flanking Region
1	189477000	189477500	0.00692241	Intron	Esrrg	-0.22671	0.64131					Esrrg	-43425	-0.22671	0.64131	Promoter	Diabetes
2	168439000	168439500	0.00620559	IGR								Nfatc2	-11843	-0.43704	0.64256		Obesity Diabetes CVD
19	18695500	18696000	0.00666246	Intron	Ostf1	0.13213	0.64317					Ostf1	10708	0.13213	0.64317	Promoter Flanking Region
2	179956000	179956500	0.0026151	Exon	Lama5	-0.34045	0.64464					Lama5	4564	-0.34045	0.64464	Promoter Flanking Region	Diabetes CVD
7	128124500	128125000	0.000739677	Promoter	Cdr2	0.37852	0.64509	4933427G17Rik	-2k	-0.80288	0.72042	Cdr2	804	0.37852	0.64509	Promoter
1	165339000	165339500	0.00519677	IGR								Gorab	-5228	0.19881	0.6451		Diabetes CVD
6	120964000	120964500	0.00989141	Intron	Mical3	0.14292	0.64574					Mical3	-10829	0.14292	0.64574	Promoter Flanking Region and CTCF Binding Site
6	120964500	120965000	1.79e-05	Intron	Mical3	0.14292	0.64574					Mical3	-11329	0.14292	0.64574	Promoter Flanking Region
16	91621500	91622000	0.00732582	Exon	Gart	0.023964	1					Djc28	-2229	0.17906	0.64611
X	46050000	46050500	0.0040992	Intron	Rbmx2	0.3314	0.64857					Rbmx2	-1819	0.3314	0.64857	Promoter Flanking Region
12	78064000	78064500	0.00906926	Promoter				Max	-1k	-0.1387	0.64958	Max	-765	-0.1387	0.64958	Promoter	Obesity Diabetes CVD
12	86147500	86148000	0.00106061	Intron	Ltbp2	0.44595	0.65091					Ltbp2	-7087	0.44595	0.65091	Promoter Flanking Region	CVD
14	120662500	120663000	0.00821191	IGR								Mbnl2	12391	-0.19461	0.65183	Enhancer and Promoter Flanking Region
9	99080500	99081000	0.00111573	IGR								Pik3cb	-39460	-0.15497	0.65185	Promoter Flanking Region	Obesity Diabetes CVD
11	75076500	75077000	0.00136198	Intron	Rtn4rl1	0.19591	0.65212					Rtn4rl1	-69215	0.19591	0.65212	Enhancer
10	3156000	3156500	0.0001	Intron	Cnksr3	0.15284	0.6522					Cnksr3	-21696	0.15284	0.6522		Diabetes
1	93122500	93123000	0.00409315	IGR								Ube2f	24388	0.13084	0.65287	Enhancer
10	80853000	80853500	0.00019747	Exon	Dohh	-0.16443	0.65317					Dohh	74	-0.16443	0.65317	Promoter
17	34745000	34745500	0.00120534	Intron	Agpat1	-0.16094	0.65324					Agpat1	959	-0.16094	0.65324	Promoter Flanking Region	Obesity Diabetes CVD
6	51530000	51530500	0.000808815	Exon	Snx10	0.15445	0.65374					Snx10	-35435	0.15445	0.65374	CTCF Binding Site and TF binding site and Promoter Flanking Region
7	134518500	134519000	0.000204455	Promoter & Exon	Zfp747	-0.20072	0.65662	Zfp747	+.6k	-0.20072	0.65662	Zfp747	1064	-0.20072	0.65662	Promoter
4	104806500	104807000	0.00783734	IGR								Ppap2b	23452	-0.18207	0.65753	Enhancer	Diabetes CVD
18	43510500	43511000	0.00526565	Intron	Dpysl3	-0.1948	0.6589					Dpysl3	-4882	-0.1948	0.6589
11	50045000	50045500	0.00069935	Exon	Mgat4b	-0.13664	0.66182					Mgat4b	-750	-0.13664	0.66182	CTCF Binding Site and Promoter Flanking Region	Diabetes CVD
11	50046500	50047000	0.00494122	Exon	Mgat4b	-0.13664	0.66182					Mgat4b	1025	-0.13664	0.66182		Diabetes CVD
3	108600500	108601000	0.000539561	Intron	Stxbp3a	0.13658	0.66191					Stxbp3a	202	0.13658	0.66191	Promoter
11	73076500	73077000	0.00136971	IGR								Trpv3	4390	1.5205	0.66376
8	82692500	82693000	8.42e-05	IGR								Gm5909	-56515	-0.36873	0.66388
1	72782500	72783000	0.00780142	IGR								Rpl37a	-24666	-0.18893	0.66436	Enhancer and Promoter Flanking Region
1	72797500	72798000	0.00964201	IGR								Rpl37a	-39666	-0.18893	0.66436	Enhancer and Promoter Flanking Region
4	133818500	133819000	1.19e-05	IGR								Grrp1	-8479	0.77297	0.66766	CTCF Binding Site
10	117283500	117284000	0.00405848	Promoter				Rap1b	-1k	0.12657	0.67021	Rap1b	-509	0.12657	0.67021	Promoter
15	79255500	79256000	0.00313254	Promoter & Exon	Csnk1e	-0.1927	0.67757	Gm16059	-2k	-2.2201	0.36611	Csnk1e	489	-0.1927	0.67757	Open chromatin	Obesity Diabetes CVD
15	79263500	79264000	0.00181422	Intron	Csnk1e	-0.1927	0.67757					Csnk1e	-3203	-0.1927	0.67757	Promoter Flanking Region	Obesity Diabetes CVD
10	61864000	61864500	0.00849659	Exon	Hkdc1	-0.58405	0.67768					Hkdc1	-891	-0.58405	0.67768		Diabetes
11	34991500	34992000	0.00282266	Intron	Slit3	-0.36636	0.68216					Slit3	-215	-0.36636	0.68216	Promoter Flanking Region and Enhancer	Obesity
11	35362000	35362500	0.0014862	Intron	Slit3	-0.36636	0.68216					Slit3	-3813	-0.36636	0.68216		Obesity
11	68312000	68312500	0.00925656	IGR								Pik3r6	4521	0.29376	0.68271	Promoter
1	42837500	42838000	0.00631869	IGR								Mrps9	70578	-0.14167	0.68328	Enhancer
1	158214000	158214500	0.00383253	Exon	Tdrd5	1.2034	0.68369					Tdrd5	-9480	1.2034	0.68369	Open chromatin and Promoter Flanking Region	CVD
4	129533000	129533500	0.00341515	Exon	Gm10571	1.1947	0.68369					Gm10571	-685	1.1947	0.68369	Promoter Flanking Region
8	110998500	110999000	0.000870973	IGR								Zfhx3	240044	0.16552	0.68369		Diabetes CVD
8	111304000	111304500	0.00746458	Intron	Zfhx3	0.16552	0.68369					Zfhx3	-65456	0.16552	0.68369		Diabetes CVD
4	124563000	124563500	0.00933687	Exon	Epha10	1.2026	0.68415					Epha10	43	1.2026	0.68415
6	83576500	83577000	0.00674469	IGR								Clec4f	29613	0.16482	0.68433
6	83577000	83577500	2.25e-05	IGR								Clec4f	29113	0.16482	0.68433
5	92793500	92794000	0.00795487	Promoter	Gm2673	1.1821	0.68508	Cxcl11	+.6k	0.66971	0.52588	Gm2673	-570	1.1821	0.68508	Promoter
5	92793500	92794000	0.00795487	Promoter	Gm2673	1.1821	0.68508	Gm2673	+.6k	1.1821	0.68508	Gm2673	-570	1.1821	0.68508	Promoter and Promoter
6	64746000	64746500	0.0052365	IGR								Atoh1	-66860	1.1996	0.68524
10	75246000	75246500	0.00064126	Promoter				Gstt3	-2k	-0.2157	0.68524	Gstt3	-1841	-0.2157	0.68524	Open chromatin
10	127015500	127016000	0.00209603	Exon	Lrp1	-0.23641	0.68524					Lrp1	3441	-0.23641	0.68524	Promoter Flanking Region	Obesity Diabetes CVD
10	127016000	127016500	0.00794045	Intron	Lrp1	-0.23641	0.68524					Lrp1	2941	-0.23641	0.68524		Obesity Diabetes CVD
10	127027000	127027500	0.00680563	Intron	Lrp1	-0.23641	0.68524					Lrp1	-6484	-0.23641	0.68524	Promoter Flanking Region	Obesity Diabetes CVD
11	107134000	107134500	0.00107321	Intron	Pitpnc1	-0.22814	0.46099					Gm11719	58022	1.1982	0.68524	Enhancer
11	107158500	107159000	0.00391964	Intron	Pitpnc1	-0.22814	0.46099					Gm11719	33522	1.1982	0.68524	Enhancer
11	107172000	107172500	0.00171105	Intron	Pitpnc1	-0.22814	0.46099					Gm11719	20022	1.1982	0.68524	Promoter Flanking Region
14	56236500	56237000	0.000148066	Promoter	Rec8	0.78671	0.68524	Rec8	-1k	0.78671	0.68524	Rec8	374	0.78671	0.68524	Promoter
16	95661500	95662000	0.000575367	Intron	Erg	-0.16328	0.68524					Erg	19352	-0.16328	0.68524	Promoter Flanking Region
16	95741000	95741500	0.00367665	Intron	Erg	-0.16328	0.68524					Erg	5210	-0.16328	0.68524
19	59425000	59425500	0.00995403	Promoter				Celf6	-1k	1.044	0.70679	Pdzd8	-4730	-0.14204	0.68524	Promoter Flanking Region
4	151864000	151864500	0.00452321	Intron	Nphp4	-0.99341	0.6855					Nphp4	-1541	-0.99341	0.6855		CVD
4	151866500	151867000	0.00958304	Intron	Nphp4	-0.99341	0.6855					Nphp4	-4041	-0.99341	0.6855		CVD
4	151948500	151949000	0.00315619	IGR								Nphp4	-71477	-0.99341	0.6855		CVD
6	134545000	134545500	0.00252925	IGR								Lrp6	-28017	-0.17941	0.6855	Promoter Flanking Region	Obesity Diabetes CVD
8	98221500	98222000	0.0088434	Intron	Ndrg4	-0.82503	0.6855					Ndrg4	5437	-0.82503	0.6855	CTCF Binding Site	CVD
16	91128500	91129000	0.00485903	IGR								H3f3a-ps2	-13656	1.167	0.68575	Promoter Flanking Region
6	94503000	94503500	0.0054411	Intron	Slc25a26	0.15	0.68611					Slc25a26	-52692	0.15	0.68611	Open chromatin
X	51078500	51079000	0.000410881	Promoter & Exon	Zfp36l3	1.1945	0.6873	Zfp36l3	+.6k	1.1945	0.6873	Zfp36l3	1071	1.1945	0.6873
11	45933500	45934000	0.00703709	Intron	Adam19	0.28376	0.6877					Adam19	7907	0.28376	0.6877	Open chromatin and Promoter Flanking Region	CVD
14	56185500	56186000	0.000232135	Exon	Dcaf11	-0.12087	0.6877					Dcaf11	-801	-0.12087	0.6877	Promoter Flanking Region
4	127339500	127340000	0.00816792	IGR								A630031M04Rik	-117155	1.1918	0.68852
5	36508500	36509000	0.00860948	Intron	Sorcs2	0.64793	0.36721					Psapl1	38170	1.1432	0.68852
5	127711500	127712000	0.00659351	IGR								Tmem132c	10678	1.1918	0.68852
5	127922000	127922500	0.0097875	Intron	Tmem132c	1.1918	0.68852					Tmem132c	96630	1.1918	0.68852
7	89420500	89421000	0.00377951	Intron	Sh3gl3	1.1968	0.6855					Adamtsl3	63704	0.98138	0.68852		Obesity Diabetes
8	91809500	91810000	0.00982322	IGR								Gm5356	-98041	0.98127	0.68852	Promoter Flanking Region
18	82400500	82401000	0.00853228	IGR								Gm17383	107666	1.1703	0.68852
18	82838000	82838500	0.000214164	Exon	Zfp236	-0.15668	0.68852					Zfp236	24126	-0.15668	0.68852	Open chromatin
X	132805000	132805500	0.0034615	Promoter & Exon	Ngfrap1	-0.29173	0.68852	Ngfrap1	+.6k	-0.29173	0.68852	Ngfrap1	-156	-0.29173	0.68852	Promoter
9	108066000	108066500	0.00882545	Intron	Bsn	0.98091	0.6887					Bsn	26715	0.98091	0.6887	Promoter Flanking Region	Diabetes CVD
1	38267000	38267500	1.88e-05	Exon	Aff3	-0.32062	0.68873					Aff3	-12712	-0.32062	0.68873		Diabetes
1	38658500	38659000	0.00339485	Intron	Aff3	-0.32062	0.68873					Aff3	25530	-0.32062	0.68873	Enhancer	Diabetes
1	148154000	148154500	0.00812333	IGR								Gm5263	113564	1.0904	0.68873
1	194240500	194241000	0.00114785	Intron	Kcnh1	1.2112	0.68873					Kcnh1	18122	1.2112	0.68873	Promoter Flanking Region	CVD
4	140370000	140370500	9.1e-06	Exon	Gm13032	1.1485	0.68873					Gm13032	-3092	1.1485	0.68873	Promoter and Promoter
4	145053000	145053500	0.00555122	Promoter				Smarca5-ps	-1.5k	1.0939	0.68873	Smarca5-ps	1107	1.0939	0.68873	Promoter
4	145053500	145054000	0.00881523	Promoter				Smarca5-ps	-1k	1.0939	0.68873	Smarca5-ps	607	1.0939	0.68873	Promoter
5	111850000	111850500	0.00458537	Exon	Mn1	0.20799	0.68873					Mn1	-3538	0.20799	0.68873	Promoter
5	111905000	111905500	0.0086595	IGR								Mn1	-58538	0.20799	0.68873	Enhancer
6	97171500	97172000	0.000539561	Promoter	Arl6ip5	0.11515	0.68873	Eda	+.6k	-0.52705	0.33884	Arl6ip5	-10817	0.11515	0.68873	Promoter Flanking Region	CVD
6	119268500	119269000	0.00933787	Intron	Cac2d4	0	1					Lrtm2	10722	1.3005	0.68873	Enhancer
9	43262500	43263000	0.000201432	IGR								Trim29	-143654	1.0905	0.68873	Enhancer
9	110737000	110737500	7.31e-06	Promoter & Exon	Prss45	1.093	0.68873	Prss45	-1k	1.093	0.68873	Prss45	92	1.093	0.68873	Enhancer
10	75140500	75141000	0.008854	Intron	Cabin1	-0.17193	0.68873					Cabin1	-9665	-0.17193	0.68873	Promoter Flanking Region	Diabetes CVD
11	60290500	60291000	0.00107829	Exon	Myo15	1.1118	0.68873					Myo15	2917	1.1118	0.68873
11	97471000	97471500	0.00492533	Intron	2410003L11Rik	0.80972	0.68873					2410003L11Rik	5296	0.80972	0.68873
11	97472500	97473000	0.000288166	Intron	2410003L11Rik	0.80972	0.68873					2410003L11Rik	3796	0.80972	0.68873	Enhancer
13	117089000	117089500	0.00995149	Exon	Isl1	1.1096	0.68873					Isl1	4559	1.1096	0.68873		Obesity Diabetes CVD
15	36772500	36773000	0.0020961	IGR								Gm10384	37071	1.1457	0.68873	Promoter Flanking Region
15	78502500	78503000	0.00418108	Exon	Elfn2	1.1068	0.68873					Elfn2	46043	1.1068	0.68873
16	33745500	33746000	0.0041081	Intron	Heg1	-0.15921	0.68873					Heg1	7742	-0.15921	0.68873	Promoter Flanking Region
17	10595000	10595500	0.000434481	IGR								A230009B12Rik	54082	1.1778	0.68873	Open chromatin
17	45832000	45832500	0.00684905	Exon	Mrpl14	0.17938	0.68873					Mrpl14	365	0.17938	0.68873	Promoter Flanking Region
X	91781000	91781500	0.00882545	Exon	Maged1	-0.12828	0.68873					Maged1	1903	-0.12828	0.68873
16	38651500	38652000	0.00943531	Intron	Arhgap31	-0.15098	0.70679					Gm15530	34482	1.1328	0.689	Promoter Flanking Region
2	165130000	165130500	0.00149436	Exon	Elmo2	0.11991	0.68923					Elmo2	7142	0.11991	0.68923	Promoter Flanking Region	Diabetes
2	165130500	165131000	0.00527515	Intron	Elmo2	0.11991	0.68923					Elmo2	6642	0.11991	0.68923	Promoter Flanking Region	Diabetes
11	88846500	88847000	0.00789396	Intron	Coil	0.17753	0.68951					Coil	2393	0.17753	0.68951		Diabetes
10	80203500	80204000	0.00768943	Intron	Ap3d1	0.10448	0.68965					Ap3d1	1456	0.10448	0.68965	Promoter	CVD
17	25573000	25573500	0.008854	IGR								Cac1h	-2272	0.9533	0.68965
1	65328000	65328500	0.00918439	Promoter				Pth2r	-1k	-0.58381	0.68992	Pth2r	630	-0.58381	0.68992
4	138557500	138558000	0.00532324	Intron	Tmco4	0.16089	0.69024					Tmco4	-28676	0.16089	0.69024	CTCF Binding Site and Enhancer
12	106146000	106146500	0.00973512	IGR								4930408O17Rik	-42460	1.1114	0.69078	Enhancer and Promoter Flanking Region
13	113322000	113322500	0.00512504	Exon	Il31ra	1.1091	0.69082					Il31ra	48870	1.1091	0.69082
13	9223000	9223500	0.00741373	IGR								Dip2c	52774	-0.15835	0.69138	Promoter Flanking Region	Obesity Diabetes CVD
10	77747500	77748000	0.00852891	Exon	Agpat3	-0.13257	0.69139					Agpat3	-6319	-0.13257	0.69139		CVD
1	74465500	74466000	0.00825866	Intron	Vil1	-0.65043	0.69141					Vil1	127	-0.65043	0.69141	Enhancer
3	89202000	89202500	0.00895961	Exon	Gm15417	0.21057	0.69141					Gm15417	-2082	0.21057	0.69141	Enhancer
5	37309000	37309500	0.00878898	Intron	Ppp2r2c	1.1036	0.69141					Ppp2r2c	21669	1.1036	0.69141	Promoter Flanking Region and Enhancer	Diabetes
1	121379000	121379500	0.00730647	Intron	Ralb	0.14105	0.69235					Ralb	-4344	0.14105	0.69235
1	121398000	121398500	0.000590365	Intron	Ralb	0.14105	0.69235					Ralb	3371	0.14105	0.69235	Promoter Flanking Region
8	108862500	108863000	0.00513437	Intron	Gm17245							Gm10629	-55293	1.2906	0.69235	Promoter
9	107304000	107304500	0.000979625	Intron	Cac2d2	1.2571	0.6925					Cac2d2	-1600	1.2571	0.6925	Promoter Flanking Region
10	70582500	70583000	0.00692241	Intron	Bicc1	0.20694	0.6942					Bicc1	27108	0.20694	0.6942	Promoter Flanking Region	CVD
10	70656000	70656500	0.00136971	Promoter				Zfp92	-1k	0	1	Bicc1	-33552	0.20694	0.6942	Enhancer and Promoter Flanking Region	CVD
19	28339000	28339500	0.00692241	Promoter	Glis3	-0.2265	0.69438	Adrb3	+.6k	2.6445	0.1437	Glis3	19396	-0.2265	0.69438		Obesity Diabetes
9	120789000	120789500	0.00166603	IGR								Ctnnb1	49334	0.12904	0.6944	Promoter Flanking Region	Obesity Diabetes CVD
7	36179000	36179500	0.00245954	Intron	C230052I12Rik	0.20902	0.69463					C230052I12Rik	2727	0.20902	0.69463
11	71587500	71588000	0.0085167	Promoter	Wscd1	-0.43379	0.69463	Gm13662	-1k			Wscd1	-5322	-0.43379	0.69463	Promoter Flanking Region
6	83712000	83712500	0.00391092	Promoter & Exon				Ankrd53	-1k	1.0761	0.69573	Ankrd53	638	1.0761	0.69573
19	10536000	10536500	0.00574601	IGR								Lrrc10b	-4063	1.0734	0.69593
3	138114000	138114500	0.00947958	Exon	Adh5	-0.11161	0.69627					Adh5	3369	-0.11161	0.69627		CVD
5	99453500	99454000	0.00864434	Exon	Prkg2	2.0108	0.0011462					Gm3470	-2041	0.51977	0.69858
8	86271000	86271500	0.000632043	IGR								Cd97	-5775	0.14937	0.69935	Promoter	Diabetes CVD
10	66772500	66773000	0.00309994	IGR								Nrbf2	-24447	-0.20364	0.70104	Open chromatin	CVD
10	66840500	66841000	0.00267368	IGR								Nrbf2	-92447	-0.20364	0.70104	Promoter Flanking Region	CVD
11	120474500	120475000	0.00141389	Exon	Pcyt2	-0.12181	0.70104					Pcyt2	-112	-0.12181	0.70104	Promoter Flanking Region	Obesity
18	51241500	51242000	0.00898013	IGR								Prr16	35892	-0.12464	0.70165
13	49111500	49112000	0.0097253	IGR								Wnk2	44752	0.34211	0.7017	Promoter Flanking Region	CVD
4	136597000	136597500	0.00630287	Promoter	Zbtb40	-0.19809	0.70384	Nup62cl	+.6k	-2.1764	1.0111e-07	Zbtb40	7610	-0.19809	0.70384	Promoter Flanking Region	Obesity Diabetes
12	77188000	77188500	0.00613703	Intron	Syne2	-0.18922	0.70427					Syne2	747	-0.18922	0.70427	Promoter	CVD
X	160316500	160317000	0.00778367	IGR								Ap1s2	30449	0.27784	0.70427	Promoter Flanking Region
11	4946500	4947000	0.000733672	IGR								Ap1b1	-7733	0.10902	0.70431	Promoter Flanking Region
2	128541000	128541500	0.0086595	Intron	Mertk	0.12429	0.70455					Mertk	-16308	0.12429	0.70455	Enhancer	Obesity CVD
5	145979000	145979500	0.000109125	Exon	Zkscan5	0.11476	0.70494					Zkscan5	-9563	0.11476	0.70494	Promoter Flanking Region
10	59596500	59597000	0.00107829	Promoter & Exon	Spock2	-0.39957	0.70494	Myo9a	-2k	0.15873	0.70679	Spock2	-27284	-0.39957	0.70494	Enhancer
6	99754000	99754500	0.00106061	IGR								Tpt1-ps3	74328	-0.23446	0.7056	Promoter Flanking Region and CTCF Binding Site
8	125375500	125376000	0.00504214	Intron	Cdh15	1.2626	0.7056					Cdh15	-3634	1.2626	0.7056		CVD
8	125389500	125390000	0.000498319	Exon	Cdh15	1.2626	0.7056					Cdh15	-17634	1.2626	0.7056	CTCF Binding Site and Promoter Flanking Region	CVD
1	37279000	37279500	0.00453612	Intron	Cnga3	-0.85309	0.70679					Cnga3	-2893	-0.85309	0.70679
1	62766500	62767000	0.00574024	Intron	Nrp2	-0.15001	0.70679					Nrp2	-16224	-0.15001	0.70679	Promoter
1	62829500	62830000	0.00208033	Exon	Nrp2	-0.15001	0.70679					Nrp2	-79224	-0.15001	0.70679	Promoter Flanking Region
1	87632000	87632500	0.00301317	Intron	A630001G21Rik	0.46275	0.70679					A630001G21Rik	1129	0.46275	0.70679	Promoter
1	134189000	134189500	0.00842051	IGR								Klhdc8a	6203	0.21092	0.70679	Enhancer
1	154366000	154366500	0.00995861	Exon	Rgl1	-0.10253	0.70679					Rgl1	73889	-0.10253	0.70679	Open chromatin
1	155396000	155396500	0.00906926	Promoter	Npl	0.34167	0.70679	Npl	+.6k	0.34167	0.70679	Npl	844	0.34167	0.70679	Promoter
1	167542500	167543000	0.00592901	Intron	Mpzl1	-0.16228	0.70679					Mpzl1	22172	-0.16228	0.70679	Enhancer	CVD
1	188233000	188233500	0.00111197	IGR								Tgfb2	225148	0.37653	0.70679	Enhancer	Obesity Diabetes CVD
2	27571500	27572000	0.00755717	Intron	Rxra	-0.12175	0.70679					Rxra	-5397	-0.12175	0.70679	Promoter Flanking Region	Obesity Diabetes CVD
2	27595000	27595500	0.00129383	Intron	Rxra	-0.12175	0.70679					Rxra	721	-0.12175	0.70679	Promoter	Obesity Diabetes CVD
2	32510000	32510500	0.00377597	Intron	Eng	-0.18746	0.52393					Mir1954	-2151	-0.90297	0.70679	Promoter
3	55534000	55534500	0.00918439	Intron	Nbea	0.087683	0.94252					Mab21l1	52432	0.98919	0.70679
3	69026500	69027000	0.00574601	Promoter & Exon	Arl14	-1.1801	0.70679	Arl14	+.6k	-1.1801	0.70679	Arl14	-159	-1.1801	0.70679	Promoter Flanking Region
3	89471000	89471500	0.00846464	Exon	Kcnn3	0.92977	0.70679					Kcnn3	-4560	0.92977	0.70679	Enhancer	Diabetes CVD
3	102474500	102475000	0.0086595	IGR								Tspan2	63952	-0.1958	0.70679	Promoter Flanking Region
3	107967500	107968000	0.00204319	Promoter				Gm12524	-2k	-0.95507	0.70679	Gm12524	1861	-0.95507	0.70679	CTCF Binding Site and Promoter
3	145314500	145315000	0.008854	Promoter	Gm17501	0.98919	0.70679	Cyr61	-2k	0.37571	0.19074	Gm17501	-1224	0.98919	0.70679	Promoter
4	47448500	47449000	0.00894649	IGR								Gm12430	18004	-1.1652	0.70679
4	91040000	91040500	0.0056443	Exon	Elavl2	1.0811	0.70679					Elavl2	-279	1.0811	0.70679	Promoter
4	117619500	117620000	0.00707054	Intron	St3gal3	0.09746	0.74064					Artn	-17132	1.2436	0.70679	Promoter Flanking Region
4	118315500	118316000	0.00458537	IGR								Gm12853	-6833	-0.96026	0.70679	Enhancer and Promoter Flanking Region
4	119932500	119933000	0.0086595	Promoter				Xirp1	+.6k	1.1987	0.018796	Foxo6	27454	-1.0376	0.70679	Open chromatin
4	128106500	128107000	0.00195868	Intron	Csmd2	1.1293	0.70679					Csmd2	-34281	1.1293	0.70679	Promoter Flanking Region	Diabetes CVD
4	141414500	141415000	0.00958215	Exon	Efhd2	-0.26771	0.33696					Ctrc	-12226	-0.87071	0.70679	Promoter Flanking Region
5	8927500	8928000	0.00203978	Exon	Abcb4	-0.14484	0.70679					Abcb4	-33783	-0.14484	0.70679		Diabetes CVD
5	38091000	38091500	0.00272887	Intron	Stk32b	0.82926	0.70679					Stk32b	17392	0.82926	0.70679	Promoter Flanking Region	CVD
5	82224000	82224500	0.00854743	Exon	Lphn3	-0.71555	0.35298					Gm16054	3451	-0.94568	0.70679
5	98714500	98715000	0.00223106	IGR								Fgf5	-31297	0.95947	0.70679		Obesity CVD
5	109982000	109982500	0.00012756	IGR								Crlf2	5955	-0.1694	0.70679	Open chromatin
5	114752500	114753000	0.00118152	IGR								Myo1h	12450	-0.86255	0.70679
5	117813500	117814000	0.000597164	Exon	Wsb2	0.11789	0.70679					Wsb2	31	0.11789	0.70679	Promoter
5	121029500	121030000	0.00699303	Intron	Tpcn1	0.13549	0.70679					Tpcn1	9122	0.13549	0.70679	Promoter Flanking Region
5	129245500	129246000	0.000159365	Intron	Piwil1	-0.94207	0.70679					Piwil1	-3379	-0.94207	0.70679	Promoter Flanking Region
5	138717000	138717500	0.00444588	Exon	Gpc2	-1.1896	0.70679					Gpc2	2465	-1.1896	0.70679	Promoter Flanking Region
5	143193500	143194000	0.000287642	Exon	Slc29a4	-0.87761	0.70679					Slc29a4	-15445	-0.87761	0.70679	CTCF Binding Site and TF binding site	Diabetes
6	5774000	5774500	0.00845446	Intron	Dync1i1	1.0042	0.70679					Dync1i1	-98182	1.0042	0.70679		CVD
6	5810000	5810500	0.00519387	Intron	Dync1i1	1.0042	0.70679					1700019G24Rik	117393	-0.9313	0.70679
6	5977500	5978000	0.00500193	Promoter & Exon	Dync1i1	1.0042	0.70679	Shroom4	+.6k	-0.35562	0.41197	1700019G24Rik	-50107	-0.9313	0.70679
6	124860000	124860500	0.00878898	Exon	Lag3	0.4499	0.70679					Lag3	69	0.4499	0.70679	Promoter	Diabetes
6	137004500	137005000	0.00676033	Exon	Rerg	-0.3855	0.40956					Pde6h	-96718	-0.85167	0.70679
6	149137500	149138000	0.00462415	Promoter				Amn1	-1k	0.21773	0.70679	Amn1	-266	0.21773	0.70679	Promoter
7	16881000	16881500	0.00235155	IGR								Ccdc9	-8856	-0.1418	0.70679	Promoter Flanking Region
7	20430000	20430500	0.00153887	IGR								Gm19345	7352	-0.846	0.70679	Promoter Flanking Region
7	109261500	109262000	0.00886247	Exon	Chr10	0.98658	0.70679					Chr10	3727	0.98658	0.70679	Promoter Flanking Region
7	117440000	117440500	0.00969373	IGR								Sbf2	43799	-0.13973	0.70679	Promoter Flanking Region	CVD
7	134235000	134235500	0.00136971	Promoter	AI467606	0.50076	0.70679	AI467606	+.6k	0.50076	0.70679	AI467606	-50	0.50076	0.70679	Promoter
8	11592500	11593000	0.0075707	IGR								Ing1	-34064	-0.11316	0.70679	Promoter Flanking Region
8	49237500	49238000	0.00436621	Intron	Dctd	0.41609	0.70679					Dctd	-41935	0.41609	0.70679	Promoter Flanking Region and Enhancer
8	66836000	66836500	0.00762478	IGR								Tll1	-151210	0.81706	0.70679		Diabetes CVD
8	82373000	82373500	0.00457599	IGR								Apc10	-137281	0.14275	0.70679
8	125245000	125245500	0.00200929	Intron	Gm20388							Cbfa2t3	-21991	0.23971	0.70679	Promoter Flanking Region
9	21116500	21117000	0.000690097	Promoter & Exon	Ap1m2	-0.46078	0.70679	Ap1m2	+.6k	-0.46078	0.70679	Ap1m2	277	-0.46078	0.70679	Promoter
9	64975500	64976000	0.00445585	Promoter	Igdcc4	-0.0030773	1	Arhgap44	+.6k	1.1261	1.8256e-06	Igdcc3	13461	-0.86899	0.70679	Promoter Flanking Region and CTCF Binding Site and Open chromatin
9	89774500	89775000	0.00406756	IGR								Rasgrf1	30113	-0.93584	0.70679	Open chromatin
9	109987000	109987500	0.0051502	Promoter & Exon	Dhx30	-0.1121	0.70679	Crlf2	+.6k	-0.1694	0.70679	Dhx30	2958	-0.1121	0.70679	Promoter Flanking Region
9	119687500	119688000	0.00528312	Intron	Scn11a	-0.99167	0.70679					Scn11a	47074	-0.99167	0.70679		CVD
9	119701000	119701500	0.00805272	Exon	Scn11a	-0.99167	0.70679					Scn11a	33574	-0.99167	0.70679		CVD
9	119702000	119702500	0.00193147	Intron	Scn11a	-0.99167	0.70679					Scn11a	32574	-0.99167	0.70679	Open chromatin and CTCF Binding Site	CVD
10	6334000	6334500	0.00794614	Intron	Mthfd1l	-0.26413	0.70679					Mthfd1l	-19739	-0.26413	0.70679		Obesity Diabetes CVD
10	10646000	10646500	0.00965189	Intron	Grm1	1.0031	0.70679					Grm1	154754	1.0031	0.70679		Diabetes CVD
10	24344500	24345000	0.0002785	IGR								Gm15270	-27586	-0.85509	0.70679	Enhancer and Promoter Flanking Region and CTCF Binding Site
10	58534500	58535000	0.00233016	Exon	Sh3rf3	1.1438	0.70679					Sh3rf3	-6101	1.1438	0.70679
10	83284000	83284500	0.00401358	IGR								1500009L16Rik	-98390	-1.2906	0.70679	Promoter Flanking Region
10	99501500	99502000	0.00964201	Intron	Kitl	-0.17186	0.70679					Kitl	-22950	-0.17186	0.70679
10	114908000	114908500	0.00662389	Intron	Lgr5	-0.25292	0.70679					Lgr5	-7865	-0.25292	0.70679	Promoter Flanking Region and Open chromatin	Obesity Diabetes CVD
10	115612000	115612500	0.00301654	Intron	Ptprr	-0.38463	0.70679					Ptprr	2314	-0.38463	0.70679
10	115658000	115658500	0.00548121	Intron	Ptprr	-0.38463	0.70679					Ptprr	3746	-0.38463	0.70679	Promoter Flanking Region
11	3387500	3388000	0.00615604	Promoter				Pla2g3	-1k	-0.8445	0.70679	Pla2g3	730	-0.8445	0.70679		CVD
11	8523500	8524000	0.00161747	Intron	Tns3	0.13879	0.70679					Tns3	41038	0.13879	0.70679	Promoter Flanking Region
11	8525000	8525500	0.00310087	Intron	Tns3	0.13879	0.70679					Tns3	39538	0.13879	0.70679	Promoter Flanking Region
11	8915000	8915500	0.00995024	Promoter				Gng3	-1.5k	1.1934	0.68385	Hus1	-3806	0.14554	0.70679
11	27621000	27621500	0.00432828	IGR								Gm12079	162112	1.0351	0.70679
11	49450000	49450500	0.00139354	Exon	Flt4	-0.17487	0.59896					Scgb3a1	27112	1.0037	0.70679	CTCF Binding Site	Obesity
11	50079000	50079500	0.00968942	Exon	Maml1	-0.12849	0.70679					Maml1	26306	-0.12849	0.70679	Open chromatin and Open chromatin	Diabetes CVD
11	68437000	68437500	0.00831356	IGR								Ccdc42	-29443	0.69916	0.70679	Enhancer and Promoter Flanking Region
11	85712000	85712500	0.00106815	Exon	Tbx4	-0.9181	0.70679					Tbx4	-1733	-0.9181	0.70679		Diabetes
11	95201000	95201500	0.00762478	Intron	Fam117a	-0.17271	0.70679					Fam117a	245	-0.17271	0.70679	Promoter
11	100753000	100753500	0.00998138	Intron	Stat3	-0.14329	0.70679					Stat3	-1374	-0.14329	0.70679	Promoter	Obesity Diabetes CVD
11	102825500	102826000	0.00869469	Promoter	2410004I01Rik	-0.9313	0.70679	2410004I01Rik	+.6k	-0.9313	0.70679	2410004I01Rik	201	-0.9313	0.70679	Promoter Flanking Region
11	106483500	106484000	0.00574601	IGR								Tex2	-8763	0.111	0.70679	Enhancer
11	118318500	118319000	0.00863904	IGR								Gm11747	-2191	-0.89233	0.70679	Promoter Flanking Region
12	56605500	56606000	0.000750354	IGR								Nfkbia	-11866	-0.22711	0.70679	Promoter Flanking Region	Obesity Diabetes CVD
12	103045500	103046000	0.00650056	Intron	Fbln5	0.19114	0.70679					Fbln5	11765	0.19114	0.70679	Promoter Flanking Region	Diabetes CVD
13	12199500	12200000	0.000261736	Promoter				Ryr2	-1k	-0.85143	0.70679	Ryr2	-288	-0.85143	0.70679	Promoter	Diabetes CVD
13	51324000	51324500	0.00695094	IGR								Hist1h2al	-25566	-0.17763	0.70679	Enhancer
13	54762500	54763000	0.00119545	Exon	Faf2	-0.096032	0.70679					Faf2	-9698	-0.096032	0.70679	Open chromatin
13	57422000	57422500	0.00407074	IGR								Spock1	375516	1.084	0.70679		CVD
13	57583000	57583500	0.00557388	Intron	Spock1	1.084	0.70679					Spock1	214516	1.084	0.70679		CVD
13	57583500	57584000	0.00286153	Intron	Spock1	1.084	0.70679					Spock1	214016	1.084	0.70679		CVD
13	94948000	94948500	0.00995861	Intron	Lhfpl2	0.15601	0.70679					Lhfpl2	-4053	0.15601	0.70679	Enhancer and Promoter Flanking Region
14	32482000	32482500	0.000446418	IGR								Hacl1	-27528	-0.15329	0.70679	Promoter Flanking Region
14	32482500	32483000	0.00247089	IGR								Hacl1	-28028	-0.15329	0.70679	Promoter Flanking Region
14	64028000	64028500	0.00894649	Intron	Blk	0.53882	0.70679					Blk	8024	0.53882	0.70679		Obesity Diabetes CVD
15	8781500	8782000	0.00472216	IGR								Slc1a3	-120736	0.34886	0.70679		Diabetes CVD
15	37595500	37596000	0.00725566	Intron	Ncald	-0.19031	0.73134					Gm15942	34959	-0.95833	0.70679
15	39490500	39491000	0.00795487	Intron	Rims2	0.75263	0.70679					Rims2	831	0.75263	0.70679	Open chromatin
15	100461500	100462000	0.00934068	Intron	Smagp	0.1523	0.70679					Smagp	5786	0.1523	0.70679	Promoter Flanking Region
16	42444500	42445000	0.00583124	IGR								Gap43	-103736	0.98869	0.70679	Promoter Flanking Region	Diabetes
16	91461500	91462000	0.00863904	IGR								A930006K02Rik	3849	-0.79977	0.70679
16	93209000	93209500	0.00925243	IGR								Mir802	160965	1.0026	0.70679
16	93429000	93429500	0.00107321	IGR								Mir802	-59035	1.0026	0.70679
16	96242500	96243000	0.00275911	Exon	Brwd1	-0.096249	0.70679					Brwd1	-1022	-0.096249	0.70679
17	10704000	10704500	0.00847687	Intron	Pacrg	2.3557	0.0027706					Gm16168	-14681	0.97514	0.70679	Enhancer and Enhancer
17	29441500	29442000	0.00103028	IGR								Gm10045	3542	-0.85155	0.70679	Promoter Flanking Region
17	75527500	75528000	0.00351438	Intron	Ltbp1	0.30312	0.47888					Gm6276	37047	0.90109	0.70679	Promoter Flanking Region and CTCF Binding Site
18	10849000	10849500	0.00692241	IGR								Mib1	-50637	-0.13292	0.70679	Open chromatin	CVD
18	43847500	43848000	0.0052684	Promoter				Jakmip2	-1k	-0.92222	0.70679	Jakmip2	-73	-0.92222	0.70679	Promoter
18	47530500	47531000	0.00838475	Promoter				Sema6a	-2k	0.1403	0.70679	Sema6a	-1976	0.1403	0.70679	Promoter	CVD
18	80393000	80393500	0.00274013	Intron	Rbfa	-0.11954	0.70679					Rbfa	4397	-0.11954	0.70679	Promoter Flanking Region
19	4988000	4988500	0.00770932	Exon	Npas4	-0.84875	0.70679					Npas4	1971	-0.84875	0.70679
19	22471000	22471500	0.00879543	Intron	Trpm3	-0.93155	0.70679					Trpm3	51773	-0.93155	0.70679		CVD
X	35474500	35475000	0.00510799	Promoter & Exon	Rhox13	0.92897	0.70679	Rhox13	+.6k	0.92897	0.70679	Rhox13	-104	0.92897	0.70679	Promoter
X	90525500	90526000	0.00372186	IGR								Arx	6346	-0.84834	0.70679	Promoter Flanking Region
X	103367000	103367500	1.4e-05	IGR								Gm14856	4653	-0.84751	0.70679	Promoter Flanking Region
X	156829000	156829500	0.00487292	Promoter	Gpr64	-0.40627	0.70679	Gpr64	+.6k	-0.40627	0.70679	Gpr64	-340	-0.40627	0.70679	Promoter
3	57098500	57099000	0.00918967	Exon	Tm4sf1	-0.14923	0.70719					Tm4sf1	311	-0.14923	0.70719	Promoter
5	114099500	114100000	0.0097031	Promoter	Cmklr1	0.17336	0.70719	Cmklr1	+.6k	0.17336	0.70719	Cmklr1	905	0.17336	0.70719	Promoter
7	74351000	74351500	0.00375771	Intron	1700112J16Rik	-0.46415	0.70726					1700112J16Rik	16344	-0.46415	0.70726	Promoter Flanking Region and Open chromatin
1	182367500	182368000	0.00636856	Exon	6330403A02Rik	0.20979	0.70783					6330403A02Rik	46098	0.20979	0.70783
1	182440500	182441000	0.00442376	IGR								6330403A02Rik	-26902	0.20979	0.70783	Promoter Flanking Region
9	34665000	34665500	0.00805781	Intron	Kirrel3	-1.0874	0.70783					Kirrel3	47498	-1.0874	0.70783	CTCF Binding Site
9	102685500	102686000	0.00527077	IGR								Ryk	51747	-0.10111	0.70833	Enhancer and Promoter Flanking Region
7	77473000	77473500	0.00945706	Promoter				Pfkl	-1k	0.14311	0.56305	Nr2f2	32479	0.10547	0.70962		Obesity Diabetes CVD
13	39264000	39264500	0.0081419	IGR								Slc35b3	-211256	0.12863	0.70967		Diabetes
4	100052000	100052500	0.00812333	Intron	Ror1	0.046826	0.99212					Gm12706	-17336	-0.79414	0.7121
4	147296500	147297000	8.89e-05	Intron	Plod1	0.10835	0.7121					Plod1	-1295	0.10835	0.7121	Promoter Flanking Region
8	11004500	11005000	0.00386534	Exon	Irs2	-1.0142	0.021315					9530052E02Rik	3350	-0.83942	0.7121	Promoter
8	11005000	11005500	0.000118719	Exon	Irs2	-1.0142	0.021315					9530052E02Rik	2850	-0.83942	0.7121	Promoter
8	11005500	11006000	0.00683718	Promoter & Exon	Irs2	-1.0142	0.021315	9530052E02Rik	-2k	-0.83942	0.7121	9530052E02Rik	2350	-0.83942	0.7121	Promoter
8	11006000	11006500	0.000915191	Promoter & Exon	Irs2	-1.0142	0.021315	9530052E02Rik	-2k	-0.83942	0.7121	9530052E02Rik	1850	-0.83942	0.7121	Promoter
9	71557000	71557500	0.00479678	Promoter	Cgnl1	0.12434	0.7121	Gm1631	-1k			Cgnl1	-60843	0.12434	0.7121	Promoter Flanking Region
16	44530500	44531000	0.000359683	Intron	Boc	0.60577	0.57795					Mir3081	27742	-0.82899	0.7121	Promoter Flanking Region
8	86178500	86179000	0.0043406	Intron	Gipc1	0.10459	0.71253					Gipc1	-1923	0.10459	0.71253	Enhancer	Diabetes CVD
9	119552500	119553000	0.0051502	Intron	Scn10a	-0.78843	0.71253					Scn10a	50978	-0.78843	0.71253		CVD
9	119618500	119619000	0.00246778	Intron								Scn10a	-15022	-0.78843	0.71253		CVD
8	86550500	86551000	0.00587424	Exon	Palm3	1.187	0.71339					Palm3	-526	1.187	0.71339
18	76102000	76102500	0.00364717	Intron	Zbtb7c	0.25191	0.7136					Zbtb7c	117112	0.25191	0.7136		Obesity Diabetes
18	76305500	76306000	0.00301119	Exon	Zbtb7c	0.25191	0.7136					Zbtb7c	-86388	0.25191	0.7136		Obesity Diabetes
12	20319000	20319500	4.16e-05	IGR								Gm10479	102799	-0.81343	0.71447	Promoter Flanking Region
7	73206500	73207000	0.00676747	Intron	Snrpa1	0.12647	0.71509					Snrpa1	-833	0.12647	0.71509	Promoter
10	62873000	62873500	0.00918439	IGR								Gm7075	11487	-0.80733	0.71547	Enhancer and Promoter Flanking Region
16	89686500	89687000	0.00918439	IGR								Tiam1	108515	-0.22256	0.71661		Obesity Diabetes CVD
16	90011500	90012000	0.00819539	Intron	Tiam1	-0.22256	0.71661					Tiam1	-31175	-0.22256	0.71661		Obesity Diabetes CVD
16	90044000	90044500	0.00025852	Intron	Tiam1	-0.22256	0.71661					Tiam1	-63675	-0.22256	0.71661	Promoter Flanking Region	Obesity Diabetes CVD
4	122841500	122842000	0.00406452	Promoter				Arpc3	-1k	0.034959	0.96276	Hpcal4	18970	0.7908	0.7176
4	129063000	129063500	0.000518279	IGR								Gm12980	-5912	0.79152	0.7176	Promoter Flanking Region
11	32787500	32788000	0.00795487	IGR								Gm12110	-6560	0.79221	0.7176
12	29279500	29280000	0.00886247	Exon	Colec11	0.1492	0.68524					Allc	-12112	0.79056	0.7176
13	104084500	104085000	0.00934068	Intron	Mast4	0.17266	0.7176					Mast4	39772	0.17266	0.7176
17	12232000	12232500	0.00949124	Intron	Park2	0.098522	0.75012					Agpat4	79570	-0.19951	0.7176	CTCF Binding Site and Promoter Flanking Region	CVD
17	12237000	12237500	0.00655945	Intron	Park2	0.098522	0.75012					Agpat4	74570	-0.19951	0.7176		CVD
10	120294500	120295000	0.0095648	Promoter & Exon	Msrb3	-0.085291	0.78588	Gm15910	-1k	0.83016	0.71764	Gm15910	185	0.83016	0.71764	Promoter and CTCF Binding Site
17	78859500	78860000	0.000171855	IGR								Gm10093	31405	-0.53935	0.71875	CTCF Binding Site
13	86416000	86416500	0.00903155	IGR								Cox7c	-229491	-0.24051	0.71904		CVD
2	11936500	11937000	0.00619062	IGR								Gm13310	69130	0.77488	0.71919
2	12004500	12005000	0.000274905	Exon	Gm13310	0.77488	0.71919					Gm13310	1130	0.77488	0.71919
4	135771500	135772000	0.00624482	Intron	Asap3	0.13434	0.71919					Asap3	-9220	0.13434	0.71919	Promoter Flanking Region
4	135774500	135775000	0.00997393	Intron	Asap3	0.13434	0.71919					Asap3	-12220	0.13434	0.71919	Promoter Flanking Region
14	122655000	122655500	0.00256441	Promoter	Clybl	0.096105	0.71919	Hvcn1	-2k	-0.046905	1	Clybl	-74084	0.096105	0.71919	Open chromatin	CVD
16	38374000	38374500	0.00963789	Exon	Popdc2	-0.79685	0.71919					Popdc2	-1916	-0.79685	0.71919	Promoter
3	119486500	119487000	8.8e-05	Promoter				Ptbp2	-1k	-0.14188	0.71968	Ptbp2	-194	-0.14188	0.71968	Promoter	Obesity CVD
11	104096500	104097000	0.0018214	Promoter	Mapt	-0.18236	0.71982	Gm13883	-1k			Mapt	-3602	-0.18236	0.71982	Promoter Flanking Region	Diabetes CVD
15	85804000	85804500	0.00417893	Intron	Celsr1	-0.26062	0.71982					Celsr1	60207	-0.26062	0.71982	Enhancer	Diabetes CVD
5	148888000	148888500	0.00795247	Exon	Mtus2	-0.26998	0.72024					Mtus2	6464	-0.26998	0.72024
2	69885500	69886000	0.0058608	Intron	Myo3b	-0.73448	0.72042					Myo3b	-8317	-0.73448	0.72042		CVD
6	140631000	140631500	0.00394555	IGR								Aebp2	-35662	-0.098736	0.72042	Enhancer
8	107995500	107996000	0.00452321	Promoter				Tppp3	-1k	0.3962	0.72042	Tppp3	-74	0.3962	0.72042	CTCF Binding Site and Promoter
8	108000500	108001000	0.00947398	Exon	Zdhhc1	-0.36188	0.34921					Tppp3	-5074	0.3962	0.72042	CTCF Binding Site
15	42964500	42965000	0.0063758	Intron	Rspo2	-1.2243	0.72042					Rspo2	37864	-1.2243	0.72042
17	23747000	23747500	1.78e-06	Exon	Zscan10	-0.7843	0.72042					Zscan10	-2543	-0.7843	0.72042	Promoter Flanking Region
X	71039500	71040000	0.00468985	Promoter & Exon	Pdzd4	-0.20526	0.86811	Gm14817	-1.5k	-0.73551	0.72042	Gm14817	1054	-0.73551	0.72042
19	7473000	7473500	0.0041081	Promoter	Rab11b-ps2	0.28078	0.72123	Rab11b-ps2	+.6k	0.28078	0.72123	Rab11b-ps2	611	0.28078	0.72123	Promoter
11	95536500	95537000	0.00519169	Exon	Phb	-0.09531	0.7228					Phb	-3736	-0.09531	0.7228
6	91600000	91600500	0.00965189	IGR								Slc6a6	34061	0.13603	0.72295
8	74209500	74210000	0.00209418	Exon	Jak3	0.78822	0.00033074					Insl3	3613	-0.75358	0.72329	Promoter Flanking Region
8	74213500	74214000	0.00457599	Promoter	Insl3	-0.75358	0.72329	Insl3	+.6k	-0.75358	0.72329	Insl3	-387	-0.75358	0.72329
4	53167500	53168000	0.00454612	Intron	Abca1	0.146	0.72407					Abca1	5267	0.146	0.72407	Promoter Flanking Region	Obesity Diabetes CVD
6	28526000	28526500	0.000855533	Intron	Snd1	-0.098439	0.72407					Snd1	-14183	-0.098439	0.72407	Promoter Flanking Region	Diabetes CVD
18	58554500	58555000	0.00517396	IGR								Slc27a6	161411	-0.54959	0.72484	Promoter Flanking Region	CVD
18	58716000	58716500	0.00350752	Promoter & Exon	Slc27a6	-0.54959	0.72484	Slc27a6	+.6k	-0.54959	0.72484	Slc27a6	-89	-0.54959	0.72484	Promoter	CVD
2	165906500	165907000	0.00320723	Exon	Sulf2	0.14343	0.72486					Sulf2	-2881	0.14343	0.72486	Promoter Flanking Region	Obesity CVD
2	165915500	165916000	0.000739677	Intron	Sulf2	0.14343	0.72486					Sulf2	-11881	0.14343	0.72486	Enhancer	Obesity CVD
10	35660500	35661000	0.00309994	IGR								Amd2	-228803	0.60366	0.7256
10	83858000	83858500	0.0059922	Intron	Nuak1	0.14805	0.72611					Nuak1	-2867	0.14805	0.72611	Promoter Flanking Region
10	83896000	83896500	0.000590365	Intron	Nuak1	0.14805	0.72611					Nuak1	7342	0.14805	0.72611
10	83920000	83920500	0.00087167	IGR								Nuak1	-16658	0.14805	0.72611	Promoter Flanking Region
2	166930000	166930500	0.00838475	Exon	Kcnb1	-0.62504	0.22239					Gm14290	-2674	-0.25627	0.72651
15	27951000	27951500	0.00204319	Promoter	Trio	-0.13398	0.72811	Egln2	+.6k	-0.106	0.70679	Trio	4603	-0.13398	0.72811		CVD
19	46391000	46391500	0.000449257	Intron	Psd	0.19359	0.72839					Psd	1341	0.19359	0.72839	Promoter Flanking Region
7	28111500	28112000	0.000122886	Exon	Ltbp4	0.13722	0.72893					Ltbp4	7132	0.13722	0.72893	Promoter Flanking Region	Diabetes CVD
10	74608500	74609000	0.00372186	Intron	Bcr	0.12947	0.66936					Specc1l	66318	-0.099381	0.73089	Promoter Flanking Region
3	53751000	53751500	0.00829048	IGR								Ufm1	-83248	0.10979	0.73134
3	54601500	54602000	0.00507118	Promoter & Exon	Smad9	-2.5719	8.7033e-06	Cdc42se2	-1k	0.26634	0.21744	Rfxap	10213	-0.11794	0.73134	CTCF Binding Site
6	108183000	108183500	0.00851407	Intron	Itpr1	-0.16596	0.73134					Itpr1	-19888	-0.16596	0.73134	Promoter Flanking Region
6	108414500	108415000	0.00491499	Intron	Itpr1	-0.16596	0.73134					Itpr1	28761	-0.16596	0.73134	Promoter Flanking Region
6	108463000	108463500	0.00953632	Intron	Itpr1	-0.16596	0.73134					Itpr1	-19739	-0.16596	0.73134	Promoter Flanking Region
6	148361000	148361500	0.00889554	Exon	Tmtc1	0.20342	0.73134					Tmtc1	29157	0.20342	0.73134	Promoter Flanking Region	Obesity Diabetes CVD
8	122789500	122790000	0.00393453	Intron	Gm20388							Fam92b	-88131	-0.71125	0.73134	Promoter Flanking Region
8	122817500	122818000	0.00749711	Intron	Gm20388							Fam92b	-116131	-0.71125	0.73134	Promoter Flanking Region
8	122833000	122833500	5.53e-05	Intron	Gm20388							Fam92b	-131631	-0.71125	0.73134	Promoter Flanking Region
8	122833500	122834000	0.00417893	Intron	Gm20388							Fam92b	-132131	-0.71125	0.73134	Promoter Flanking Region
16	91384000	91384500	0.00290048	Exon	Ifr2	-0.08331	0.73184					Ifr2	4034	-0.08331	0.73184
X	118000000	118000500	0.00903155	Intron	Pcdh11x	0.21835	0.95449					Gm4993	71320	0.73854	0.73184
13	72503500	72504000	0.0024773	IGR								Rpl9-ps4	89294	1.0401	0.73217	Open chromatin
13	72538000	72538500	0.00812333	IGR								Rpl9-ps4	54794	1.0401	0.73217	Open chromatin
X	96662000	96662500	0.00957385	Exon	Pja1	0.083093	0.73256					Pja1	4011	0.083093	0.73256
X	135868500	135869000	0.0085167	Promoter & Exon	Trap1a	0.72967	0.73284	Trap1a	+.6k	0.72967	0.73284	Trap1a	-278	0.72967	0.73284	Promoter
12	8507500	8508000	0.00143482	Promoter				Rhob	-1k	0.16123	0.73334	Rhob	-709	0.16123	0.73334	Promoter	CVD
9	107637500	107638000	0.00301038	IGR								Sema3f	-24694	-0.12314	0.73523	Promoter Flanking Region	CVD
2	126381500	126382000	0.00706888	Intron	Slc27a2	-0.14284	0.73553					Slc27a2	366	-0.14284	0.73553	Promoter
17	28188000	28188500	0.00190102	Exon	Anks1	-0.29873	0.24215					Tcp11	17421	-0.67562	0.73626		Diabetes
7	126123000	126123500	6.85e-06	Intron	Gprc5b	0.28566	0.73779					Gprc5b	15725	0.28566	0.73779		Obesity
8	8597500	8598000	0.00689268	IGR								Efnb2	41863	0.12528	0.73907
8	8658500	8659000	0.00985002	Intron	Efnb2	0.12528	0.73907					Efnb2	2273	0.12528	0.73907	Promoter
10	118495500	118496000	0.00468985	IGR								Cand1	149765	-0.097648	0.73935	Promoter Flanking Region
10	118699500	118700000	0.00436621	IGR								Cand1	-22389	-0.097648	0.73935	Promoter Flanking Region
19	55544000	55544500	0.00530737	Intron	Vti1a	0.095955	0.7414					Vti1a	-153153	0.095955	0.7414	Enhancer	Diabetes CVD
1	136414500	136415000	0.00650056	Promoter	Gm15454	0.70339	0.74167	Gm15454	-1k	0.70339	0.74167	Gm15454	107	0.70339	0.74167	Promoter and Enhancer
4	137896500	137897000	0.0078483	Intron	Cda	0.21879	0.74221					Cda	3064	0.21879	0.74221	CTCF Binding Site
4	137935000	137935500	0.000617614	IGR								Cda	-11093	0.21879	0.74221	Promoter Flanking Region and CTCF Binding Site and Enhancer
X	13064000	13064500	0.00120637	Exon	Nyx	0.045276	1					Gm14506	4159	0.79613	0.74221
6	83332000	83332500	0.0098711	Intron	Tet3	-0.11194	0.74405					Tet3	-2104	-0.11194	0.74405	Promoter Flanking Region
13	109907500	109908000	0.00107829	Intron	Pde4d	0.15965	0.74475					Pde4d	-665	0.15965	0.74475	Promoter	Obesity Diabetes CVD
13	110716500	110717000	0.00393837	Promoter	Pde4d	0.15965	0.74475	Prss44	+.6k			Pde4d	552	0.15965	0.74475	Promoter	Obesity Diabetes CVD
17	34377000	34377500	0.00778367	Intron	H2-Ob	-0.37301	0.74541					H2-Ob	-19	-0.37301	0.74541	Promoter
8	23725000	23725500	0.000677742	IGR								Dkk4	9515	0.69697	0.74644	Promoter Flanking Region
1	37701000	37701500	0.00922792	Exon	2010300C02Rik	0.4297	0.74727					2010300C02Rik	-18913	0.4297	0.74727
1	136049500	136050000	0.000618277	IGR								Chit1	-14277	0.64251	0.74727	TF binding site	Diabetes CVD
6	47141500	47142000	0.000573982	Intron	Cntp2	0.64073	0.74727					Cntp2	52901	0.64073	0.74727	CTCF Binding Site and Promoter Flanking Region
13	73674500	73675000	0.00886627	Promoter	Slc6a3	0.64073	0.74727	Slc6a3	+.6k	0.64073	0.74727	Slc6a3	-305	0.64073	0.74727	Promoter	Obesity CVD
X	159153500	159154000	0.00538854	IGR								Gm8737	-17956	0.63605	0.74727
12	3955500	3956000	0.00784095	Promoter & Exon	Pomc	0.68996	0.74729	Pomc	+.6k	0.68996	0.74729	Pomc	-549	0.68996	0.74729	Promoter Flanking Region and Open chromatin	Obesity Diabetes CVD
18	45086500	45087000	0.00987812	IGR								Ythdc2	-98181	-0.12085	0.74754
2	105493500	105494000	0.00515822	Intron	Pax6os1							Pax6	15553	-0.41192	0.74822		Obesity Diabetes CVD
8	46881500	46882000	0.00865522	Exon	Sorbs2	0.12712	0.74857					Sorbs2	7062	0.12712	0.74857	CTCF Binding Site and Promoter Flanking Region
6	88155000	88155500	0.00424544	Exon	Gata2	0.19168	0.74986					Gata2	-6342	0.19168	0.74986	Promoter	Obesity Diabetes CVD
4	118170000	118170500	0.00506307	Promoter	Gm12859	0.65722	0.75059	Gm12859	+.6k	0.65722	0.75059	Gm12859	247	0.65722	0.75059
2	3939500	3940000	0.00681488	Exon	Frmd4a	0.11097	0.7506					Frmd4a	-710	0.11097	0.7506	Promoter Flanking Region
8	28228000	28228500	0.00517396	Intron	Gpr124	0.044065	0.97651					Brf2	11104	0.10402	0.75128
5	122261500	122262000	0.00258683	Exon	Atxn2	0.092331	0.75206					Atxn2	-31	0.092331	0.75206	Promoter	Obesity Diabetes CVD
1	135175500	135176000	0.000687896	Exon	Plekha6	0.11924	0.75297					Plekha6	-19966	0.11924	0.75297	Promoter Flanking Region	CVD
10	128397000	128397500	0.00458537	Promoter & Exon	Mettl7b	0.10538	0.75994	Mettl7b	+.6k	0.10538	0.75994	Mettl7b	1044	0.10538	0.75994	Promoter
4	44193000	44193500	0.00129604	Intron	Rnf38	0.10874	0.76051					Rnf38	-11789	0.10874	0.76051	Promoter Flanking Region
10	66576500	66577000	0.00889554	Intron	Jmjd1c	-0.1391	0.76444					Jmjd1c	13506	-0.1391	0.76444	Promoter Flanking Region	CVD
10	66668000	66668500	0.00864431	Intron	Jmjd1c	-0.1391	0.76444					Jmjd1c	12488	-0.1391	0.76444	Promoter Flanking Region	CVD
4	137040000	137040500	0.00229613	Intron	Hspg2	-0.12418	0.76621					Hspg2	-15282	-0.12418	0.76621	Promoter Flanking Region	Diabetes CVD
4	137045500	137046000	0.00743579	Intron	Hspg2	-0.12418	0.76621					Hspg2	-20782	-0.12418	0.76621	Promoter Flanking Region	Diabetes CVD
4	88786500	88787000	0.00113459	Intron	Mtap	0.070896	0.7672					Mtap	-3474	0.070896	0.7672	Enhancer	Diabetes CVD
17	80547500	80548000	0.00547811	Intron	Galm	0.070675	0.76759					Galm	-3008	0.070675	0.76759	Promoter Flanking Region
13	49356000	49356500	0.00874032	IGR								Susd3	-11925	0.3974	0.76961	Enhancer
19	21515000	21515500	0.00695094	Intron	Gda	0.10598	0.7713					Gda	32078	0.10598	0.7713	Promoter Flanking Region
5	117584000	117584500	0.00866188	Intron	Taok3	0.080439	0.77176					Taok3	-350	0.080439	0.77176	Promoter
4	99628000	99628500	0.0071691	Intron	Pgm2	-0.087446	0.77447					Pgm2	349	-0.087446	0.77447
2	93663000	93663500	0.00846402	Promoter				Ext2	-1k	-0.070064	0.77534	Ext2	-275	-0.070064	0.77534	CTCF Binding Site and Promoter	Obesity Diabetes CVD
2	33077000	33077500	9.24e-05	Intron	Angptl2	-0.098634	0.77664					Angptl2	-5382	-0.098634	0.77664	Promoter Flanking Region
7	152428000	152428500	0.00986866	Intron								Tpcn2	41832	-0.1576	0.77664	Enhancer and Promoter Flanking Region	Diabetes
5	106258000	106258500	0.00367665	Exon	Lrrc8d	0.08877	0.77889					Lrrc8d	-4470	0.08877	0.77889	Enhancer and Enhancer
10	114786000	114786500	0.00770932	Intron	Tmem19	0.082959	0.78041					Tmem19	13318	0.082959	0.78041	Promoter Flanking Region
13	24128500	24129000	0.00680563	Intron	Lrrc16a	0.15815	0.78237					Lrrc16a	-14075	0.15815	0.78237	Promoter Flanking Region	Diabetes CVD
13	24227000	24227500	0.00523847	Intron	Lrrc16a	0.15815	0.78237					Lrrc16a	20078	0.15815	0.78237	Enhancer and Promoter Flanking Region	Diabetes CVD
13	24371500	24372000	0.0060323	Intron	Lrrc16a	0.15815	0.78237					Lrrc16a	855	0.15815	0.78237	Promoter	Diabetes CVD
X	70880500	70881000	0.00953632	IGR								Dusp9	4258	0.35931	0.78424		Obesity Diabetes
X	70886000	70886500	0.00210405	Exon	Dusp9	0.35931	0.78424					Dusp9	-1242	0.35931	0.78424	Promoter	Obesity Diabetes
10	120286500	120287000	0.00886247	Intron	Msrb3	-0.085291	0.78588					Msrb3	1024	-0.085291	0.78588
18	65965000	65965500	0.000381334	Intron	Sec11c	-0.10319	0.7866					Sec11c	1229	-0.10319	0.7866	Promoter
9	32128000	32128500	0.00394555	Intron	Kcnj5	-0.29135	0.78828					Kcnj5	23822	-0.29135	0.78828	Promoter Flanking Region and CTCF Binding Site	Obesity CVD
11	76327500	76328000	0.00838777	Promoter	Abr	0.42278	0.183	Gm12341	-1k	-0.46619	0.7908	Gm12341	71	-0.46619	0.7908
7	19496000	19496500	0.00540975	Promoter				Ccdc61	-1k	-0.12308	0.7925	Ccdc61	-236	-0.12308	0.7925	Promoter	Diabetes CVD
6	48689000	48689500	0.000920046	Exon	Gimap1	-0.18572	0.79256					Gimap1	53	-0.18572	0.79256	Promoter and Promoter	CVD
2	27271500	27272000	0.00707054	Intron	Vav2	-0.079936	0.7927					Vav2	10932	-0.079936	0.7927	Promoter	CVD
8	106044500	106045000	0.00290048	IGR								Cdh5	581025	0.098633	0.79377		Diabetes CVD
7	88010000	88010500	0.000909197	Intron	Zscan2	0.10269	0.79434					Zscan2	-2214	0.10269	0.79434	Promoter
15	84244000	84244500	0.00984398	Intron	1810041L15Rik	-0.67533	0.79563					1810041L15Rik	33527	-0.67533	0.79563	Open chromatin
10	79345000	79345500	0.00136971	Intron	Prtn3	0.33604	0.79575					Prtn3	-472	0.33604	0.79575	Promoter	Diabetes CVD
10	42356000	42356500	0.00898087	Promoter	Ostm1	0.075176	0.79622	Mir3085	-1.5k			Ostm1	42722	0.075176	0.79622	Promoter Flanking Region and TF binding site	Diabetes
3	90070500	90071000	0.00209603	Exon	Dennd4b	0.10095	0.79719					Dennd4b	-44	0.10095	0.79719	Promoter
11	83845500	83846000	0.00209603	Intron	Synrg	0.084807	0.7975					Synrg	-5343	0.084807	0.7975	Promoter Flanking Region and CTCF Binding Site
6	119868500	119869000	0.00829205	Exon	Rad52	-0.12913	0.79852					Rad52	-3230	-0.12913	0.79852	Promoter
12	31967500	31968000	0.00604116	Exon	Lamb1	0.10473	0.8005					Lamb1	-4460	0.10473	0.8005	Promoter Flanking Region and Open chromatin
13	44718500	44719000	0.00737645	IGR								Jarid2	106343	-0.10576	0.80125	Promoter Flanking Region
10	79383000	79383500	9.45e-09	Exon	Kiss1r	0.19356	0.80159					Kiss1r	-1581	0.19356	0.80159		Obesity
X	117082000	117082500	0.00768239	IGR								Gm4913	-2107	0.57149	0.8017
4	87573000	87573500	0.00447288	Intron	Mllt3	0.11279	0.80212					Mllt3	-52554	0.11279	0.80212
10	75832500	75833000	0.00530737	Exon	Pcnt	-0.073036	0.87832					Dip2a	-24464	-0.11357	0.80302
11	110229000	110229500	0.00680563	IGR								Abca5	-29970	-0.10021	0.80337	Promoter Flanking Region
10	125423500	125424000	0.00841394	Intron	Lrig3	0.1195	0.80403					Lrig3	-20225	0.1195	0.80403	Promoter Flanking Region	CVD
1	163665000	163665500	0.00458017	IGR								Gm15429	-7380	-0.23337	0.80548	Promoter Flanking Region
4	19652000	19652500	0.00757629	Promoter				Map3k5	-2k	-0.77873	0.0029618	Gm12354	-4654	0.13414	0.80694	Promoter Flanking Region
9	51980500	51981000	0.00933787	IGR								Zc3h12c	-4284	-0.12518	0.80698	Promoter Flanking Region
11	53663000	53663500	0.00102363	Intron	Gm12216	0.17314	0.80736					Gm12216	9646	0.17314	0.80736	Promoter Flanking Region
18	69552500	69553000	0.00958042	Intron	Tcf4	0.11511	0.80741					Tcf4	-46643	0.11511	0.80741	Promoter Flanking Region	CVD
7	4464500	4465000	0.00675465	Intron	Tnnt1	0.20193	0.80791					Tnnt1	1470	0.20193	0.80791	CTCF Binding Site	Diabetes CVD
14	28165000	28165500	0.00113893	Intron	Arhgef3	-0.088912	0.80791					Arhgef3	-15729	-0.088912	0.80791	Promoter Flanking Region	CVD
15	10802500	10803000	0.00650056	IGR								C1qtnf3	79587	-0.36231	0.80838	Promoter Flanking Region and Enhancer and CTCF Binding Site
5	121694500	121695000	0.000410881	Intron	Gm15800	-0.10947	0.80924					Gm15800	-24272	-0.10947	0.80924	Promoter Flanking Region
5	112723500	112724000	0.00491499	Intron	Tpst2	0.070235	0.80982					Tpst2	-5718	0.070235	0.80982	Promoter
12	56509000	56509500	0.00401615	Exon	Psma6	0.072388	0.81166					Psma6	-630	0.072388	0.81166		Obesity Diabetes CVD
11	76075000	76075500	0.00886363	Exon	Nxn	-0.33141	0.23244					Rnmtl1	-12286	-0.087899	0.81202	Promoter Flanking Region
1	119951000	119951500	0.000575367	IGR								Tsn	256709	0.076373	0.81292
9	99240500	99241000	0.00825357	Intron	Esyt3	0.41814	0.81478					Esyt3	18449	0.41814	0.81478		Obesity CVD
9	122771000	122771500	0.000617614	Promoter & Exon	Zfp445	0.14605	0.815	Zfp445	+.6k	0.14605	0.815	Zfp445	246	0.14605	0.815	Promoter Flanking Region
5	77802500	77803000	0.0097087	Intron	Igfbp7	-0.16931	0.55152					Polr2b	-33107	-0.086282	0.8157	Promoter Flanking Region
18	65229000	65229500	0.00290048	Intron	Nedd4l	0.080795	0.81616					Nedd4l	-18304	0.080795	0.81616		Obesity Diabetes CVD
10	94892500	94893000	0.00864434	IGR								5730420D15Rik	-12491	-0.18118	0.81677	Open chromatin
7	19529000	19529500	0.00495068	Intron	Nova2	-0.20285	0.81832					Nova2	-17763	-0.20285	0.81832		Obesity Diabetes CVD
7	147256500	147257000	0.00348934	Exon	Caly	0.62086	0.82192					Caly	11667	0.62086	0.82192	Promoter Flanking Region
5	110524000	110524500	0.000124001	IGR								Plcxd1	4988	0.23376	0.82205	Promoter
10	94699000	94699500	0.000123644	Intron	Cradd	0.064307	0.82246					Cradd	87321	0.064307	0.82246	Promoter Flanking Region	Diabetes
4	140539000	140539500	0.000985083	IGR								Atp13a2	3788	0.066158	0.82507	Promoter Flanking Region
11	114945000	114945500	0.00934068	IGR								Rab37	7745	0.37168	0.82644	Promoter Flanking Region and TF binding site and CTCF Binding Site
11	114946500	114947000	0.00151208	IGR								Rab37	6245	0.37168	0.82644
11	115005500	115006000	0.0020306	Intron	Rab37	0.37168	0.82644					Rab37	9971	0.37168	0.82644
4	101533500	101534000	0.00516348	IGR								Gm12791	14452	-0.4324	0.82651	CTCF Binding Site and TF binding site
6	136856000	136856500	0.0043406	Exon	Erp27	-0.3514	0.82761					Erp27	14661	-0.3514	0.82761	Promoter Flanking Region
3	83994000	83994500	0.00644066	Exon	Trim2	0.11921	0.82948					Trim2	445	0.11921	0.82948	Promoter
3	83994500	83995000	0.00290048	Exon	Trim2	0.11921	0.82948					Trim2	-55	0.11921	0.82948	Promoter
11	26003500	26004000	0.00488784	Intron	5730522E02Rik	-0.3822	0.83143					5730522E02Rik	-21900	-0.3822	0.83143	Enhancer and Promoter Flanking Region
2	164657500	164658000	0.00509719	Promoter	Neurl2	0.18369	0.76713	Ctsa	-1k	-0.064189	0.83207	Ctsa	873	-0.064189	0.83207	Promoter and CTCF Binding Site
10	77721500	77722000	0.00918053	IGR								Trappc10	-14113	0.071029	0.83437	Promoter Flanking Region
12	91084000	91084500	0.00251896	Intron	Nrxn3	0.28904	0.83502					Nrxn3	-33077	0.28904	0.83502		Obesity Diabetes CVD
11	86878500	86879000	0.0050171	Intron	Gdpd1	-0.12764	0.8352					Gdpd1	9064	-0.12764	0.8352
4	43440500	43441000	0.00655193	Exon	Fam166b	-0.55494	0.83673					Fam166b	399	-0.55494	0.83673	Promoter
7	105878500	105879000	0.00988798	IGR								Prkrir	-20113	-0.067871	0.83677	Enhancer and Promoter Flanking Region
15	31187500	31188000	0.000287642	Intron	Dap	0.27832	0.12268					Fam136b-ps	18746	-0.55476	0.83686	Promoter Flanking Region
X	67638500	67639000	0.0049274	Promoter				1110012L19Rik	-1k	-0.072042	0.84027	1110012L19Rik	552	-0.072042	0.84027	Promoter
5	64655500	64656000	0.00940807	Exon	Tbc1d1	0.1147	0.77114					Gm15823	-11055	-0.54303	0.84251	Promoter Flanking Region
1	133884000	133884500	0.00933787	IGR								Slc45a3	-16814	-0.14775	0.84394
2	157614000	157614500	0.00882545	Intron	Ctnnbl1	0.065523	0.84535					Ctnnbl1	151	0.065523	0.84535		Obesity Diabetes CVD
4	116990500	116991000	0.004262	Intron	Rnf220	0.061957	0.84601					Rnf220	-17867	0.061957	0.84601		Diabetes CVD
9	47473500	47474000	0.00338914	Intron	Cadm1	0.063587	0.84611					Cadm1	132007	0.063587	0.84611		Diabetes CVD
2	51727000	51727500	0.00785841	Promoter	Gm13493	0.47405	0.84834	Gm13493	+.6k	0.47405	0.84834	Gm13493	138	0.47405	0.84834	Promoter
4	153785000	153785500	0.00458537	Intron	Prdm16	-0.26233	0.84902					Prdm16	-62434	-0.26233	0.84902		Obesity CVD
17	73288000	73288500	0.00866188	Intron	Lbh	0.096358	0.84951					Lbh	-17472	0.096358	0.84951	Promoter Flanking Region	Diabetes
10	5633500	5634000	0.000466241	Exon	Esr1	-0.10592	0.84963					Esr1	390	-0.10592	0.84963	Promoter	Obesity Diabetes CVD
11	103746000	103746500	0.00865786	Intron	Nsf	0.16859	0.58056					Gm8738	-4443	-0.3448	0.85001	Promoter Flanking Region
17	44258500	44259000	0.00883833	IGR								Enpp4	-15742	-0.059542	0.85323	Enhancer
2	105167500	105168000	0.00828148	Intron	0610012H03Rik							Rcn1	68005	-0.075151	0.85362
15	85161000	85161500	0.00374079	IGR								Atxn10	5768	0.046507	0.8566	Promoter Flanking Region
16	30596000	30596500	0.00602003	IGR								Fam43a	3809	0.088497	0.85693	Promoter
16	30628000	30628500	0.0097031	IGR								Fam43a	-28191	0.088497	0.85693	Promoter Flanking Region
16	30657500	30658000	0.0041081	Promoter				4930527E20Rik	-2k	-0.63823	0.7417	Fam43a	-57691	0.088497	0.85693
2	35869000	35869500	0.00819335	IGR								Ttll11	-33567	-0.3012	0.85695
1	135751500	135752000	0.00881523	IGR								Optc	46404	-0.3965	0.8576	Promoter Flanking Region	CVD
2	70481500	70482000	0.00907019	IGR								Gorasp2	18133	-0.05525	0.8599	Enhancer
10	82412000	82412500	0.00464758	IGR								Gm4799	5089	0.20883	0.85995
9	50874000	50874500	0.000763349	Intron	Layn	-0.14831	0.86031					Layn	11171	-0.14831	0.86031
11	103546500	103547000	0.00989141	Intron	Gosr2	0.057333	0.86108					Gosr2	12508	0.057333	0.86108		CVD
4	32450500	32451000	0.00550478	Intron	Bach2	0.10054	0.86183					Bach2	53910	0.10054	0.86183	Promoter Flanking Region	Obesity Diabetes
15	85909500	85910000	0.00222906	Promoter	Gramd4	-0.10752	0.86393	Vsx2	-1.5k	0	1	Gramd4	-4337	-0.10752	0.86393	Promoter Flanking Region
17	47547500	47548000	0.00987812	IGR								1700001C19Rik	4160	0.070346	0.86651	Promoter
12	40859500	40860000	0.00728654	Intron	Scin	-0.58207	0.86656					Scin	1270	-0.58207	0.86656	Promoter
9	51901500	51902000	0.0025542	IGR								Rdx	-45454	0.068355	0.86742	Promoter Flanking Region
19	25803500	25804000	0.00858824	IGR								Dmrt2	-56590	0.28362	0.86752
8	47489500	47490000	0.00121102	IGR								Acsl1	66895	-0.11252	0.86824	Enhancer	Diabetes CVD
12	18142000	18142500	0.00343114	IGR								Gm10480	81404	-0.22116	0.86838
17	29764000	29764500	0.00889554	Exon	Rnf8	-0.10426	0.87353					Rnf8	1581	-0.10426	0.87353		Diabetes CVD
17	29764500	29765000	0.00778074	Intron	Rnf8	-0.10426	0.87353					Rnf8	1081	-0.10426	0.87353		Diabetes CVD
17	48015500	48016000	0.00463856	Exon	Foxp4	0.057276	0.87832					Foxp4	402	0.057276	0.87832	Promoter Flanking Region	Diabetes CVD
11	113929000	113929500	0.00127611	Promoter				Sdk2	-1k	0.1568	0.88258	Sdk2	-640	0.1568	0.88258	Promoter Flanking Region
16	11008000	11008500	0.00808301	Promoter	Litaf	0.6291	0.00036594	Gm4262	-1k	0.42514	0.88689	Gm4262	991	0.42514	0.88689	Promoter
11	8245000	8245500	4.01e-05	IGR								Gm11989	38856	0.27168	0.88753
16	34400000	34400500	0.00449616	Intron	Kalrn	-0.075473	0.88753					Kalrn	-7805	-0.075473	0.88753		Diabetes CVD
1	127287500	127288000	0.00795487	IGR								Actr3	44567	-0.046776	0.8893
9	100349000	100349500	0.00258058	IGR								Il20rb	13154	0.23733	0.89108
16	22869500	22870000	0.00350752	Exon	Djb11	-0.079011	0.89118					Djb11	0	-0.079011	0.89118
9	103654500	103655000	0.000293055	Intron	Tmem108	-0.1815	0.89438					Tmem108	9667	-0.1815	0.89438	Promoter Flanking Region	Obesity
11	114602000	114602500	0.00999346	Intron	Dic2	-0.40795	0.89593					Dic2	-3645	-0.40795	0.89593	Promoter Flanking Region
19	53499500	53500000	0.0058608	IGR								5830416P10Rik	22304	0.32278	0.90319	Promoter Flanking Region
X	165737500	165738000	0.00479988	Intron	Arhgap6	-0.35478	0.13452					Hccs	20712	-0.057374	0.9043	TF binding site and CTCF Binding Site
7	133906000	133906500	0.00837197	Intron	Mapk3	-0.050834	0.90613					Mapk3	791	-0.050834	0.90613	Promoter Flanking Region
10	117543500	117544000	0.000410881	IGR								Mdm1	35343	0.10345	0.90765
9	22605000	22605500	0.000287642	Intron	Bbs9	-0.071052	0.90873					Bbs9	-121806	-0.071052	0.90873	Open chromatin	Obesity Diabetes
4	134256000	134256500	0.00290406	Intron	Man1c1	0.063166	0.90908					Man1c1	3682	0.063166	0.90908
18	37646000	37646500	6.56e-05	Exon	Pcdhb17	0.19544	0.90936					Pcdhb17	-1325	0.19544	0.90936
4	62245000	62245500	0.00416765	Intron	Rgs3	0.086397	0.9101					Rgs3	-365	0.086397	0.9101	Promoter	Diabetes CVD
4	62283500	62284000	0.00722192	Intron	Rgs3	0.086397	0.9101					Rgs3	1065	0.086397	0.9101	Promoter	Diabetes CVD
4	62320000	62320500	9.66e-05	Exon	Rgs3	0.086397	0.9101					Rgs3	4656	0.086397	0.9101	Promoter Flanking Region	Diabetes CVD
6	12746000	12746500	0.00949124	IGR								Thsd7a	-46590	0.12229	0.9101
11	70524000	70524500	0.00864434	Intron	Kif1c	-0.054931	0.91065					Kif1c	-9848	-0.054931	0.91065
18	14485000	14485500	0.00947958	IGR								Gm5160	97159	-0.44186	0.91065
8	23164500	23165000	0.00107829	Intron	Atp7b	0.088479	0.9118					Atp7b	5991	0.088479	0.9118	Promoter
4	125179000	125179500	0.00617647	Intron	Grik3	-2.0099	0.41209					Ftl2	2532	0.18929	0.91411
13	47339500	47340000	0.0014215	Exon	Rnf144b	-0.070675	0.91411					Rnf144b	-50128	-0.070675	0.91411	Promoter Flanking Region
10	115224000	115224500	0.00633323	IGR								Tspan8	30340	0.14427	0.91452		Obesity Diabetes CVD
5	150933000	150933500	0.00889554	Intron	Fry	0.087276	0.91505					Fry	-11758	0.087276	0.91505
5	151010500	151011000	0.000288166	Intron	Fry	0.087276	0.91505					Fry	52005	0.087276	0.91505	Promoter Flanking Region
5	151045500	151046000	0.00949124	Intron	Fry	0.087276	0.91505					Fry	17005	0.087276	0.91505
1	21039000	21039500	0.00883833	Intron	Tram2	-0.08331	0.91601					Tram2	30310	-0.08331	0.91601
1	113954000	113954500	0.00409013	IGR								Dsel	-192514	-0.098825	0.91653		Diabetes
2	119000000	119000500	0.0077575	Promoter & Exon	Gm14137	-0.20857	0.91829	Gm14137	-1k	-0.20857	0.91829	Gm14137	245	-0.20857	0.91829	Promoter and Promoter
9	96701500	96702000	0.00617647	Promoter				Mt1	-1.5k	-0.13001	0.96733	Zbtb38	-48250	0.053307	0.91945		Obesity Diabetes
15	37276500	37277000	0.00398877	Intron	Grhl2	-0.24015	0.91945					Grhl2	-11008	-0.24015	0.91945	Promoter Flanking Region	Obesity CVD
1	155600000	155600500	0.00492272	Exon	Rsel	0.071004	0.92144					Rsel	-18	0.071004	0.92144	Promoter
1	168987000	168987500	0.00335551	Intron	Fam78b	0.26484	0.92192					Fam78b	-55280	0.26484	0.92192		Diabetes CVD
2	65509500	65510000	0.008376	Exon	Scn2a1	-0.37258	0.92252					Scn2a1	-998	-0.37258	0.92252
4	53727500	53728000	0.00391092	Intron	Fktn	0.048743	0.92262					Fktn	-464	0.048743	0.92262	Promoter	CVD
7	112958500	112959000	0.000100674	Exon	Mrpl17	-0.047451	0.92291					Mrpl17	972	-0.047451	0.92291	Promoter
11	97982500	97983000	0.00087167	Intron	Fbxl20	-0.043747	0.92355					Fbxl20	7761	-0.043747	0.92355	Promoter Flanking Region
18	75279000	75279500	3.18e-05	Intron	Dym	-0.04898	0.92403					Dym	-100574	-0.04898	0.92403		Diabetes
4	151412500	151413000	0.00741553	Promoter & Exon	Tas1r1	-0.29141	0.92428	Nol9	-1k	-0.21943	0.40375	Tas1r1	99	-0.29141	0.92428	Promoter and Promoter
10	4742000	4742500	0.00670123	Exon	Myct1	-0.066761	0.92473					Myct1	10813	-0.066761	0.92473	Promoter Flanking Region
8	87074500	87075000	0.00423798	Intron	Cac1a	0.11658	0.92476					Cac1a	-3507	0.11658	0.92476
4	125749000	125749500	0.00692241	Promoter	Oscp1	0.054812	1	Rpl28-ps3	-1.5k	-0.22514	0.92555	Rpl28-ps3	-1439	-0.22514	0.92555
2	167814500	167815000	0.00816792	Exon	Fam65c	-0.12365	0.92618					Fam65c	-2245	-0.12365	0.92618	CTCF Binding Site and Enhancer
14	101948000	101948500	0.00491499	Intron	Tbc1d4	-0.067032	0.92685					Tbc1d4	-41457	-0.067032	0.92685	Open chromatin	Diabetes CVD
5	52752000	52752500	0.00569498	IGR								Sod3	3185	0.061113	0.9305	Promoter Flanking Region	Obesity Diabetes CVD
5	52760000	52760500	6.6e-05	Exon	Sod3	0.061113	0.9305					Sod3	-4815	0.061113	0.9305		Obesity Diabetes CVD
17	64198000	64198500	0.00405251	IGR								A930002H24Rik	15140	0.32612	0.93131	Promoter Flanking Region
14	122123500	122124000	0.00858824	Intron	Dock9	-0.063868	0.93247					Dock9	14651	-0.063868	0.93247	Enhancer
19	16224500	16225000	0.00754617	Intron	Gq	0.033026	0.98953					E030024N20Rik	14795	0.4839	0.93299	Promoter Flanking Region
6	88737000	88737500	0.00133974	Intron	Mgll	0.33187	0.40375					Abtb1	54860	0.04666	0.93402	Promoter Flanking Region
10	79476500	79477000	0.00830515	Exon	Abca7	0.051203	0.97483					Hmha1	2898	0.065801	0.93484		Diabetes CVD
10	79477500	79478000	0.00037287	Promoter & Exon	Abca7	0.051203	0.97483	Hmha1	-2k	0.065801	0.93484	Hmha1	1898	0.065801	0.93484	CTCF Binding Site and Promoter	Diabetes CVD
10	79480500	79481000	0.00107321	Exon	Hmha1	0.065801	0.93484					Hmha1	-839	0.065801	0.93484	Promoter	Diabetes CVD
7	137808500	137809000	8.95e-05	Intron	Tacc2	-0.089454	0.93609					Tacc2	-18755	-0.089454	0.93609		Diabetes
7	137809000	137809500	0.00356319	Intron	Tacc2	-0.089454	0.93609					Tacc2	-19255	-0.089454	0.93609		Diabetes
11	52703000	52703500	0.00890662	Intron	Fstl4	-0.25874	0.93731					Fstl4	-124841	-0.25874	0.93731		Obesity Diabetes CVD
1	99874000	99874500	1.25e-05	Intron	Pam	-0.045278	0.93816					Pam	-168	-0.045278	0.93816	Promoter
1	138035000	138035500	0.00703709	Intron	Kif21b	0.092599	0.93976					Kif21b	-6969	0.092599	0.93976	Promoter
X	7473000	7473500	0.00209603	Promoter & Exon	Pqbp1	-0.11786	0.71965	Rab11b-ps2	+.6k	0.28078	0.72123	Slc35a2	-2853	0.044413	0.93993
13	52354000	52354500	0.00980941	IGR								Diras2	272205	0.33401	0.94112	Enhancer
4	133789000	133789500	0.00745313	Exon	Cnksr1	0.19086	0.94155					Cnksr1	69	0.19086	0.94155
11	100575000	100575500	0.00841394	Promoter & Exon	Hspb9	-0.23322	0.94216	Kat2a and Hspb9	-1.5k and -1k	0.013085	1	Hspb9	164	-0.23322	0.94216	Promoter
6	113121000	113121500	0.00468985	Exon	Lhfpl4	0.35994	0.94252					Lhfpl4	24378	0.35994	0.94252
9	72511500	72512000	0.00267444	Intron	Nedd4	-0.049251	0.94252					Nedd4	-1136	-0.049251	0.94252	Promoter	CVD
11	100911500	100912000	3.54e-05	Intron	Atp6v0a1	-0.040228	0.94252					Atp6v0a1	-6371	-0.040228	0.94252
2	166264500	166265000	0.00985991	IGR								5031425F14Rik	8451	0.36525	0.9428	Enhancer
10	99082000	99082500	0.00351438	Intron								Csl	140292	-0.24161	0.94317	Promoter Flanking Region and CTCF Binding Site and TF binding site
11	94287000	94287500	0.00801702	Promoter & Exon	Cac1g	0.3428	0.94318	Pcdh9	+.6k	0	1	Cac1g	776	0.3428	0.94318	Promoter
11	112867000	112867500	0.00882545	IGR								2610035D17Rik	167391	0.30608	0.94342
2	58368000	58368500	0.0075707	Promoter & Exon	Acvr1	-0.050586	0.94379	Gm17593	-2k			Acvr1	683	-0.050586	0.94379	Promoter	Obesity CVD
3	36589000	36589500	0.00468985	Promoter & Exon	Trpc3	-0.16378	0.94455	Trpc3	+.6k	-0.16378	0.94455	Trpc3	89	-0.16378	0.94455	Promoter	Obesity
2	167631500	167632000	0.00722192	IGR								9230111E07Rik	-23947	0.29942	0.94472	Promoter Flanking Region
1	189172000	189172500	0.00313254	Exon	Gpatch2	0.041244	0.94535					Gpatch2	-121941	0.041244	0.94535	Promoter Flanking Region
1	189180000	189180500	0.00376287	IGR								Gpatch2	-129941	0.041244	0.94535	Open chromatin
1	189208500	189209000	0.00723312	IGR								Gpatch2	-158441	0.041244	0.94535
X	133278000	133278500	0.0051502	Promoter & Exon	Morf4l2	0.097336	0.81898	Morf4l2	+.6k	0.097336	0.81898	BC065397	-61	0.17244	0.94558
8	17533000	17533500	0.00364209	Intron	Csmd1	0.67215	0.94638					Csmd1	1974	0.67215	0.94638		CVD
18	38814500	38815000	0.00291593	Intron	Arhgap26	0.054937	0.94904					Arhgap26	21872	0.054937	0.94904	Promoter Flanking Region
14	102243000	102243500	0.00564987	Intron	Lmo7	-0.053017	0.95134					Lmo7	-2964	-0.053017	0.95134	Promoter	Diabetes
14	102346000	102346500	0.00998138	Intron	Lmo7	-0.053017	0.95134					Lmo7	-17522	-0.053017	0.95134	CTCF Binding Site and Promoter Flanking Region	Diabetes
11	113590000	113590500	8e-05	Promoter & Exon	Cdc42ep4	0.038687	0.95225	Ppap2a	-1.5k	-0.53386	0.010498	Cdc42ep4	10636	0.038687	0.95225
11	113596000	113596500	0.000677742	Intron	Cdc42ep4	0.038687	0.95225					Cdc42ep4	4636	0.038687	0.95225	Promoter Flanking Region
5	145939000	145939500	0.00870661	Intron	Cpsf4	-0.046147	0.95257					Cpsf4	-7588	-0.046147	0.95257	Promoter Flanking Region	Diabetes CVD
17	28123000	28123500	2.39e-11	Exon	Anks1	-0.29873	0.24215					Gm15597	-20739	0.611	0.95335
12	53846500	53847000	0.000171855	Intron	Akap6	-0.15416	0.95421					Akap6	-46130	-0.15416	0.95421	Promoter Flanking Region	CVD
12	53890500	53891000	0.0021356	Intron	Akap6	-0.15416	0.95421					Akap6	6323	-0.15416	0.95421	Promoter Flanking Region	CVD
11	6114000	6114500	0.00150005	Exon	Npc1l1	1.3783	0.68524					Nudcd3	-13582	-0.03774	0.95482
4	135705500	135706000	0.00112372	IGR								Id3	-4611	0.058063	0.95527	TF binding site and Promoter and CTCF Binding Site	Diabetes CVD
4	54992500	54993000	0.00491499	Intron	Zfp462	0.10401	0.95781					Zfp462	-31652	0.10401	0.95781	Promoter Flanking Region
9	99617500	99618000	0.0015907	Promoter & Exon	Cldn18	0.41182	0.95788	Cldn18	+.6k	0.41182	0.95788	Cldn18	186	0.41182	0.95788
8	81912500	81913000	0.00723312	Intron	Smad1	0.037515	0.95952					Smad1	10917	0.037515	0.95952	Promoter Flanking Region	Obesity Diabetes
10	22017500	22018000	0.00816429	Intron	Raet1a							H60b	-24348	-0.50942	0.95975	Promoter Flanking Region
4	131953500	131954000	0.0040902	Intron	Phactr4	-0.042944	0.96044					Phactr4	614	-0.042944	0.96044	Promoter
5	135752000	135752500	0.00463856	IGR								Fzd9	-24900	-0.21841	0.96057
7	139873000	139873500	0.00487292	Intron	Lhpp	-0.10219	0.7947					Gm15582	-21433	0.41781	0.961	Enhancer
7	139903500	139904000	0.000883204	Exon	Fam53b	0.32256	0.21423					Gm15582	-51933	0.41781	0.961	Promoter Flanking Region
6	52115000	52115500	0.00087167	Promoter	Hoxa2	-0.15335	0.96222	Hoxa2	+.6k	-0.15335	0.96222	Hoxa2	412	-0.15335	0.96222	Promoter and Promoter
1	154919500	154920000	0.00743454	Intron	Nmt2	0.2546	0.81493					Lamc2	114077	0.12891	0.96354
9	119185500	119186000	0.00391092	Promoter	Oxsr1	-0.031724	0.96377	Cac2d4	-1.5k	0	1	Oxsr1	-11610	-0.031724	0.96377	Promoter Flanking Region	CVD
1	89405500	89406000	0.00115531	Promoter & Exon	Ngef	-0.5523	0.020886	Neu2	-1k	0.052122	0.96532	Neu2	964	0.052122	0.96532
9	114626000	114626500	0.00301317	Intron	Dync1li1	-0.03438	0.968					Dync1li1	-12024	-0.03438	0.968	Promoter Flanking Region
7	105637500	105638000	0.00670123	IGR								Lrrc32	5232	-0.042612	0.96982	Promoter	CVD
X	70070000	70070500	0.00466181	Promoter				Gabrq	-1k	0.18372	0.97104	Gabrq	517	0.18372	0.97104	Promoter
8	122156500	122157000	0.00229582	Exon	Kcng4	0.37185	0.97154					Kcng4	2746	0.37185	0.97154
8	122157000	122157500	0.00769682	Exon	Kcng4	0.37185	0.97154					Kcng4	2246	0.37185	0.97154
10	110997000	110997500	0.0059747	IGR								4933440J02Rik	34329	-0.10645	0.97202	Enhancer
17	10287000	10287500	0.00538854	IGR								Qk	225226	0.0336	0.97318	Promoter Flanking Region
13	38751000	38751500	0.00306425	Promoter				Eef1e1	-1k	0.038403	0.97449	Eef1e1	-103	0.038403	0.97449	Promoter
11	115070500	115071000	0.00918996	Intron	Tmem104	0.01761	1					t9	-21327	0.041374	0.97489	Promoter Flanking Region
3	98194000	98194500	0.00874152	Intron	Zfp697	-0.063023	0.9759					Zfp697	-7596	-0.063023	0.9759	Promoter Flanking Region
11	101867500	101868000	0.00278724	Intron	Mpp3	0.35671	0.97651					Mpp3	4224	0.35671	0.97651	Enhancer
12	112273000	112273500	0.00255801	IGR								Rcor1	4561	0.034074	0.97653	Promoter Flanking Region
6	67335000	67335500	0.00111573	IGR								Il12rb2	-8818	0.086583	0.97689	Open chromatin	Diabetes CVD
2	156311500	156312000	0.00807772	Intron	Epb4.1l1	-0.050957	0.97782					Epb4.1l1	8139	-0.050957	0.97782	Open chromatin
15	88989000	88989500	0.00355878	Exon	Plxnb2	0.037609	0.97806					Plxnb2	-1326	0.037609	0.97806
11	60960000	60960500	0.00501633	Exon	Tnfrsf13b	0.1353	0.97845					Tnfrsf13b	-3833	0.1353	0.97845	Promoter and CTCF Binding Site	Obesity CVD
16	95904500	95905000	0.000406319	IGR								Ets2	19182	0.03648	0.97867	Promoter Flanking Region	Obesity Diabetes
16	95930500	95931000	0.00222468	Intron	Ets2	0.03648	0.97867					Ets2	-2554	0.03648	0.97867	Promoter Flanking Region	Obesity Diabetes
15	13009500	13010000	0.00633692	Intron	Cdh6	-0.12497	0.98112					Cdh6	93894	-0.12497	0.98112
15	13127000	13127500	0.00326516	IGR								Cdh6	-23606	-0.12497	0.98112
10	39187000	39187500	0.00977131	Intron	Fyn	-0.03218	0.98196					Fyn	-12279	-0.03218	0.98196	Promoter Flanking Region	Diabetes CVD
19	24577000	24577500	0.0024596	Intron	Pip5k1b	0.31851	0.91051					Fam122a	-25154	0.040775	0.98196	Promoter Flanking Region and Open chromatin
16	90925000	90925500	0.00438824	IGR								1110004E09Rik	5228	0.043601	0.98221	Promoter Flanking Region
2	65370500	65371000	0.00886247	Intron	Scn3a	-0.13922	0.98229					Scn3a	-3039	-0.13922	0.98229	Open chromatin	CVD
8	108297500	108298000	0.00149662	Exon	Ranbp10	-0.015324	1					Gfod2	-14936	0.045996	0.98229	Promoter Flanking Region	Obesity
11	99000500	99001000	0.00540916	IGR								Ccr7	15891	0.13885	0.98353	Enhancer	CVD
11	99006000	99006500	0.00785841	Exon	Ccr7	0.13885	0.98353					Ccr7	10391	0.13885	0.98353	Promoter	CVD
18	34369000	34369500	0.00343263	Exon	Gm10548	-0.21983	0.98364					Gm10548	724	-0.21983	0.98364
1	55947000	55947500	0.000646302	IGR								Plcl1	-194413	-0.077867	0.98398	CTCF Binding Site	Obesity Diabetes CVD
9	104180000	104180500	0.0052141	IGR								Djc13	-14740	0.042178	0.98463	Promoter Flanking Region and CTCF Binding Site and TF binding site
2	52234000	52234500	0.00757629	IGR								Gm13522	7436	0.23641	0.98505	Promoter
2	61399000	61399500	0.0079231	IGR								Tank	17642	0.034412	0.98505	Enhancer	Diabetes CVD
10	80520000	80520500	4.59e-05	Promoter	Sgta	0.02804	0.986	Gm16997	-1k			Sgta	2923	0.02804	0.986	Promoter
9	69210000	69210500	0.00546301	Promoter	Gm15511	0.33403	0.98633	Cyb5d1	-1k	0.12726	0.83772	Gm15511	2054	0.33403	0.98633
13	41453000	41453500	0.00306425	Promoter	Nedd9	0.053981	0.98633	Gm17260	-2k			Nedd9	1370	0.053981	0.98633	Promoter	Diabetes
18	39538000	39538500	0.00607404	Intron	Gm15337	0.21367	0.98633					Gm15337	11079	0.21367	0.98633	Promoter Flanking Region
6	134003000	134003500	0.00154463	Intron	Etv6	-0.032526	0.98647					Etv6	-16949	-0.032526	0.98647		Diabetes CVD
9	43459000	43459500	0.00328427	IGR								Pvrl1	93659	-0.036563	0.98787
8	8811000	8811500	0.00677839	IGR								Arglu1	-120463	-0.046691	0.98848
19	53477000	53477500	0.0062077	IGR								Smndc1	-11937	-0.032375	0.98905	Promoter Flanking Region and CTCF Binding Site and CTCF Binding Site
5	145867000	145867500	0.00304742	Intron	Arpc1a	-0.024175	0.98934					Arpc1a	-1858	-0.024175	0.98934
5	120575500	120576000	0.00153389	Promoter & Exon	Rbm19	0.036924	0.98943					Rbm19	-8981	0.036924	0.98943	Promoter Flanking Region
19	16281000	16281500	0.00408157	Intron	Gq	0.033026	0.98953					Gq	13122	0.033026	0.98953	Enhancer
1	132698500	132699000	0.00274467	Intron	Fcamr	-0.10261	0.99117					Fcamr	-1021	-0.10261	0.99117	Promoter Flanking Region
11	106025500	106026000	0.00536307	Exon	Strada	0.49699	0.10352					Limd2	-3326	0.033393	0.99286	Promoter Flanking Region
19	5877000	5877500	0.00355878	Promoter				Slc25a45 and Frmd8	-1k and -2k	-0.031457	0.99312	Slc25a45	808	-0.031457	0.99312	Promoter	CVD
17	45779500	45780000	0.00707054	Exon	Capn11	0.30314	0.99331					Capn11	16746	0.30314	0.99331	Enhancer and CTCF Binding Site and Promoter Flanking Region and Open chromatin
17	30591500	30592000	0.00923142	Intron	Btbd9	-0.024685	0.99375					Btbd9	-8415	-0.024685	0.99375	TF binding site and CTCF Binding Site
17	34809500	34810000	0.00359508	Exon	Tnxb	-0.067838	0.99387					Tnxb	-2020	-0.067838	0.99387		Obesity Diabetes CVD
4	140975000	140975500	0.00919038	Promoter				Hspb7	-2k	-0.16972	0.9939	Hspb7	1694	-0.16972	0.9939		Diabetes CVD
6	34894500	34895000	0.00863525	IGR								2010107G12Rik	4077	0.29866	0.9939	Promoter Flanking Region
6	34944500	34945000	0.00359508	IGR								2010107G12Rik	-15446	0.29866	0.9939	Promoter Flanking Region
2	172327500	172328000	0.00741373	IGR								Gm14303	7691	0.15118	0.99489	CTCF Binding Site
7	99985500	99986000	0.00995149	Exon	Rab30	0.091421	0.99554					Rab30	-17070	0.091421	0.99554	Promoter Flanking Region and Open chromatin
11	70042000	70042500	0.00216333	Exon	Bcl6b	-0.062004	0.99598					Bcl6b	1179	-0.062004	0.99598	Promoter
2	72485500	72486000	0.00120534	IGR								Ak3l2-ps	-13507	0.14891	0.99683	Enhancer
5	125382000	125382500	0.000934579	Exon	Zfp664	-0.030257	0.99703					Zfp664	-17061	-0.030257	0.99703
9	114401500	114402000	0.000189382	Promoter & Exon	Ccr4	0.24217	0.99782	Tmem170	-1k	0.2147	0.43158	Ccr4	3656	0.24217	0.99782		Diabetes CVD
9	114419000	114419500	0.00192739	IGR								Ccr4	-13338	0.24217	0.99782	Enhancer	Diabetes CVD
7	146941500	146942000	0.00487292	IGR								Rpl21-ps13	-36202	0.29713	0.9979
4	132276000	132276500	0.00918439	Intron	Eya3	-0.1163	0.70679					Xkr8	12398	-0.032574	0.99818
15	82049000	82049500	0.00365096	IGR								Tnfrsf13c	5766	-0.20167	0.99857	CTCF Binding Site	CVD
9	23059000	23059500	0.00219912	Intron	Bmper	-0.046543	0.99994					Bmper	-31480	-0.046543	0.99994	Enhancer and Promoter Flanking Region
1	17137000	17137500	0.000763051	Exon	Gdap1	0	1					Gdap1	-1515	0	1	Promoter Flanking Region and Enhancer	Obesity Diabetes
1	20948500	20949000	0.000203446	Intron	Efhc1	0.026849	1					Efhc1	-6731	0.026849	1
1	20976500	20977000	0.00409697	Intron	Efhc1	0.026849	1					Efhc1	-34731	0.026849	1	Enhancer
1	53763000	53763500	0.00504214	Intron	AK038423							Stk17b	79068	-0.032075	1	Promoter
1	75342000	75342500	0.00864434	IGR								Des	14904	-0.013264	1	Promoter Flanking Region	Diabetes CVD
1	88377500	88378000	0.00025852	IGR								Rpl30-ps6	-7266	0	1	Enhancer
1	92320500	92321000	0.00143536	IGR								Cops8	179500	-0.0058194	1	Promoter Flanking Region
1	92953000	92953500	0.00193336	Intron	Lrrfip1	-0.0045983	1					Lrrfip1	-2837	-0.0045983	1	Promoter	Obesity CVD
1	122106500	122107000	0.00537066	Intron	Steap3	0.52684	0.0094402					3110009E18Rik	-49443	0.023859	1
1	168030500	168031000	0.00170248	Exon	Dusp27	0	1					Dusp27	27529	0	1		CVD
1	169284000	169284500	0.00156272	Intron	Aldh9a1	0.0047871	1					Aldh9a1	-3878	0.0047871	1	Promoter Flanking Region	CVD
1	174422000	174422500	0.00492272	Exon	Igsf9	0.025803	1					Igsf9	-782	0.025803	1	Open chromatin
1	181376500	181377000	0.00949124	Intron	Smyd3	0.026537	1					Smyd3	-40950	0.026537	1	Enhancer
1	182887500	182888000	0.00376287	Promoter	2210411M09Rik	0	1	2210411M09Rik	+.6k	0	1	2210411M09Rik	780	0	1	Promoter Flanking Region
2	25019500	25020000	0.000152925	IGR								Nrarp	16778	-0.021624	1	Promoter Flanking Region
2	26429000	26429500	0.00865522	IGR								Egfl7	6534	-0.033006	1	Promoter	Diabetes CVD
2	32264000	32264500	1e-05	IGR								Gm13413	-2425	-0.10703	1	Promoter Flanking Region
2	32913000	32913500	0.00938062	Intron	Garnl3	-0.10124	1					Garnl3	28886	-0.10124	1
2	49504000	49504500	8.96e-05	Intron	Kif5c	-0.027691	1					Kif5c	-29182	-0.027691	1	Enhancer
2	73404000	73404500	0.00181542	Exon	Chr1	0	1					Chr1	14395	0	1	Enhancer and CTCF Binding Site and Promoter Flanking Region
2	162824500	162825000	0.0066491	Exon	Sgk2	0.010002	1					Sgk2	-652	0.010002	1	CTCF Binding Site and Promoter Flanking Region and Open chromatin
2	163202000	163202500	0.00279421	Exon	Jph2	-0.031519	1					Jph2	21685	-0.031519	1	Promoter Flanking Region	CVD
2	163227000	163227500	0.00876725	IGR								Jph2	-3271	-0.031519	1	Promoter Flanking Region and CTCF Binding Site and TF binding site	CVD
2	164223000	164223500	2.47e-09	Exon	Matn4	0.69072	0.74727					Rbpjl	5641	0	1
2	167521000	167521500	1.2e-07	Exon	A530013C23Rik	0.091725	1					A530013C23Rik	-4319	0.091725	1	Promoter Flanking Region
2	167539000	167539500	0.00429579	Intron	A530013C23Rik	0.091725	1					A530013C23Rik	-22319	0.091725	1	Promoter Flanking Region and CTCF Binding Site
2	167634000	167634500	0.0072531	IGR								1200007C13Rik	25146	0.062278	1
2	168088000	168088500	0.00918439	Exon	Kcng1	0	1					Kcng1	6831	0	1
2	169029500	169030000	0.00988888	IGR								9430093N23Rik	30991	0.049162	1	Enhancer
2	170329000	170329500	0.00958215	Exon	Gm16796							Cyp24a1	-6355	0	1	Promoter Flanking Region	Obesity Diabetes CVD
2	170549500	170550000	0.00178345	IGR								Dok5	7807	0.2385	1		Obesity Diabetes
2	178172000	178172500	0.000739677	Intron	Cdh26	-0.093551	1					Cdh26	-6688	-0.093551	1
3	31098500	31099000	0.00308951	IGR								Cldn11	-49632	0.23606	1
3	97816500	97817000	0.00951068	Promoter				Notch2	-1k	-0.0095779	1	Notch2	961	-0.0095779	1	Promoter	Obesity Diabetes CVD
3	109823500	109824000	0.0085354	Intron	Ntng1	0	1					Ntng1	-85373	0	1		Diabetes CVD
3	135161500	135162000	0.00947398	Intron	Manba	0.027122	1					Gm16100	-2883	-0.095912	1	Enhancer
3	136423000	136423500	0.00838475	Intron	Ppp3ca	-0.026248	1					Ppp3ca	74657	-0.026248	1	Promoter Flanking Region	Obesity Diabetes CVD
3	141645000	141645500	0.000323064	Exon	Bmpr1b	-0.092979	1					Bmpr1b	228	-0.092979	1	Promoter	Obesity
4	62882500	62883000	2.66e-05	Intron	Col27a1	0.015116	1					Col27a1	-6031	0.015116	1	Enhancer
4	80823500	80824000	0.00650056	IGR								Mpdz	107103	0.0097463	1	Promoter Flanking Region	Diabetes CVD
4	102094000	102094500	0.00963789	Intron	Pde4b	-0.006335	1					Pde4b	123	-0.006335	1	Promoter	Diabetes CVD
4	105862500	105863000	0.00363542	Promoter				Col6a5	+.6k	0.20842	0.70679	Gm12724	51321	0.11555	1	Enhancer
4	128884000	128884500	0.00778367	Intron	Yars	-0.023758	1					Yars	2782	-0.023758	1	Open chromatin
4	133496500	133497000	0.00889554	IGR								Hmgn2	26658	-0.074503	1	Enhancer
4	141001500	141002000	0.00933787	Intron	Zbtb17	0.019601	1					Zbtb17	-879	0.019601	1	Promoter	CVD
4	147668000	147668500	0.00817733	IGR								Ptchd2	-5926	0.057807	1
4	149354000	149354500	0.00258683	Exon	H6pd	0.018134	1					H6pd	21374	0.018134	1	Promoter Flanking Region and CTCF Binding Site	Obesity Diabetes CVD
5	30598500	30599000	0.00121774	Exon	Ept1	0.0060429	1					Ept1	-8410	0.0060429	1	Promoter Flanking Region
5	31046000	31046500	0.000920046	Intron	Dpysl5	0.10297	1					Dpysl5	-31726	0.10297	1
5	31502500	31503000	0.00539672	Exon	Zfp513	-0.0091545	1					Zfp513	159	-0.0091545	1	Promoter
5	66973500	66974000	0.00472216	Intron	Apbb2	0.021384	1					Apbb2	-35304	0.021384	1	Open chromatin	Diabetes CVD
5	74067500	74068000	0.00722573	Intron	Spata18	0	1					Spata18	-18726	0	1	Open chromatin
5	75965000	75965500	0.00494122	IGR								Kit	5941	-0.043384	1		CVD
5	92686500	92687000	0.00797942	Exon	aa	0.40225	0.16085					Ppef2	-4315	0	1
5	92822000	92822500	0.000759358	Exon	Art3	-0.0081922	1					Art3	85	-0.0081922	1	Promoter	Diabetes CVD
5	93478000	93478500	0.00869871	IGR								Sowahb	-3952	-0.01415	1	Enhancer
5	100746000	100746500	0.00907019	Intron	Gm8091	0.08021	1					Gm8091	38138	0.08021	1
5	103562500	103563000	0.00175756	Intron	Mapk10	0	1					Mapk10	-33400	0	1	Enhancer	CVD
5	104212000	104212500	0.0072531	Promoter & Exon	Aff1	-0.023238	1	7SK	-1k			Aff1	1378	-0.023238	1	Promoter Flanking Region	Diabetes CVD
5	105857000	105857500	0.00882545	Intron	Lrrc8b	-0.065926	1					Lrrc8b	-12206	-0.065926	1	Promoter Flanking Region
5	113056000	113056500	0.00239708	IGR								Sez6l	-49795	0	1	Open chromatin	Diabetes CVD
5	114722500	114723000	0.00275508	Exon	Foxn4	0	1					Foxn4	1211	0	1
5	121454500	121455000	0.00762478	Intron	Rph3a	0	1					Rph3a	5027	0	1
5	122032000	122032500	0.00292074	Intron	Aldh2	-0.0077795	1					Aldh2	-6864	-0.0077795	1	Promoter Flanking Region	Obesity Diabetes CVD
5	122682000	122682500	0.00465952	Intron	Hvcn1	-0.046905	1					Tctn1	19687	0.037947	1	Promoter Flanking Region
5	122683500	122684000	0.00233639	Exon	Hvcn1	-0.046905	1					Tctn1	18187	0.037947	1	Promoter Flanking Region
5	123094500	123095000	0.00132271	Promoter	P2rx7	-0.0073585	1	P2rx7	+.6k	-0.0073585	1	P2rx7	-482	-0.0073585	1	Promoter	Diabetes CVD
5	125538000	125538500	0.00492272	Intron	Ncor2	-0.00071165	1					Ncor2	770	-0.00071165	1	Promoter	CVD
5	125561500	125562000	0.00968566	Exon	Ncor2	-0.00071165	1					Ncor2	-22730	-0.00071165	1	Promoter Flanking Region	CVD
5	125576500	125577000	0.00866325	Intron	Ncor2	-0.00071165	1					Ncor2	28770	-0.00071165	1		CVD
5	125628000	125628500	0.00104204	Intron	Ncor2	-0.00071165	1					Ncor2	-22730	-0.00071165	1	Promoter Flanking Region	CVD
5	130465500	130466000	0.00727902	Exon	Gusb	-0.016859	1					Gusb	1012	-0.016859	1	Open chromatin
6	17351000	17351500	0.00949124	IGR								Gm15581	-15396	0	1
6	29009500	29010000	0.00731771	Promoter				Lep	-1k	0	1	Lep	720	0	1		Obesity Diabetes CVD
6	34825500	34826000	0.00768239	Exon	3110062M04Rik	-0.025816	1					3110062M04Rik	1480	-0.025816	1	Promoter
6	34826500	34827000	0.00828148	Exon	3110062M04Rik	-0.025816	1					3110062M04Rik	480	-0.025816	1	Promoter
6	37165000	37165500	0.00615604	Intron	Dgki	-0.0053764	1					Dgki	84637	-0.0053764	1	Enhancer
6	37187500	37188000	0.0075231	Intron	Dgki	-0.0053764	1					Dgki	62137	-0.0053764	1
6	83105000	83105500	0.00580211	Promoter & Exon	Wdr54	0.015498	1	1700003E16Rik	-1.5k	-0.26613	0.61637	Wdr54	1214	0.015498	1	Promoter
6	128556500	128557000	0.00346692	IGR								Klrb1a	16390	-0.17611	1
6	145736500	145737000	0.00111716	Intron	Rassf8	-0.0013563	1					Rassf8	20403	-0.0013563	1	Enhancer
7	4493500	4494000	0.00325022	Promoter & Exon	Syt5	-0.11038	1	Lass4	+.6k			Syt5	4669	-0.11038	1
7	19961500	19962000	0.00706888	Intron	Ppp1r13l	-0.027491	1					Ercc2	5859	0.0029675	1		Obesity Diabetes CVD
7	25217000	25217500	0.00828914	Exon	Irgc1	0	1					Irgc1	1409	0	1	Promoter Flanking Region
7	26207500	26208000	0.00129604	Intron								Cxcl17	-9595	0	1
7	29251500	29252000	0.00363542	Exon	Lrfn1	0.0073869	1					Lrfn1	-11985	0.0073869	1	Promoter Flanking Region
7	38105000	38105500	0.00412013	Exon	Zfp536	0	1					Zfp536	160005	0	1
7	52122000	52122500	0.00124218	Promoter & Exon	Ptov1	-0.026598	1	Gm15050	-1k	-3.0592	0.085546	Ptov1	144	-0.026598	1	Promoter
7	52338000	52338500	0.00704238	Exon	Rcn3	-0.017906	1					Nosip	-6222	-0.01134	1	Promoter
7	52900000	52900500	0.00676033	Exon	Mamstr	0.026989	1					Mamstr	-246	0.026989	1	Promoter
7	75265000	75265500	0.00950883	Intron	Igf1r	-0.035487	1					Igf1r	28457	-0.035487	1		Obesity Diabetes CVD
7	80271000	80271500	0.000109066	IGR								Rgma	249406	-0.015497	1		Diabetes
7	97052000	97052500	0.00995403	Promoter & Exon	Ccdc81	0	1	Ccdc81	+.6k	0	1	Ccdc81	128	0	1	Promoter
7	117774500	117775000	0.00759573	IGR								Adm	-3325	0.014058	1	Promoter	Obesity Diabetes CVD
7	121231500	121232000	0.00401366	Intron	Rras2	-0.011182	1					Rras2	29795	-0.011182	1	Promoter
7	121284000	121284500	0.00950883	IGR								Rras2	-22705	-0.011182	1	Enhancer
8	14910500	14911000	0.00953989	Promoter				Arhgef10	-1.5k	-0.018032	1	Arhgef10	1163	-0.018032	1	Promoter	CVD
8	37665500	37666000	0.00225051	Intron	Dlc1	-0.01417	1					Dlc1	11428	-0.01417	1	Promoter Flanking Region	Diabetes CVD
8	49021500	49022000	0.00116942	Intron	Wwc2	-0.12111	0.69065					n-R5s97	-36964	0	1	Enhancer
8	73394500	73395000	0.00344755	Intron	Ccdc124	0.028609	1					Ccdc124	2889	0.028609	1	Enhancer
8	81180000	81180500	0.00569976	Intron	Slc10a7	-0.0064609	1					Slc10a7	-146526	-0.0064609	1	Enhancer
8	109678000	109678500	0.00136971	Intron	Cyb5b	0.03037	1					Cyb5b	-3439	0.03037	1	Promoter Flanking Region	CVD
8	116884500	116885000	0.00151443	Intron	Vat1l	-0.092924	1					Vat1l	7516	-0.092924	1
8	116987500	116988000	0.00270012	Intron	Wwox	-0.0046714	1					Wwox	-15390	-0.0046714	1	Promoter Flanking Region	Obesity Diabetes CVD
8	122054500	122055000	0.00258058	Exon	Mbtps1	0.022312	1					Mbtps1	28135	0.022312	1		Diabetes CVD
8	122140000	122140500	0.0041081	Exon	Adad2	0	1					Adad2	-3353	0	1
8	123145500	123146000	6e-05	Intron	1190005I06Rik	-0.021433	1					1190005I06Rik	12763	-0.021433	1	Promoter Flanking Region
8	123815000	123815500	0.00869871	Intron	Gm20388							Foxl1	-163160	0	1		Obesity
8	123818000	123818500	0.0095648	Intron	Gm20388							Foxl1	-166160	0	1		Obesity
8	125349500	125350000	9.66e-05	Intron	Gm20388							Gm16378	15978	0.24542	1	Promoter Flanking Region
8	125361000	125361500	0.00217935	Intron	Gm20388							Gm16378	4478	0.24542	1	Promoter Flanking Region
8	127363000	127363500	0.00576691	Exon	Gm16163	0.20836	1					Gm16163	-7402	0.20836	1
8	127365000	127365500	0.00177899	Exon	2810004N23Rik	-0.031594	1					Gm16163	-9402	0.20836	1	Open chromatin
9	15742500	15743000	0.00510289	Exon	Fat3	0	1					Fat3	19766	0	1
9	40141000	40141500	0.009687	Exon	Gramd1b	1.7901	9.4164e-10					1700110K17Rik	59	0	1	Promoter and CTCF Binding Site
9	40771500	40772000	0.00880168	Promoter	4931429I11Rik	0	1	4931429I11Rik	+.6k	0	1	4931429I11Rik	701	0	1
9	83620500	83621000	0.00479126	IGR								Elovl4	79412	-0.070101	1	Promoter Flanking Region	CVD
9	92221500	92222000	0.00934364	Promoter	1700057G04Rik	0	1	Spin4	+.6k	-0.10873	0.93579	Gm15493	8417	-0.092102	1	Promoter Flanking Region
9	97875500	97876000	0.00894892	Intron	Clstn2	0.62152	0.077627					4921534H16Rik	28339	0	1
9	105550500	105551000	0.00449476	Exon	Pik3r4	-0.0085597	1					Pik3r4	-5175	-0.0085597	1
9	108392000	108392500	1.21e-06	Promoter & Exon	Lamb2	-0.12183	0.75562	Usp19	-1.5k	-0.0028691	1	Usp19	1020	-0.0028691	1	Promoter
9	115036500	115037000	0.00912294	Intron	Osbpl10	-0.090404	1					Osbpl10	-60103	-0.090404	1		CVD
9	118583000	118583500	0.00405473	Intron	Itga9	-0.0089694	1					Itga9	11953	-0.0089694	1	Promoter Flanking Region	Obesity Diabetes CVD
9	122949500	122950000	0.00258058	Exon	Tgm4	-0.0062075	1					Tgm4	50	-0.0062075	1
10	7608000	7608500	0.00867341	IGR								Tab2	22298	0.011819	1	Promoter Flanking Region
10	23473500	23474000	0.00978118	IGR								Snora33	31781	0	1	Open chromatin
10	42294500	42295000	0.00731771	Intron	Nr2e1	0	1					Nr2e1	5651	0	1		Diabetes
10	42580500	42581000	0.00518712	Promoter & Exon	Scml4	-0.14532	1	Scml4	+.6k	-0.14532	1	Scml4	-27	-0.14532	1	Promoter	Diabetes
10	42714000	42714500	0.00015934	IGR								Scml4	-54313	-0.14532	1	Promoter Flanking Region	Diabetes
10	44103000	44103500	0.00571889	IGR								Mir1929	-23518	0	1
10	69544500	69545000	0.000274905	IGR								Ccdc6	15369	-0.021239	1	Promoter Flanking Region
10	69615000	69615500	0.00842051	Intron	Ccdc6	-0.021239	1					Ccdc6	22257	-0.021239	1	Promoter Flanking Region
10	74450000	74450500	0.00882545	Intron	Rtdr1							Gz	3586	0.092506	1
10	83107000	83107500	0.00944143	Intron	Appl2	0.013873	1					Appl2	4348	0.013873	1	Promoter Flanking Region	Obesity Diabetes CVD
10	87665000	87665500	0.00230467	Intron	Ccdc53	-0.0183	1					Ccdc53	-1055	-0.0183	1	Promoter Flanking Region
10	98589500	98590000	0.00267368	Promoter	Poc1b	0.58948	0.0015158	Phxr2	-1k	0	1	Phxr2	-545	0	1	Promoter Flanking Region
10	118320000	118320500	0.00826245	IGR								Dyrk2	-14041	-0.0078917	1	Promoter Flanking Region
10	119709500	119710000	0.00942796	IGR								Llph	-45258	0.0059747	1	Promoter Flanking Region
10	120125000	120125500	0.000288166	IGR								4921513I03Rik	77830	0	1	Promoter Flanking Region
11	3192000	3192500	0.00634212	Intron	Patz1	-0.0036449	1					Patz1	198	-0.0036449	1	Promoter
11	4030500	4031000	0.000958245	Promoter				Gm11957	-1k	0.23446	1	Gm11957	-347	0.23446	1
11	7052000	7052500	0.00644982	Intron	Adcy1	-0.018339	1					Adcy1	7885	-0.018339	1	Enhancer
11	19431500	19432000	0.000645259	IGR								Gm12027	96564	0	1	Promoter Flanking Region
11	35178500	35179000	0.00282616	Intron	Slit3	-0.36636	0.68216					Gm12122	-14929	0	1
11	63771000	63771500	0.00155058	IGR								9630013K17Rik	6728	0	1	Enhancer and CTCF Binding Site
11	70408000	70408500	0.00787564	Intron	Mink1	-0.019888	1					Mink1	631	-0.019888	1		CVD
11	81322500	81323000	0.00618381	Intron	Accn1							1700071K01Rik	64475	0	1
11	82258000	82258500	0.00770932	Exon	Tmem132e	0.020739	1					Tmem132e	-55375	0.020739	1
11	82258500	82259000	0.000807167	Exon	Tmem132e	0.020739	1					Tmem132e	-55875	0.020739	1
11	87634500	87635000	9.24e-05	Exon	Lpo	0	1					Lpo	-3493	0	1
11	88342500	88343000	0.000677742	Intron	Msi2	-0.031414	1					Msi2	61149	-0.031414	1	Promoter Flanking Region	Diabetes CVD
11	88660500	88661000	0.000985083	IGR								Akap1	42354	0.0070474	1
11	93691500	93692000	0.0086595	IGR								Utp18	45957	-0.023037	1	Open chromatin
11	94900500	94901000	0.00820081	Exon	Pdk2	-0.023701	1					Pdk2	1372	-0.023701	1	Promoter
11	97351000	97351500	0.000176956	Exon	Arhgap23	-0.020266	1					Arhgap23	1458	-0.020266	1	CTCF Binding Site and Promoter Flanking Region
11	100631500	100632000	0.00956972	Promoter & Exon	Ghdc	0.00556	1	Ghdc	+.6k	0.00556	1	Ghdc	756	0.00556	1	Promoter
11	101991000	101991500	0.00768239	IGR								Gm11585	-5612	0	1
11	102573000	102573500	0.000209233	IGR								Ccdc43	-13904	0.022718	1
11	102747500	102748000	0.000808815	Exon	Fam187a	0	1					Fam187a	-1017	0	1
11	103195500	103196000	0.00375479	Exon	Arhgap27	0.029771	1					Arhgap27	-76	0.029771	1	Promoter Flanking Region and CTCF Binding Site
11	103201500	103202000	0.00345437	Exon	Arhgap27	0.029771	1					Arhgap27	-467	0.029771	1	Promoter
11	106569000	106569500	0.00989141	Intron	Pecam1	-0.0035097	1					Pecam1	7260	-0.0035097	1	Promoter Flanking Region	Obesity Diabetes CVD
11	107255000	107255500	0.00988888	Intron	Pitpnc1	-0.22814	0.46099					Gm11712	-6703	0	1	Enhancer
11	115561000	115561500	0.00591072	Promoter & Exon	Grb2	-0.0042774	1	Gm13826	-1k			Grb2	-152	-0.0042774	1	Promoter	Diabetes CVD
11	120213500	120214000	0.0018481	IGR								0610009L18Rik	-3508	0.073372	1	Promoter
12	60195500	60196000	0.00705983	Promoter	Rpl21-ps3	-0.015713	1	Mia2	-1.5k	-0.35626	0.56086	Rpl21-ps3	24	-0.015713	1	Promoter Flanking Region
12	74536000	74536500	0.000109066	IGR								D830013O20Rik	-25456	0	1
12	85268500	85269000	0.00995024	IGR								Numb	-5616	0.009651	1	Promoter Flanking Region	CVD
12	101755500	101756000	0.0041081	Promoter	Ttc7b	-0.026304	1	Meox1	+.6k	-0.13932	0.99707	Ttc7b	3532	-0.026304	1	Promoter	CVD
12	101766000	101766500	0.00723212	IGR								Ttc7b	-6968	-0.026304	1	Promoter Flanking Region	CVD
12	110311500	110312000	0.000677742	IGR								Begain	-19911	0	1	Promoter Flanking Region	Obesity
12	112540000	112540500	0.00309994	Exon	Cdc42bpb	0.1116	0.79816					A230087F16Rik	-17005	0	1	Promoter Flanking Region
12	113032000	113032500	0.000392973	Intron	Klc1	-0.0073649	1					Klc1	1563	-0.0073649	1	Promoter	Diabetes CVD
13	21371000	21371500	0.00888986	IGR								Gpx5	13555	0	1	Promoter Flanking Region	Obesity Diabetes CVD
13	21371500	21372000	0.00468985	Promoter				Slc26a5	-1k	0.84857	0.70679	Gpx5	13055	0	1	Promoter Flanking Region	Obesity Diabetes CVD
13	31907500	31908000	0.00867257	IGR								Foxc1	-8985	0.12701	1	Promoter Flanking Region	Diabetes CVD
13	43190000	43190500	0.00581679	Exon	Phactr1	0.033211	1					Phactr1	17502	0.033211	1	CTCF Binding Site	Obesity Diabetes CVD
13	43348500	43349000	3.08e-09	Intron	Gfod1	-0.055864	1					Gfod1	51041	-0.055864	1	Promoter Flanking Region
13	43361500	43362000	0.0014862	Intron	Gfod1	-0.055864	1					Gfod1	38041	-0.055864	1	Promoter Flanking Region
13	55651000	55651500	0.0026151	Intron	Fam193b	0.20561	0.68463					Ddx41	-12981	-0.014658	1
13	58716000	58716500	0.00835526	Promoter				Slc27a6	+.6k	-0.54959	0.72484	Slc28a3	-3762	-0.17509	1		CVD
13	58770500	58771000	0.00460521	IGR								Slc28a3	-58262	-0.17509	1		CVD
13	59430500	59431000	0.00835904	IGR								Agtpbp1	121089	-0.015742	1
13	95491000	95491500	0.00826245	IGR								Tbca	67898	0.024419	1		Obesity
13	99152500	99153000	0.00258058	IGR								Foxd1	-28300	0	1
13	99154000	99154500	0.00491499	IGR								Foxd1	-29800	0	1
14	8675000	8675500	0.00871539	Intron	Flnb	-0.0050097	1					Flnb	-24529	-0.0050097	1	Promoter Flanking Region
14	12600000	12600500	0.00846402	Intron	Ptprg	-0.32048	0.26444					Gm3848	213722	0	1
14	14967000	14967500	0.00729127	IGR								Psmd6	-13502	0.0072182	1		Diabetes
14	34810500	34811000	0.00835864	IGR								Zfp488	-18550	0	1
14	47018000	47018500	0.00918439	IGR								Bmp4	-7656	0.039283	1	Promoter Flanking Region and Enhancer	Obesity Diabetes CVD
14	50682000	50682500	0.00958215	IGR								Olfr726	22354	0	1	Promoter
14	60578500	60579000	0.00186705	Intron	Atp8a2	-0.11274	1					Gm9013	80828	0.066345	1	Enhancer
14	66767500	66768000	0.00768943	Exon	Chr2	-0.049448	1					Chr2	-7703	-0.049448	1
14	70311000	70311500	0.00816608	Promoter	Pebp4	0.26838	1	Sp5	-2k	0.68689	0.077723	Pebp4	-70773	0.26838	1
14	70344500	70345000	0.00527436	Intron	Pebp4	0.26838	1					Pebp4	-104273	0.26838	1	Enhancer
14	104592500	104593000	0.00893136	IGR								Pou4f1	272082	0.11443	1
15	39849000	39849500	0.00373644	IGR								Lrp12	-73460	0.022229	1
15	74510000	74510500	0.00569976	IGR								Arc	-7000	-0.041239	1	Promoter Flanking Region	CVD
15	76026000	76026500	0.00961334	Exon	Plec	-0.017072	1					Plec	140	-0.017072	1	Promoter	CVD
15	83879500	83880000	0.00156272	Intron	Efcab6	0	1					Efcab6	16279	0	1
15	85498000	85498500	0.0041263	IGR								Mirlet7c-2	39033	0.054651	1	Promoter Flanking Region
15	102570000	102570500	0.00670847	IGR								Calcoco1	-17391	-0.028258	1	Promoter Flanking Region and CTCF Binding Site and TF binding site
15	103001000	103001500	9.88e-05	IGR								Smug1	-12617	-0.028129	1
16	18585000	18585500	0.00258058	Exon	Tbx1	-0.094283	1					Tbx1	2062	-0.094283	1		Obesity Diabetes CVD
16	31402500	31403000	0.0086595	IGR								Bdh1	19866	-0.0080034	1	Enhancer
16	31418000	31418500	0.00973512	IGR								Bdh1	4366	-0.0080034	1
16	32107000	32107500	0.00759083	Promoter & Exon	1500031L02Rik			Gm15729	-2k	0	1	Gm15729	1951	0	1	Promoter Flanking Region
16	35109000	35109500	0.00921952	Exon	Ptplb	-0.18696	0.36566					Adcy5	45963	0.02582	1		Obesity Diabetes CVD
16	62964000	62964500	0.00864434	IGR								Pros1	-42707	-0.012723	1		CVD
16	76366000	76366500	0.000953232	Intron	Nrip1	-0.016655	1					Nrip1	7282	-0.016655	1	Promoter Flanking Region	Obesity Diabetes
16	76433500	76434000	0.00274741	IGR								Gm9843	-29543	-0.013954	1	Promoter Flanking Region
16	92543500	92544000	0.00313254	IGR								Clic6	-45121	-0.077545	1
17	5003000	5003500	0.00492272	Intron	Arid1b	0.017981	1					Arid1b	-6571	0.017981	1
17	27575000	27575500	0.000220039	Exon	Grm4	0	1					Grm4	35012	0	1
17	27618000	27618500	0.00225779	Intron	Grm4	0	1					Grm4	-7739	0	1	Enhancer and Promoter Flanking Region
17	27727500	27728000	0.00784095	Intron	Nudt3	0.017154	1					Nudt3	-7236	0.017154	1	Promoter Flanking Region	Obesity Diabetes
17	27728500	27729000	0.00655193	Intron	Nudt3	0.017154	1					Nudt3	-8236	0.017154	1	Promoter Flanking Region	Obesity Diabetes
17	30180000	30180500	0.00435166	Intron	Zfand3	-0.0084335	1					Zfand3	-37819	-0.0084335	1	Promoter Flanking Region	Diabetes
17	45615500	45616000	0.00640567	IGR								Spats1	-3613	0	1	CTCF Binding Site and Promoter Flanking Region
17	86246500	86247000	0.00452321	IGR								Six2	-158886	0	1
17	86692500	86693000	0.00878898	Intron	Prkce	0.0075081	1					Prkce	-124986	0.0075081	1	CTCF Binding Site and Promoter Flanking Region
17	86702000	86702500	0.00700406	Intron	Prkce	0.0075081	1					Prkce	-134486	0.0075081	1	Promoter Flanking Region
18	7002500	7003000	0.00208616	Exon	Mkx	0.0084432	1					Mkx	1280	0.0084432	1
18	12355500	12356000	8.8e-05	Exon	Npc1	-0.36693	0.26379					Gm15956	-3223	-0.0045279	1	Promoter Flanking Region
18	56618500	56619000	0.00193046	Intron	Gramd3	0.020405	1					Gramd3	-26714	0.020405	1	Promoter Flanking Region
18	56633500	56634000	0.00516539	Exon	Gramd3	0.020405	1					Gramd3	-41714	0.020405	1	Promoter Flanking Region
18	62372500	62373000	0.00321962	IGR								Gm9949	-32720	0.043479	1
18	63815000	63815500	0.00202978	Promoter				4933402D24Rik	+.6k	-1.3383	0.47069	Txnl1	37013	-0.020123	1	TF binding site and CTCF Binding Site
18	74130000	74130500	0.00938978	Exon	Mapk4	0.25275	0.72042					D730045A05Rik	47561	0	1
19	8481500	8482000	0.00796837	Promoter				Slc22a30	-2k	0.015959	1	Slc22a30	-1899	0.015959	1	Promoter Flanking Region
19	37644000	37644500	4.55e-06	Intron	Exoc6	-0.011959	1	Pcdhb17	-1k	0.19544	0.90936	Exoc6	-19092	-0.011959	1	Enhancer
19	37644500	37645000	0.000844374	Promoter & Exon	Exoc6	-0.011959	1	Pcdhb17	-1k	0.19544	0.90936	Exoc6	-19592	-0.011959	1
19	42161000	42161500	0.00918439	Promoter				Morn4	-1k	-0.060604	1	Morn4	-140	-0.060604	1	Promoter
19	44218500	44219000	0.00743454	Intron	Bloc1s2	-0.021283	1					Bloc1s2	2436	-0.021283	1	Promoter
19	55824500	55825000	0.00524734	Intron	Tcf7l2	-0.011034	1					Tcf7l2	-7165	-0.011034	1	Promoter Flanking Region	Obesity Diabetes CVD
19	55859500	55860000	1.96e-05	Intron	Tcf7l2	-0.011034	1					Tcf7l2	-42165	-0.011034	1	Enhancer	Obesity Diabetes CVD
19	57511000	57511500	4.63e-05	IGR								Trub1	16396	0.013289	1	Enhancer
X	11646500	11647000	0.00692241	Intron	Bcor	0.00024566	1					Bcor	11179	0.00024566	1	Promoter Flanking Region	CVD
X	46429500	46430000	0.00365673	Intron	Enox2	-0.0064049	1					Enox2	4429	-0.0064049	1
X	70667500	70668000	0.000169146	Exon	Zfp92	0	1					Zfp92	-10601	0	1
X	70729000	70729500	0.0041081	Promoter & Exon	Bgn	-0.013468	1	Bgn	+.6k	-0.013468	1	Bgn	-17	-0.013468	1	Promoter
X	72989500	72990000	0.00695909	Intron	4933407K13Rik	-0.093457	1					4933407K13Rik	11439	-0.093457	1	Promoter Flanking Region
X	73212000	73212500	0.00274013	IGR								Gm7155	6462	0	1
X	96854500	96855000	0.00828914	IGR								Gm14816	28613	0.28175	1
X	100677500	100678000	0.00031566	Promoter & Exon	Xist	-0.01408	1	Xist	+.6k	-0.01408	1	Xist	1056	-0.01408	1	Promoter
X	159326000	159326500	0.00222891	Promoter & Exon	Syap1	-0.01394	1	Syap1	+.6k	-0.01394	1	Syap1	379	-0.01394	1	Promoter
1	4516500	4517000	0.00825866	IGR								U6	2598
1	5668500	5669000	0.00917446	IGR								AC103663.1	-33674
1	18083000	18083500	0.00805781	IGR								Crisp4	44132
1	18772500	18773000	0.00412013	IGR								SNORA17	187414
1	34363000	34363500	3.99e-10	Exon	Dst	0.033018	1					Gm11158	97294
1	35923000	35923500	0.00333017	IGR								U6	-104553			Promoter Flanking Region
1	36427500	36428000	0.0034615	Promoter				4632411B12Rik	-1.5k			4632411B12Rik	-1474			Enhancer
1	36445500	36446000	0.00148153	Exon								4632411B12Rik	-19474
1	40931000	40931500	0.000934579	IGR								Tmem182	-68554			Promoter Flanking Region	Obesity
1	51170500	51171000	0.00609604	Intron	Tmeff2	0	1					AC098743.1	-98343
1	54859500	54860000	0.00659351	Intron	Ankrd44	-0.19329	0.68328					AC151572.1	-33438			Promoter Flanking Region
1	57925500	57926000	0.00195263	Intron	Spats2l	0.83626	0.024964					snoU13	-2917			Enhancer
1	58214500	58215000	0.00287623	Promoter	Aox3	0.3474	0.36256	Klhl3	+.6k	-0.77145	0.02457	SNORA17	-2568
1	63247000	63247500	0.00113893	Promoter & Exon	Gpr1	0.17986	1	Gm11607	+.6k			Gm11607	-113
1	63247000	63247500	0.00113893	Promoter & Exon	Gm11607			Gm11607	+.6k			Gm11607	-113
1	63314500	63315000	9.79e-05	Intron	Gm11608							Gm11608	5189
1	64336000	64336500	0.00985814	IGR								AC167197.1	106908			Enhancer
1	68543500	68544000	0.00828148	Intron	Erbb4	2.4806	1.107e-07					U6atac	-111891
1	78110000	78110500	0.00205406	Intron	Pax3							Pax3	83413				Diabetes CVD
1	80380500	80381000	0.00162153	Exon	Gm6189							Gm6189	1263			Promoter
1	87576500	87577000	0.0052684	Intron	Sp100	0.39176	0.16542					n-R5s215	-5043			Promoter Flanking Region
1	89178000	89178500	0.00386534	Intron	Efhd1	-0.0050311	1					Gm16535	-16251			Promoter Flanking Region
1	114609000	114609500	0.00219912	IGR								SNORA68	-244512
1	122910500	122911000	0.00602003	IGR								B230209K01Rik	73482			Enhancer
1	137412500	137413000	0.00671955	Intron	v1	-0.040468	0.98955					AC016814.1	-61240			Promoter and Promoter
1	138110500	138111000	0.00659351	Promoter & Exon	5730559C18Rik	-1.6845	0.49894	Gm17643	-2k			Gm17643	2151
1	139343500	139344000	0.00057481	IGR								SNORA17	-79676			Open chromatin
1	149818000	149818500	0.00848494	IGR								SNORA17	356238
1	156053000	156053500	0.0025106	IGR								Zfp648	-1773
1	158462500	158463000	0.00222468	IGR								Gm10031	-8138			Promoter Flanking Region
1	159009500	159010000	0.00115919	IGR								1700057K13Rik	29019			CTCF Binding Site and Promoter Flanking Region
1	160189000	160189500	0.000803108	Intron	Fam5b							Fam5b	97391			Enhancer
1	165633000	165633500	0.00482018	Exon	Mettl11b							Mettl11b	22363
1	169396500	169397000	0.00152977	Promoter & Exon	Lrrc52			Lrrc52	+.6k			Lrrc52	411			Promoter	CVD
1	169421500	169422000	0.00397869	IGR								Lrrc52	-24589				CVD
1	172232000	172232500	0.00947398	Promoter	Gm7694			Gm7694	+.6k			Gm7694	958
1	174456000	174456500	0.00811384	Intron	Ccdc19							Ccdc19	180			Promoter
1	174456500	174457000	0.00166403	Intron	Ccdc19							Ccdc19	41			Promoter
1	182692500	182693000	0.00154858	IGR								AC167020.1	-28487			Promoter Flanking Region
1	182780000	182780500	0.00953989	Promoter				BC031781	-1.5k			BC031781	1282			Promoter
1	186360000	186360500	0.00381283	IGR								U6	44085			Promoter Flanking Region
1	186439000	186439500	0.00880168	Promoter				Rpl21-ps1	-2k			Rpl21-ps1	2127			Enhancer
1	186601500	186602000	0.00329155	IGR								Mosc1	33576				CVD
1	190537500	190538000	0.00860566	Intron	Ush2a	0.16173	1					U6	46855
1	191227500	191228000	0.00702013	IGR								mmu-mir-1194	-10271
1	192157000	192157500	0.0068861	IGR								AC124613.1	150036
1	192350000	192350500	0.00986866	IGR								AC124613.1	-42964			Promoter Flanking Region
2	6021500	6022000	0.00770932	Exon	5430407P10Rik							5430407P10Rik	29685			Promoter Flanking Region
2	9554500	9555000	0.00150039	IGR								Gm13218	-35030			Promoter Flanking Region
2	21186000	21186500	0.00723312	IGR								Gm13378	-20268
2	25532500	25533000	0.00676033	Promoter & Exon	Lcn6			Lcn6	+.6k			Lcn6	-194
2	26712000	26712500	0.00110125	Intron	Abo							Abo	318				Obesity Diabetes CVD
2	31502000	31502500	5.91e-05	Intron	Prdm12							Gm13425	-5891
2	32077500	32078000	0.00264619	Promoter & Exon	Prrc2b	0.12076	0.70679	SNORD62	+.6k			SNORD62	-10			Promoter Flanking Region
2	33822000	33822500	0.000288166	IGR								Gm13404	11766			Promoter Flanking Region
2	67353500	67354000	0.00208616	Promoter & Exon	Xirp2			Gm13601	+.6k			Gm13601	1082
2	69627000	69627500	0.00110125	Promoter & Exon	4930578N16Rik			Phospho2	-1k	-0.10492	0.70679	4930578N16Rik	632			Promoter and Promoter
2	74792000	74792500	0.00947958	IGR								n-R5s198	-18429
2	74928500	74929000	0.00136971	IGR								Gm13652	47355
2	78927500	78928000	0.00143536	IGR								Gm14469	-48609			Promoter Flanking Region
2	90936500	90937000	0.00641167	Exon	Sfpi1							Sfpi1	-247			Promoter
2	110578500	110579000	0.0066091	Exon	Ano3	-0.8898	0.70679					Muc15	-16695
2	116594000	116594500	0.00273311	IGR								Gm13990	108904			Open chromatin
2	117822000	117822500	0.00618348	Intron	Gm13986	0	1					U1	81698			Enhancer
2	128137500	128138000	0.00439323	Intron	Gm14005	0.50026	0.59364					Gm14012	-72121			Promoter Flanking Region
2	137873000	137873500	0.00254135	IGR								Gm14062	-170433
2	139997000	139997500	0.0057918	Promoter	2310003L22Rik			Esf1	-1k	-0.31327	0.44879	2310003L22Rik	-234			Promoter
2	143658500	143659000	0.0034286	Intron	Bfsp1	0.012085	1					Gm11654	22885
2	145888000	145888500	0.0051502	Intron	4930529M08Rik							4930529M08Rik	-15013			Promoter Flanking Region
2	149720500	149721000	0.000424163	Intron	Tmem90b							C530025M09Rik	-63551
2	152964500	152965000	0.00975916	Intron	Hck	0.61203	0.058058					U6	16249
2	153768000	153768500	0.00873509	Exon	Bpifb4							Bpifb4	4
2	153769000	153769500	0.0023369	Intron	Bpifb4							Bpifb4	659			Open chromatin and CTCF Binding Site
2	154846000	154846500	0.000288166	Intron	a	0	1					Gm14226	-1998			Promoter and Promoter
2	157490000	157490500	0.00333768	IGR								SNORA17	49537			CTCF Binding Site
2	157741000	157741500	0.000294308	Intron	Vstm2l							Vstm2l	-499
2	158007000	158007500	0.000613246	IGR								1700060C20Rik	10745
2	158007500	158008000	0.00407074	IGR								1700060C20Rik	10245			Enhancer
2	158107500	158108000	0.0086595	Exon	Bpi							Bpi	-23670				Diabetes CVD
2	159275500	159276000	0.0038762	IGR								Gm14219	6693
2	162927000	162927500	0.00515126	IGR								AL591584.1	-8365			CTCF Binding Site and Promoter Flanking Region
2	162928500	162929000	0.00778028	IGR								AL591584.1	-9865			Promoter Flanking Region
2	166183500	166184000	0.000953232	IGR								Gm14268	40157			Enhancer
2	167482000	167482500	7.49e-09	Intron	Tmem189	0.94789	1.3042e-05					Gm20431	4996
2	168719500	168720000	0.00415566	Exon	Zfp64	0.37897	0.05475					SNORA17	-11832
2	169776000	169776500	0.00616049	Intron	Tshz2	0.12478	0.91221					AY702102	12487
2	169862000	169862500	0.00793688	Intron	Tshz2	0.12478	0.91221					A630075F10Rik	34171			Enhancer
2	169863500	169864000	0.000126283	Intron	Tshz2	0.12478	0.91221					A630075F10Rik	32671			Open chromatin
2	170521000	170521500	0.00347906	IGR								Gm14264	-33035
2	170998500	170999000	9.24e-05	IGR								Gm14266	20269
2	171319000	171319500	0.00865522	IGR								SCAR13	-187069
2	171560500	171561000	0.00812333	IGR								1700028P15Rik	227131
2	171682500	171683000	0.00794614	IGR								1700028P15Rik	105131
2	172278000	172278500	0.00222553	Exon	Gcnt7	-0.91001	0.73628					2410001C21Rik	477			Promoter Flanking Region
2	172685500	172686000	0.00519169	IGR								AL845460.1	4342
2	172883000	172883500	0.00290048	IGR								Gm14453	-22919			Promoter Flanking Region and CTCF Binding Site
2	180223000	180223500	0.00823569	IGR								Ntsr1	11681			Promoter Flanking Region	Obesity
3	8760500	8761000	0.00259552	IGR								SNORA17	-81023
3	34767000	34767500	0.00991636	Promoter				Prrt1	+.6k	-0.92601	0.57472	Sox2ot	-202835
3	39991000	39991500	0.00457599	IGR								SNORA17	-292362			Enhancer and Promoter Flanking Region
3	43055500	43056000	0.00591533	IGR								7SK	673991
3	51193000	51193500	0.00998138	Exon	4930583H14Rik							4930583H14Rik	7410			Promoter Flanking Region
3	65885000	65885500	0.00692241	Intron	Veph1	1.7273	1.5358e-07					U1	7183
3	67362000	67362500	0.00261915	IGR								SNORA17	15213			Promoter Flanking Region
3	68520000	68520500	0.00894649	IGR								Gm10040	17059
3	85079500	85080000	0.00973512	Intron	Arfip1	0.084547	0.71965					Mir466k	191799			CTCF Binding Site and Promoter Flanking Region
3	89921500	89922000	0.00350752	Intron	Nup210l	0.24024	1					SNORA41	8957			Promoter Flanking Region
3	90390000	90390500	0.00863904	IGR								S100a3	14137			Promoter
3	94029500	94030000	0.00458537	IGR								Gm4982	12221			Promoter Flanking Region
3	103537500	103538000	0.00703052	Promoter	Olfml3	0.42241	0.17728	BC027582	-1.5k	1.9267	0.40953	Gm16520	652			Promoter and Promoter
3	106475500	106476000	0.00741373	Promoter				Tex2	-1k	0.111	0.70679	4933421E11Rik	12405
3	130786500	130787000	0.000134239	IGR								AC114668.1	15966
3	132230000	132230500	0.00357888	IGR								U6	-29371
3	134704000	134704500	0.00842287	IGR								AC099576.1	106372
3	139523500	139524000	0.00557378	IGR								U6	-442673			Enhancer
3	147524000	147524500	0.00699411	IGR								SNORA17	493182
3	147611000	147611500	0.00136971	IGR								SNORA17	406182			Promoter Flanking Region
3	148705500	148706000	0.00887133	IGR								U6	-13604			Enhancer
3	152283500	152284000	0.00129383	Intron	Ak5	0.53394	0.79967					AI115009	46377
3	152329500	152330000	0.00391092	Promoter & Exon	Ak5	0.53394	0.79967	AI115009	-1k			AI115009	377			Promoter and Promoter
4	9120500	9121000	0.00436178	IGR								U6	16650
4	10892000	10892500	0.00359508	IGR								Gm11828	-18245			Promoter Flanking Region
4	11022000	11022500	0.00516348	IGR								2310030N02Rik	-18648
4	16243000	16243500	0.00258683	IGR								Gm11863	47515
4	23121000	23121500	0.00531584	IGR								Gm11884	66931
4	24958500	24959000	0.00858824	Exon	Gm11906							Gm11900	55847
4	25697500	25698000	0.00933787	Intron	Fut9							Fut9	29502
4	31332000	31332500	0.00920536	IGR								Gm11922	-24378			Promoter Flanking Region
4	36745000	36745500	0.00419603	Intron	Lingo2	1.0811	0.70679					U6	-41919
4	40770000	40770500	0.00741373	Exon	B4galt1	0.15082	0.57321					Mir5123	27171			Promoter Flanking Region
4	55130500	55131000	0.00222338	IGR								Gm12515	-1065
4	66858000	66858500	0.00458537	IGR								Gm11403	-31487
4	78159000	78159500	0.00650056	IGR								Gm11261	147286			Promoter Flanking Region and TF binding site and CTCF Binding Site
4	82024000	82024500	0.00816792	Intron	Nfib	-0.019014	1					n-R5s188	61314			Open chromatin
4	82201500	82202000	0.00512504	Intron	Nfib	-0.019014	1					Gm11267	31723			Open chromatin and Promoter Flanking Region
4	84889000	84889500	0.0068685	Intron	Sh3gl2	0.12905	1					Gm12413	2666
4	86062500	86063000	0.00918439	Intron	Adamtsl1	0.071668	0.98194					Gm12550	25745			Enhancer
4	88856000	88856500	0.00952856	IGR								Gm12605	6768			Promoter Flanking Region
4	92545000	92545500	0.00616049	IGR								U6	-11727
4	103514000	103514500	0.00957385	Intron	Dab1	-0.67451	0.20094					Gm12719	98146
4	106376500	106377000	0.00806482	Exon	Heatr8							Heatr8	-4009			Enhancer
4	107066000	107066500	0.00466181	Intron	Tmem48							Tmem48	-11933
4	107094000	107094500	0.00989958	IGR								AL626784.1	13177			Promoter Flanking Region and Enhancer
4	116832500	116833000	0.00906322	Promoter & Exon	Kif2c	0.66867	0.24444	AL671866.1	-1.5k			AL671866.1	-1462
4	123867000	123867500	0.00290048	IGR								Gm12916	110091
4	124307000	124307500	0.0078598	IGR								3100002H09Rik	-18954			Open chromatin
4	127003000	127003500	0.00132271	Exon	Gjb3							Gjb3	3405
4	128625000	128625500	0.00146945	Intron	Adc							Gm15904	-11751			TF binding site and Promoter Flanking Region and CTCF Binding Site
4	129630000	129630500	0.00509885	Intron	Spocd1							Spocd1	-5035			Enhancer
4	131040000	131040500	0.00436178	IGR								Gm831	3112
4	133044500	133045000	0.00445625	IGR								Gm13257	-6059
4	135072000	135072500	0.00222468	Intron	4930555I21Rik							AL670720.1	-3606			Enhancer
4	136502000	136502500	0.00982505	Exon	Epha8							Epha8	10731
4	136689500	136690000	0.00973512	IGR								Gm13001	-15442			Enhancer
4	138316500	138317000	0.00120637	IGR								Pla2g2f	-2959
4	139344500	139345000	0.00416672	Intron	Pax7							Pax7	44422
4	141653500	141654000	0.000139739	IGR								Gm10565	-12729			Promoter Flanking Region and CTCF Binding Site
4	142984500	142985000	0.000523272	Promoter	Pramel1			Pramel1	+.6k			Pramel1	-169
4	145427000	145427500	0.00374079	Promoter & Exon	Gm13238			Gm13238	-1k			Gm13238	122
4	148247000	148247500	0.0041263	Promoter	Casz1	1.4151	0.0015691	B4galnt4	-1k	0.387	0.78671	AL607145.1	-7930			Promoter Flanking Region
4	150163000	150163500	1.8e-05	IGR								Gm13049	36842			Enhancer
4	153310500	153311000	0.00136971	IGR								BC039966	14112
4	153968500	153969000	0.00945706	Intron	Prdm16	-0.26233	0.84902					Gm13134	6806			Open chromatin
5	9060000	9060500	0.00949124	IGR								4930420K17Rik	40737			Promoter Flanking Region
5	22731000	22731500	0.00985574	Intron	Lhfpl3							Gm17434	110782			CTCF Binding Site and Promoter Flanking Region
5	28903500	28904000	0.00958215	Intron	9530036O11Rik							Gm10290	-38440
5	30800000	30800500	0.00933787	Exon	Cib4							U6	17057
5	33200000	33200500	0.00334781	IGR								C330019G07Rik	-3095			Promoter Flanking Region
5	34877500	34878000	0.00910287	Intron	Sh3bp2	0.84042	0.0015937					U1	-4202
5	34878000	34878500	0.00549748	Intron	Sh3bp2	0.84042	0.0015937					U1	-4702
5	35264000	35264500	6.56e-05	Promoter & Exon	A930005I04Rik			Gm20522	-1k	-0.23382	0.70679	A930005I04Rik	-5436			Open chromatin
5	48468000	48468500	0.00149662	Intron	Slit2	-0.65594	0.70679					Gm20475	-70977
5	64494000	64494500	0.0032895	Promoter & Exon	Pgm1	0.11361	0.71253	AC132271.1	-1.5k			AC132271.1	-1254			Promoter Flanking Region
5	74299500	74300000	0.00462743	IGR								1700094C10Rik	110741
5	75270500	75271000	0.0016217	IGR								Gm6116	74719			Enhancer
5	76232000	76232500	0.00918439	IGR								AC134903.1	73852			Promoter
5	76330500	76331000	0.00178345	Exon	Kdr	-0.3311	0.25129					AC134903.1	-24648			Promoter Flanking Region
5	82743000	82743500	0.00408157	IGR								Mir1187	485090
5	83869500	83870000	0.00791959	IGR								Tecrl	-85280			CTCF Binding Site	Diabetes CVD
5	88392500	88393000	0.0064611	Promoter	BC051076			BC051076	-1k			BC051076	10
5	99005000	99005500	0.000410881	Intron	1700007G11Rik	2.6996	0.19558					1700010H22Rik	-9219			Enhancer
5	104641500	104642000	0.000387316	Exon	Dmp1							Dmp1	-9868			Enhancer	Diabetes CVD
5	106466000	106466500	0.00326572	IGR								U6	35452
5	106484000	106484500	0.00685875	IGR								U6	17452
5	106821000	106821500	0.00241769	IGR								Barhl2	66459
5	110792500	110793000	0.00527445	Exon	Fbrsl1	0.017991	1					Gm1679	-9385			Promoter Flanking Region
5	111992500	111993000	0.008964	IGR								C130026L21Rik	17942
5	112264500	112265000	0.000642002	IGR								E130006D01Rik	-73755			Open chromatin
5	112878000	112878500	0.00598756	Promoter & Exon	Gm6588			Gm6588	-1k			Gm6588	446
5	113626500	113627000	0.0086595	IGR								Tmem211	29429			Promoter Flanking Region
5	114154500	114155000	0.0035113	Promoter	1700069L16Rik			Ldhd	-1k	0.31427	0.24299	1700069L16Rik	-43			Enhancer
5	114294000	114294500	0.00186389	Exon	Coro1c	0.29597	0.20513					Gm17122	-1390			Promoter Flanking Region
5	116532000	116532500	0.0048709	Promoter	Tmem233			1810032O08Rik	-1k	-0.46411	0.78449	Tmem233	1253
5	118965500	118966000	0.00251286	IGR								Gm15754	-12651			Promoter Flanking Region
5	118976500	118977000	0.00705983	IGR								Gm15754	-23651
5	124308500	124309000	0.00105915	IGR								Niacr1	7018			Enhancer
5	124329500	124330000	0.00991636	Promoter & Exon	Gpr81			Gpr81	+.6k			Gpr81	111			Promoter	Diabetes CVD
5	127135500	127136000	0.0067056	IGR								U6	-141149
5	133405500	133406000	0.00797942	IGR								7SK	-127952
5	135367000	135367500	0.00611402	IGR								Wbscr28	15603			Promoter Flanking Region
5	135367500	135368000	0.00903773	IGR								Wbscr28	15103			Promoter Flanking Region
5	139899000	139899500	0.000704071	Promoter & Exon	Gpr30			Gpr30	-1k			Gpr30	105			Promoter
5	142945500	142946000	0.00258683	Exon	C330006K01Rik							C330006K01Rik	-5492			Open chromatin
5	142946000	142946500	0.00169083	Exon	C330006K01Rik							C330006K01Rik	-5992			Open chromatin
5	147082000	147082500	0.00880168	Intron	Cdk8	-0.33192	0.11849					Mir5105	-9421			Promoter Flanking Region
5	147716000	147716500	0.0043406	IGR								Gm10858	-7274			CTCF Binding Site and Promoter Flanking Region
5	148126500	148127000	0.00681488	Exon	Prhoxnb							Prhoxnb	7516
6	22072000	22072500	0.00513437	Exon	A430107O13Rik							A430107O13Rik	13546			Promoter Flanking Region and CTCF Binding Site and TF binding site
6	29043000	29043500	0.0033068	IGR								U1	20606			CTCF Binding Site
6	29182500	29183000	0.00852891	IGR								SNORA17	1934			Promoter Flanking Region
6	31563500	31564000	0.00778367	Intron	Gm13847							Gm13847	-8211			Promoter Flanking Region
6	36862000	36862500	0.00807002	Intron	Dgki	-0.0053764	1					1700111E14Rik	25048
6	38613500	38614000	0.00957385	Promoter	Clec2l			Clec2l	+.6k			Clec2l	-431
6	38622500	38623000	0.00707054	Intron	Clec2l							Clec2l	-9431
6	42788500	42789000	0.00841928	Exon	Olfr449							Olfr449	-649
6	50681000	50681500	0.00203978	IGR								Npvf	-76562			Enhancer and Promoter Flanking Region
6	50757500	50758000	0.00465495	Intron								G930045G22Rik	70578			Promoter Flanking Region
6	73378500	73379000	0.00301317	IGR								AC122362.1	-36364
6	81745500	81746000	0.00235155	IGR								SNORA17	11285
6	88992500	88993000	0.00998908	IGR								4933427D06Rik	53604			Promoter Flanking Region
6	92185000	92185500	0.00920536	IGR								Trh	9644				Diabetes CVD
6	97739500	97740000	0.00950883	IGR								SNORA17	1006
6	98469000	98469500	0.00111573	IGR								AC158665.1	39825
6	100470000	100470500	0.00695483	IGR								SNORA17	-25192			Promoter Flanking Region
6	106544000	106544500	0.0051502	Intron	Cntn4							Cntn4	-80448				Diabetes CVD
6	109404000	109404500	0.00442274	IGR								Gm6749	-572005
6	116532000	116532500	0.00459684	Promoter & Exon	Olfr215			Olfr215	+.6k			Olfr215	1049
6	118889500	118890000	0.00723312	Intron	Cac1c	0.54396	0.64979					U6	-104582
6	122343500	122344000	0.00143697	IGR								1700063H04Rik	-2103			Promoter
6	129798500	129799000	0.000429758	Intron	Klra17	2.044	0.057949					Gm17631	14167
6	129799000	129799500	0.00880168	Intron	Klra17	2.044	0.057949					Gm17631	13667
6	131332500	131333000	6.89e-05	Intron	Csda							SNORA70	-2076			Promoter
6	133338000	133338500	0.00479126	IGR								5530400C23Rik	-95766
6	136189000	136189500	0.00681182	IGR								U2	42245
6	136318000	136318500	0.00492272	IGR								Gm15476	15861
6	138272000	138272500	0.00925656	IGR								Lmo3	97973
6	140135000	140135500	0.00468985	IGR								5S_rR	-19834
6	143520000	143520500	0.000948612	IGR								4930579D09Rik	-35972
6	145130500	145131000	0.00516348	Promoter	Casc1	0	1	Gm15543	-1k			Gm15543	295			Promoter
6	147035000	147035500	0.000152925	Promoter & Exon	Gm5887			Rnf6	-2k	0.0478	0.90259	Gm5887	523			Promoter
7	16539500	16540000	0.00987812	Intron	Ehd2	0.34245	0.37018					AC148990.1	-7903			Promoter Flanking Region
7	16857500	16858000	0.00391092	Exon	Prr24							Prr24	1541			Promoter
7	17198500	17199000	0.00969954	Intron	Grlf1							Grlf1	1786			Promoter	Obesity CVD
7	19586000	19586500	0.00286603	Promoter & Exon	Mypop	0.093509	0.95952	Gm16266	+.6k			Gm16266	571			Promoter
7	25499000	25499500	0.00878898	Exon	BC049730							BC049730	-1131
7	25654500	25655000	0.00468985	Promoter & Exon	Lypd4			Lypd4	+.6k			Lypd4	251				CVD
7	29844500	29845000	1.04e-05	Exon	Ryr1	-0.0012445	1					Gm16799	12122
7	31132000	31132500	0.00778367	IGR								U2	9943			CTCF Binding Site and Open chromatin
7	31456500	31457000	1.16e-05	Promoter & Exon	4930479M11Rik			4930479M11Rik	+.6k			4930479M11Rik	110
7	35379000	35379500	3.04e-06	IGR								Gm12784	-46775			Promoter Flanking Region
7	37556500	37557000	0.000429758	Exon	Tshz3	0.11326	0.90983					7SK	-20008
7	51192500	51193000	0.00242624	Exon	Klk15							Klk15	-3359				Diabetes CVD
7	51529000	51529500	0.00107829	IGR								Gm15517	-12069
7	51979500	51980000	0.00468985	IGR								Izumo2	-15387			CTCF Binding Site and Promoter Flanking Region
7	54088000	54088500	0.000316708	Promoter	Gm5331			Gm5331	+.6k			Gm5331	-166			Promoter
7	54386500	54387000	0.00590342	Intron	Ptpn5							Ptpn5	1196
7	76274000	76274500	0.00914176	IGR								SNORA21	-176878
7	86855500	86856000	0.0061228	Promoter & Exon	Kif7	-0.54432	0.49196	9330171B17Rik	+.6k			9330171B17Rik	-243			Promoter
7	106180500	106181000	0.00895077	Intron	Uvrag	-0.2826	0.25038					SNORA17	-96096			Open chromatin
7	108653500	108654000	0.0024773	Exon	Pde2a	-0.17857	0.54559					Mir139	-29610			CTCF Binding Site and Promoter Flanking Region
7	116997500	116998000	0.00166403	Intron	Scube2							Scube2	11600			Promoter Flanking Region	CVD
7	117402500	117403000	0.00490105	Intron	Swap70	0.30221	0.23893					AC124472.1	-27734			Promoter Flanking Region
7	117422500	117423000	0.00802364	Exon	Swap70	0.30221	0.23893					AC124472.1	-47734
7	118606000	118606500	0.00676033	IGR								Galntl4	317491
7	130174000	130174500	0.00302245	IGR								Gm6905	-20374			Promoter
7	137978000	137978500	0.000191228	Promoter	Mir5102			Mir5102	+.6k			Mir5102	-49			Promoter Flanking Region
7	137991000	137991500	0.00865786	Intron	Fgfr2	-0.4584	0.0053999					Mir5102	-13049			Promoter Flanking Region
7	139203000	139203500	0.00549748	Intron	Fgfr2	-0.4584	0.0053999					Gpr26	-44857
7	140670500	140671000	0.00492272	IGR								4930404H21Rik	123298
7	142797000	142797500	0.00196188	Intron	Ptpre	0.16781	0.75732					Mir1962	-39155			Promoter
7	143401000	143401500	0.00227412	IGR								7SK	300016			Promoter Flanking Region
7	143723000	143723500	0.00918967	IGR								7SK	-21984			Enhancer
7	145052000	145052500	0.00516539	IGR								U6	241222
7	148651500	148652000	0.0074352	Promoter & Exon	Gm10575	3.1249	0.039577	Cd151	-2k	0.29959	0.068773	Efcab4a	73			Promoter and Promoter
8	15269000	15269500	0.00379288	IGR								SNORA17	-41463
8	23746500	23747000	1.56e-07	Exon	Polb	0.27439	0.29176					Gm17362	8833			Open chromatin
8	23982000	23982500	0.00401358	Intron	Myst3							Myst3	-11979
8	25738000	25738500	0.00166603	Intron	Adam18							Adam18	726				CVD
8	27643000	27643500	0.00846402	IGR								7SK	-292120
8	28253000	28253500	0.00846402	Promoter & Exon	Rab11fip1	-0.095537	0.7176	4933416M07Rik	-1k			4933416M07Rik	382
8	34791000	34791500	0.00124218	Intron	Gsr	0.26603	0.18206					SNORA48	11273			Open chromatin
8	45517000	45517500	0.0072531	IGR								AC160633.1	116428
8	47627500	47628000	0.00815412	IGR								Mlf1ip	9909
8	49594500	49595000	0.00846402	Intron	Odz3							Odz3	46547			Promoter Flanking Region
8	50550500	50551000	0.00873996	Intron	4930555F03Rik							4930555F03Rik	-1823
8	83449000	83449500	0.00830515	IGR								Gm4891	8890
8	93695500	93696000	0.00679233	IGR								7SK	13582			Enhancer
8	98492000	98492500	0.00828148	IGR								Mir1186b	-4556
8	109251000	109251500	0.0062669	Intron	Tmco7							Tmco7	-44032			Promoter Flanking Region
8	111619500	111620000	0.00587293	Intron	D030068K23Rik							D030068K23Rik	-20377
8	114594500	114595000	0.00519169	IGR								U6	-8095
8	114651000	114651500	0.00878898	IGR								U6	-64595
8	114810500	114811000	0.00633323	IGR								AC118193.1	48772
8	117799500	117800000	0.00805781	Intron	Wwox	-0.0046714	1					5S_rR	-222687			Enhancer
8	118668000	118668500	0.00401358	IGR								U7	244950			Promoter Flanking Region and CTCF Binding Site
8	118857500	118858000	0.0056443	IGR								U7	55450			Open chromatin
8	119361000	119361500	0.00883833	IGR								2310061C15Rik	57424
8	119857000	119857500	0.00309994	Intron	4933407C03Rik							4933407C03Rik	16070			Promoter Flanking Region
8	120672500	120673000	0.00605446	IGR								SNORA51	-27646
8	120695500	120696000	0.00516348	IGR								SNORA51	-50646
8	120990000	120990500	0.00386534	Intron	Cdh13	0.076376	0.94469					U6	-39501
8	122570500	122571000	0.00557388	Promoter	Gm20388			Gm15684	-1.5k			Gm15684	-1313			Promoter Flanking Region
8	122586500	122587000	1.98e-05	Intron	Gm20388							Gm15684	-17313			Enhancer
8	126142500	126143000	0.0086595	Promoter	Gm20388			AC141881.3	+.6k			AC141881.3	54			Promoter
8	126145500	126146000	3.38e-14	Promoter	Gm20388			AC141881.1	-1.5k			n-R5s149	446			Promoter
8	126146000	126146500	0.000523301	Promoter	Gm20388			AC141881.1	-2k			n-R5s149	-54			Promoter
8	130067500	130068000	0.00140426	Intron	Pard3	-0.0027671	1					Gm6921	17835			Enhancer
9	11380000	11380500	0.00653386	IGR								CT009748.1	-309712			Promoter Flanking Region
9	20843000	20843500	0.00950883	Promoter & Exon	Icam5	-1.1533	0.60767	Gm17470	-1k			Gm17470	-774
9	21862500	21863000	0.00670123	Exon	Zfp653	-0.09355	0.91004					Elavl3	-6033
9	26735000	26735500	0.00737645	IGR								Gm1110	-4334
9	41398500	41399000	0.00445778	Exon	2610203C20Rik	0.48531	0.8011					Mir125b-1	-8491			Promoter Flanking Region
9	43672500	43673000	0.00807278	IGR								U6	41585			Promoter Flanking Region
9	45262000	45262500	0.00866325	Intron	Dscaml1	-2.0349	0.40964					4833428L15Rik	-22685
9	48060500	48061000	0.00557378	IGR								Fam55b	88381
9	50307000	50307500	0.000402861	Exon	1600029D21Rik							1600029D21Rik	-4370			Enhancer and Promoter Flanking Region
9	53783500	53784000	0.000274905	Exon	Elmod1							Elmod1	1141				Diabetes CVD
9	53833000	53833500	0.00846464	IGR								Elmod1	-9892			CTCF Binding Site	Diabetes CVD
9	56452500	56453000	0.00949124	Promoter				Gm16960	-2k			Gm16960	2000			Enhancer
9	57895000	57895500	0.00894892	Intron	Ccdc33							Ccdc33	-5157			Promoter Flanking Region
9	65011000	65011500	0.00388977	Intron	Igdcc3	-0.86899	0.70679					AC161366.1	-21837			Promoter Flanking Region
9	70660500	70661000	0.00119545	Exon	Lipc	-0.20135	0.49068					CT025701.1	-13056
9	74866500	74867000	0.000100674	Exon	BC031353							BC031353	-15961			Promoter Flanking Region
9	75205000	75205500	0.0087126	Promoter				Stk16	-2k	0.035427	0.95768	Bcl2l10	-9435			Enhancer	Diabetes CVD
9	77203500	77204000	0.00222553	IGR								2310046A06Rik	-7823			Enhancer
9	77277500	77278000	0.00245481	IGR								2310046A06Rik	-81823			Promoter Flanking Region
9	78244500	78245000	0.00708101	Promoter	Ddx43	1.1524	0.68873	4930542C12Rik	-1k			4930542C12Rik	-535			Promoter
9	86816500	86817000	0.00198157	IGR								Sp91	-41011
9	87317000	87317500	0.00754814	IGR								4922501C03Rik	-166629
[truncated: 357 more rows]
