# Supplementary material for: A high-fat diet alters genome-wide DNA methylation and gene expression in SM/J mice
Source: BMC Genomics. 2018 Dec 7;19:888. doi: 10.1186/s12864-018-5327-0 (PMC6286549; doi:10.1186/s12864-018-5327-0)
Supplement: Supplementary file 1 — Supplement. (ZIP 4328 kb) [file 12864_2018_5327_MOESM1_ESM.zip › Sup Table S11.xlsx]

## Sheet: Males
DMR Location and Significance (mm9)				Genomic region	Within gene			Upstream of gene				Nearest gene				Ensembl regulatory element	Known Disease
Chrom	Start site	End site	FDR of DMR		Gene name	LogFC of gene expression	FDR of gene expression	Gene name	Distance from TSS	LogFC of gene expression	FDR of gene expression	Gene name	Distance to TSS	LogFC of gene expression	FDR of gene expression
19	10259000	10259500	7.96e-05	Exon	Fads1	-3.234	2.948e-51					Fads1	-1622	-3.234	2.948e-51	Promoter	Obesity Diabetes CVD
6	115293500	115294000	0.00460666	IGR								Pparg	17739	3.3159	1.2202e-42		Obesity Diabetes CVD
11	94246500	94247000	0.00771395	Intron	Abcc3	2.6482	1.1867e-30					Abcc3	7734	2.6482	1.1867e-30	Promoter Flanking Region	Obesity Diabetes CVD
4	106471500	106472000	0.000427887	Intron	Acot11	3.4199	7.7674e-27					Acot11	895	3.4199	7.7674e-27	Promoter	Diabetes CVD
18	67489500	67490000	0.000113009	Intron	B430212C06Rik	5.3001	2.482e-25					B430212C06Rik	-1636	5.3001	2.482e-25	Promoter Flanking Region
11	119870500	119871000	8.87e-16	Exon	Aatk	2.5041	2.7942e-22					Aatk	3222	2.5041	2.7942e-22	Promoter Flanking Region
11	119871000	119871500	0.00207604	Exon	Aatk	2.5041	2.7942e-22					Aatk	2722	2.5041	2.7942e-22	Promoter Flanking Region
11	119871500	119872000	0.00783356	Exon	Aatk	2.5041	2.7942e-22					Aatk	2222	2.5041	2.7942e-22	Promoter Flanking Region
10	106374500	106375000	1.5e-05	Exon	Acss3	2.7929	4.5996e-21					Acss3	186205	2.7929	4.5996e-21	Open chromatin
11	61061500	61062000	0.000383829	Exon	Aldh3a2	1.9846	1.6943e-20					Aldh3a2	14337	1.9846	1.6943e-20	Promoter Flanking Region	Obesity Diabetes
11	61075500	61076000	0.000401421	Exon	Aldh3a2	1.9846	1.6943e-20					Aldh3a2	337	1.9846	1.6943e-20		Obesity Diabetes
1	182948000	182948500	0.000946726	Intron	Ephx1	2.112	3.6133e-16					Ephx1	-300	2.112	3.6133e-16	Promoter	Diabetes CVD
11	102636000	102636500	3.95e-16	Exon	Adam11	2.8889	8.3628e-16					Adam11	-569	2.8889	8.3628e-16	Promoter
11	102635500	102636000	2.64e-15	Exon	Adam11	2.8889	8.3628e-16					Adam11	-69	2.8889	8.3628e-16	Promoter
11	102635000	102635500	0.00017481	Exon	Adam11	2.8889	8.3628e-16					Adam11	395	2.8889	8.3628e-16	Promoter and CTCF Binding Site
11	102623500	102624000	0.00294444	Exon	Adam11	2.8889	8.3628e-16					Adam11	0	2.8889	8.3628e-16
17	56249000	56249500	0.00436034	Promoter & Exon	Plin4	5.1533	2.5866e-15	Plin4	+.6k	5.1533	2.5866e-15	Plin4	225	5.1533	2.5866e-15	Promoter	Obesity
14	101948000	101948500	4.78e-07	Intron	Tbc1d4	1.5526	1.0575e-14					Tbc1d4	-41457	1.5526	1.0575e-14	Open chromatin	Diabetes CVD
14	101917500	101918000	0.00257921	Intron	Tbc1d4	1.5526	1.0575e-14					Tbc1d4	-10957	1.5526	1.0575e-14	Promoter Flanking Region	Diabetes CVD
16	93728000	93728500	2.57e-09	Intron	Dopey2	1.831	1.3171e-13					Dopey2	-15848	1.831	1.3171e-13
16	93739500	93740000	5.67e-07	Exon	Dopey2	1.831	1.3171e-13					Dopey2	-27348	1.831	1.3171e-13	Open chromatin
10	120598500	120599000	0.00687112	IGR								Wif1	-77689	-3.1379	9.9508e-13	Enhancer and Promoter Flanking Region
14	76906500	76907000	0.000967515	Exon	Tsc22d1	1.904	2.2526e-12					Tsc22d1	-1595	1.904	2.2526e-12	Promoter	Diabetes CVD
7	135069500	135070000	0.00745922	Exon	Prss8	-2.3427	4.724e-11					Prss8	4009	-2.3427	4.724e-11	Promoter	CVD
9	79447500	79448000	5.81e-07	Exon	Col12a1	1.4575	4.4018e-10					Col12a1	13277	1.4575	4.4018e-10	Promoter Flanking Region
2	35413500	35414000	0.000322748	Promoter & Exon	Gm13446	0	1	Gm13446	+.6k	0	1	Dab2ip	286	1.3213	8.4799e-10	Promoter	Obesity CVD
14	9079500	9080000	0.00197903	Intron	Acox2	0.84847	3.748e-08					Acox2	-556	0.84847	3.748e-08	Promoter Flanking Region	CVD
15	75833000	75833500	0.00111685	Exon	Fam83h	0.58352	0.0035057					Mapk15	-5857	2.4407	3.842e-08	Promoter Flanking Region
8	46155000	46155500	0.00914106	Promoter & Intron	Mtnr1a	2.0997	7.5059e-08	Mtnr1a	+.6k	2.0997	7.5059e-08	Mtnr1a	-272	2.0997	7.5059e-08	Open chromatin	Obesity Diabetes CVD
19	29157500	29158000	0.00249704	IGR								Rcl1	18365	-0.93514	2.0223e-07	Promoter Flanking Region
1	94732000	94732500	0.00545328	Intron	Gpc1	2.0143	2.4351e-07					Gpc1	-3778	2.0143	2.4351e-07
10	126608000	126608500	9.46e-05	Exon	Slc26a10	0.10144	0.96399					B4galnt1	-5753	-0.83815	2.8086e-07	Promoter Flanking Region	Diabetes
10	90439000	90439500	0.00120142	IGR								Apaf1	15335	1.1769	3.1404e-07		Diabetes CVD
6	85284500	85285000	0.000797161	Promoter & Exon	Rab11fip5	0.94125	0.0044758	Sfxn5	-1.5k	0.77548	3.1565e-07	Sfxn5	-1084	0.77548	3.1565e-07	Promoter
9	98301000	98301500	0.00872464	Promoter & Intron	Nmt3	0.11937	0.84015	1810046J19Rik	-1k			Rbp1	22380	-1.1223	3.3742e-07	Enhancer	Diabetes CVD
9	108993000	108993500	0.00196416	Exon	Ccdc51	0.11568	0.72074					Plxnb1	4950	-1.5923	5.7539e-07	Promoter Flanking Region
5	3356000	3356500	0.00787608	Intron	Cdk6	0.92549	7.565e-07					Cdk6	-11688	0.92549	7.565e-07	Promoter	Diabetes CVD
5	3363500	3364000	0.00800972	Intron	Cdk6	0.92549	7.565e-07					Cdk6	-19188	0.92549	7.565e-07	Promoter	Diabetes CVD
14	47816500	47817000	0.00387448	IGR								Gch1	-7412	-0.79251	1.006e-06	Promoter Flanking Region	Diabetes CVD
11	3633500	3634000	0.00738803	Intron	Osbp2	1.947	1.5552e-06					Osbp2	-11281	1.947	1.5552e-06		Diabetes CVD
11	95691500	95692000	0.00736889	Exon & Intron	Phospho1 and Zfp652 and Abi3	1.8053	2.0132e-06					Phospho1	577	1.8053	2.0132e-06	Promoter
5	99664000	99664500	0.000421658	Intron	Rasgef1b	-1.4973	2.3496e-06					Rasgef1b	-915	-1.4973	2.3496e-06
18	35842000	35842500	0.000476972	Promoter & Intron	Djc18	-0.053774	0.86554	Cebpg	-1k	-0.16274	0.52465	Spata24	-20160	-1.6978	2.3573e-06	Open chromatin
11	101138500	101139000	0.00612546	Promoter & Exon	Wnk4	-1.3641	2.8981e-06	Cntd1	-2k	0.8843	0.71593	Wnk4	-540	-1.3641	2.8981e-06	Promoter	Diabetes CVD
1	95038500	95039000	0.00662577	Exon	Agxt	-1.044	3.3294e-06					Agxt	-6678	-1.044	3.3294e-06	Enhancer
14	70966000	70966500	0.0019383	Exon	Hr	3.1053	3.3742e-06					Hr	-10293	3.1053	3.3742e-06	Open chromatin
3	97431000	97431500	0.00744656	Promoter				Fmo5	-2k	1.169	3.4304e-06	Fmo5	1727	1.169	3.4304e-06	Promoter	CVD
7	139994500	139995000	0.00717999	Intron	Fam53b	0.87257	5.4768e-06					Fam53b	-53	0.87257	5.4768e-06	Promoter
4	109094000	109094500	0.000171409	Exon	Ttc39a	2.004	6.364e-06					Ttc39a	-453	2.004	6.364e-06
14	63206000	63206500	0.00860757	Exon	Fam124a	1.0893	8.2252e-06					Fam124a	-8	1.0893	8.2252e-06
9	119974500	119975000	0.00279522	Intron	Cx3cr1	2.3432	1.4223e-05					Cx3cr1	2900	2.3432	1.4223e-05		Obesity Diabetes CVD
10	94831000	94831500	0.0043322	IGR								Socs2	24601	-1.857	1.4672e-05	Promoter Flanking Region	Obesity Diabetes CVD
19	43592000	43592500	0.00464192	Intron	Got1	-1.5028	2.0637e-05					Got1	-1645	-1.5028	2.0637e-05	Promoter	Obesity Diabetes
17	31167000	31167500	2.95e-17	IGR								Abcg1	27643	0.92637	2.4072e-05	Enhancer	Obesity Diabetes CVD
17	31173000	31173500	7.96e-05	IGR								Abcg1	21643	0.92637	2.4072e-05	Promoter Flanking Region	Obesity Diabetes CVD
12	40981000	40981500	0.0064679	IGR								Ifrd1	-5909	-1.3641	2.619e-05	Enhancer	CVD
7	52281000	52281500	0.00306024	Promoter				A430018G15Rik	+.6k	-0.13809	0.90176	Rras	-6160	-0.68431	2.6946e-05	Promoter Flanking Region
1	92697500	92698000	0.00136447	Exon	Col6a3	1.1681	2.7179e-05					Col6a3	1598	1.1681	2.7179e-05		CVD
6	90714000	90714500	0.00439725	Intron	Iqsec1	0.83131	2.975e-05					Iqsec1	135	0.83131	2.975e-05	Promoter	CVD
7	105501000	105501500	2.44e-13	Exon	Tsku	1.507	3.0365e-05					Tsku	7589	1.507	3.0365e-05	Promoter
7	105538000	105538500	0.000406365	IGR								Tsku	-28162	1.507	3.0365e-05	Enhancer
7	105536500	105537000	0.00552544	IGR								Tsku	-26662	1.507	3.0365e-05	Promoter Flanking Region
13	51938000	51938500	0.000433503	IGR								Gadd45g	4047	-2.432	3.067e-05	Promoter Flanking Region and Enhancer
2	157975500	157976000	0.00516992	IGR								Tgm2	-3328	0.83571	3.0785e-05		Obesity Diabetes
10	122125500	122126000	0.00837824	Promoter & Intron	Ppm1h	0.82988	3.1905e-05	Duox2	-1.5k	1.2378	0.46878	Ppm1h	-9662	0.82988	3.1905e-05
4	136322500	136323000	2.88e-05	Intron	Ephb2	3.642	3.2612e-05					Ephb2	69258	3.642	3.2612e-05		Diabetes CVD
1	137717500	137718000	0.00569655	Intron	Lad1	1.237	3.77e-05					Lad1	-2325	1.237	3.77e-05	Promoter
10	126791500	126792000	0.00471479	IGR								Inhbe	-2672	1.3241	4.1589e-05	Promoter Flanking Region	Obesity
7	87361500	87362000	0.000999084	Exon	Sema4b	-0.17728	0.55709					Cib1	15881	-0.6361	5.1368e-05	Promoter Flanking Region	Diabetes CVD
5	139975500	139976000	0.00072752	IGR								Zfand2a	-14997	0.83203	5.3752e-05	Open chromatin
2	32107000	32107500	0.00057933	Promoter & Exon	Pomt1	0.70019	5.5219e-05	Gm15729	-2k	1.2017	0.5924	Pomt1	-207	0.70019	5.5219e-05	Open chromatin
9	103129000	103129500	0.0019383	Exon	Trf	-0.87351	5.8283e-05					Trf	1772	-0.87351	5.8283e-05	Promoter
9	103127000	103127500	0.00323199	Exon	Trf	-0.87351	5.8283e-05					Trf	-1995	-0.87351	5.8283e-05	Promoter
3	127547000	127547500	0.00482117	IGR								Ap1ar	-6590	0.57377	6.4056e-05	Enhancer
3	127532000	127532500	0.00734393	Intron	Ap1ar	0.57377	6.4056e-05					Ap1ar	8410	0.57377	6.4056e-05
1	195150000	195150500	8.94e-05	Exon	Lamb3	1.1652	7.0582e-05					Lamb3	-3111	1.1652	7.0582e-05	Open chromatin and CTCF Binding Site
8	46321500	46322000	0.0064679	IGR								F11	25885	-0.79541	7.8937e-05	Promoter Flanking Region and CTCF Binding Site	Diabetes CVD
19	29898000	29898500	0.00908395	IGR								Ranbp6	-10536	0.74235	8.5628e-05	Promoter Flanking Region
1	121786500	121787000	0.00844137	Promoter				Gm12588	+.6k			Tmem177	23285	0.66688	9.5885e-05	Promoter Flanking Region
2	166401000	166401500	0.0095531	Exon	Prex1	0.84304	9.7449e-05					Prex1	-2523	0.84304	9.7449e-05	TF binding site and CTCF Binding Site	Diabetes CVD
15	84040500	84041000	0.0094267	Exon	Samm50	-0.55945	9.7582e-05					Samm50	-17837	-0.55945	9.7582e-05	Promoter Flanking Region	Diabetes CVD
11	74695000	74695500	0.00055894	Promoter & Intron	Sgsm2	0.90478	9.8535e-05	RP23-342N19.2	-1.5k			Sgsm2	-12406	0.90478	9.8535e-05	Enhancer	Obesity Diabetes
12	12397000	12397500	0.0092106	Intron								Fam49a	-128055	0.91032	9.9295e-05
X	73076000	73076500	0.00933031	Intron	Pls3	0.76145	0.00011314					Pls3	-3708	0.76145	0.00011314
9	110158000	110158500	0.0016478	Intron	Cspg5	-1.2114	0.00011966					Cspg5	-11713	-1.2114	0.00011966	Open chromatin
15	96660500	96661000	0.000746225	IGR								Slc38a2	-130371	-1.0707	0.00015343
11	32257500	32258000	0.00269429	Intron	Sh3pxd2b	1.1349	0.00022083					Sh3pxd2b	-9660	1.1349	0.00022083	Promoter Flanking Region	Obesity
11	60019000	60019500	1.37e-08	Exon	Srebf1	1.5628	0.00022705					Srebf1	614	1.5628	0.00022705	Promoter	Obesity Diabetes CVD
11	60012000	60012500	9.5e-06	Exon	Rai1	0.18657	0.44501					Srebf1	2542	1.5628	0.00022705	Promoter Flanking Region	Obesity Diabetes CVD
11	60016500	60017000	0.000251284	Exon	Srebf1	1.5628	0.00022705					Srebf1	-374	1.5628	0.00022705		Obesity Diabetes CVD
11	60013500	60014000	0.00744991	Exon	Srebf1	1.5628	0.00022705					Srebf1	1042	1.5628	0.00022705	Promoter Flanking Region	Obesity Diabetes CVD
11	94804500	94805000	0.0001987	Exon	Col1a1	1.6332	0.00032189					Col1a1	2182	1.6332	0.00032189		Diabetes CVD
9	119055500	119056000	6.56e-11	Intron	Dlec1	0.60404	0.29444					Acaa1b	3681	1.2623	0.00035471	Promoter Flanking Region
9	119056000	119056500	1.61e-08	Exon	Dlec1	0.60404	0.29444					Acaa1b	3181	1.2623	0.00035471	Promoter Flanking Region
9	119052000	119052500	2.58e-07	Exon	Dlec1	0.60404	0.29444					Acaa1b	7181	1.2623	0.00035471
9	119053000	119053500	1.56e-05	Exon	Dlec1	0.60404	0.29444					Acaa1b	6181	1.2623	0.00035471
9	119062500	119063000	0.00545572	Exon	Acaa1b	1.2623	0.00035471					Acaa1b	-3319	1.2623	0.00035471	Promoter
9	119054500	119055000	0.00808749	Intron	Dlec1	0.60404	0.29444					Acaa1b	4681	1.2623	0.00035471	CTCF Binding Site and Promoter Flanking Region
4	151402500	151403000	0.00246183	Promoter & Exon	Tas1r1	-0.38825	0.81014	Zbtb48	-1k	-0.92544	0.00038322	Zbtb48	-720	-0.92544	0.00038322	CTCF Binding Site and Promoter
8	46893500	46894000	0.00687211	Intron	Sorbs2	0.89476	0.00038573					Sorbs2	-2342	0.89476	0.00038573
X	149934000	149934500	0.00673242	Exon	Ubqln2	0.54103	0.00039459					Ubqln2	-1225	0.54103	0.00039459	Promoter
3	30937500	30938000	0.000406365	Exon	Prkci	0.63259	0.00045321					Prkci	-63	0.63259	0.00045321	Promoter
17	85058500	85059000	0.00115705	Intron	Abcg5	1.0367	0.00045321					Abcg5	15210	1.0367	0.00045321		Obesity Diabetes CVD
17	85056000	85056500	0.00305955	IGR								Abcg5	17710	1.0367	0.00045321		Obesity Diabetes CVD
13	96381000	96381500	0.00877927	Intron	F2r	0.58883	0.00047607					F2r	7414	0.58883	0.00047607	Promoter Flanking Region	Diabetes CVD
2	165915500	165916000	7.86e-05	Intron	Sulf2	0.92336	0.00048039					Sulf2	-11881	0.92336	0.00048039	Enhancer	Obesity CVD
9	83510500	83511000	0.0091691	Intron	Sh3bgrl2	0.65993	0.00048896					Sh3bgrl2	-68543	0.65993	0.00048896	Enhancer	Obesity Diabetes
4	46731500	46732000	0.00890779	Exon	Gabbr2	-1.0681	0.0005422					Gabbr2	-34134	-1.0681	0.0005422		Obesity CVD
8	11265500	11266000	0.00684095	Intron	Col4a1	0.51866	0.019637					Col4a2	47305	0.58875	0.00061564		Diabetes CVD
9	100913000	100913500	0.00897486	Exon	Pccb	-0.55966	0.00061749					Pccb	22269	-0.55966	0.00061749		Diabetes CVD
6	98977000	98977500	0.00638088	Intron	Foxp1	-0.70807	0.00062268					Foxp1	985	-0.70807	0.00062268	Promoter	Obesity Diabetes CVD
11	75377500	75378000	0.000778056	Intron	Slc43a2	0.63395	0.00065788					Slc43a2	2009	0.63395	0.00065788		Diabetes CVD
7	147187000	147187500	0.00852171	Promoter & Exon	Tubgcp2	0.35812	0.088671	Pax1	-1k	-1.1762	0.59091	Adam8	-8539	3.1956	0.00066482	Open chromatin	CVD
3	7663500	7664000	0.00214515	Exon	Gm16685	1.925	0.36779					Il7	-49778	2.243	0.00078492		Diabetes CVD
12	99762000	99762500	0.0094267	Exon & Intron	Kcnk10	-0.93873	0.0007867					Kcnk10	50418	-0.93873	0.0007867	Promoter Flanking Region
13	110022000	110022500	0.00446238	Intron	Pde4d	1.1353	0.00085456					Pde4d	28848	1.1353	0.00085456	Promoter Flanking Region	Obesity Diabetes CVD
1	153407500	153408000	0.000203551	IGR								Fam129a	10816	0.71772	0.00093676
1	166088000	166088500	0.00848709	Intron	F5	0.09701	0.84215					Gm16548	-5652	-0.86408	0.0010551	Promoter Flanking Region
9	110793500	110794000	0.0001064	Intron	Als2cl	0.78329	0.0012055					Als2cl	-3001	0.78329	0.0012055	Promoter Flanking Region
9	110791500	110792000	0.000130924	Exon	Als2cl	0.78329	0.0012055					Als2cl	-1001	0.78329	0.0012055	Promoter Flanking Region
7	108445000	108445500	0.00601158	Exon	Atg16l2	-0.96155	0.0012251					Atg16l2	226	-0.96155	0.0012251	Promoter
4	43546000	43546500	0.00305727	Exon	Tln1	0.47518	0.0075456					Tpm2	-9363	1.221	0.0012636	Open chromatin	Diabetes CVD
1	72244500	72245000	0.000917665	Intron	Mreg	0.63072	0.0013963					Mreg	14381	0.63072	0.0013963
4	46546500	46547000	0.00659453	Promoter & Intron	Trim14	1.142	0.0014399	Gm16731	-2k	-0.17924	0.91799	Trim14	786	1.142	0.0014399	Promoter
2	172977500	172978000	0.00832687	Promoter				Pck1	-1.5k	-1.0044	0.001534	Pck1	1049	-1.0044	0.001534	Promoter	Obesity Diabetes CVD
2	172980500	172981000	0.00897486	Exon	Pck1	-1.0044	0.001534					Pck1	-1917	-1.0044	0.001534	Promoter	Obesity Diabetes CVD
10	93693000	93693500	0.000832681	IGR								Ndufa12	-30224	-0.8517	0.0016413	Promoter Flanking Region
10	93693500	93694000	0.0095418	IGR								Ndufa12	-30724	-0.8517	0.0016413	Promoter Flanking Region
X	45721000	45721500	0.00195104	Promoter & Exon	Bcorl1	0.73629	0.0018683	Gm17080	-2k	-0.21613	0.98792	Bcorl1	1445	0.73629	0.0018683	Promoter Flanking Region
2	32783500	32784000	0.00446238	Exon	Lrsam1	0.80106	1.1031e-06					Fam129b	-6338	0.8613	0.0018714	Promoter Flanking Region and CTCF Binding Site
3	145311000	145311500	0.00702767	Promoter & Exon	Cyr61	0.71449	0.0018848	Gm17501	-2k	0	1	Cyr61	1949	0.71449	0.0018848	CTCF Binding Site and Promoter	Obesity CVD
9	96862500	96863000	3.83e-05	Intron	Spsb4	0.80653	0.0019304					Spsb4	9894	0.80653	0.0019304	Enhancer
9	96884000	96884500	0.00971786	Intron	Spsb4	0.80653	0.0019304					Spsb4	614	0.80653	0.0019304	Promoter
19	47441500	47442000	0.000209617	Intron	Sh3pxd2a	0.85318	0.0020583					Sh3pxd2a	97401	0.85318	0.0020583	Enhancer	Diabetes
17	86725500	86726000	0.00872464	Promoter & Intron	Prkce	-0.53255	0.0021518	Dclk2	-1k	0.13164	0.923	Prkce	-157986	-0.53255	0.0021518
4	147415500	147416000	0.00795157	Exon	Mthfr	1.3135	0.0021996					Mthfr	-104	1.3135	0.0021996	Promoter	Obesity Diabetes CVD
15	78015000	78015500	0.00868569	IGR								Ift27	-10462	-0.54995	0.0021996	CTCF Binding Site and Promoter Flanking Region
13	114942000	114942500	0.00217558	Intron	Arl15	-0.30613	0.26378					Ndufs4	236302	-0.59131	0.0022414	Promoter Flanking Region
9	116083000	116083500	0.00502479	Intron	Tgfbr2	0.7243	0.0023832					Tgfbr2	1383	0.7243	0.0023832	Promoter	Obesity Diabetes CVD
9	116275500	116276000	0.00603186	IGR								Tgfbr2	-191117	0.7243	0.0023832	Promoter Flanking Region	Obesity Diabetes CVD
9	116054000	116054500	0.00702423	Intron	Tgfbr2	0.7243	0.0023832					Tgfbr2	30383	0.7243	0.0023832	Promoter Flanking Region	Obesity Diabetes CVD
9	116121000	116121500	0.0086337	IGR								Tgfbr2	-36617	0.7243	0.0023832	Promoter Flanking Region	Obesity Diabetes CVD
15	87529000	87529500	0.0046839	Intron	Fam19a5	0.94687	0.00242					Fam19a5	-73340	0.94687	0.00242
15	87867000	87867500	0.00698465	IGR								Fam19a5	-411340	0.94687	0.00242
16	91740000	91740500	0.00860637	Intron	Itsn1	0.49005	0.002432					Itsn1	-10163	0.49005	0.002432	Promoter Flanking Region and Enhancer
11	98780000	98780500	0.00480675	Intron	Cdc6	1.9572	0.0025416					Cdc6	1780	1.9572	0.0025416	Promoter Flanking Region
9	28671000	28671500	0.00661392	Intron	Opcml	-0.43281	0.91068					Ntm	150844	-0.91805	0.0026615		Diabetes CVD
5	114820000	114820500	0.00832687	Promoter & Exon	Kctd10	0.62444	0.0026787	Zfc3h1	-2k	0.5741	0.0077354	Kctd10	216	0.62444	0.0026787	Promoter	Diabetes CVD
7	143270000	143270500	0.00196373	IGR								Mki67	-361938	1.4607	0.0026817		CVD
7	143052000	143052500	0.00877576	IGR								Mki67	-143938	1.4607	0.0026817	Enhancer	CVD
15	91580000	91580500	0.00812385	Exon	Lrrk2	0.97801	0.002698					Lrrk2	-10621	0.97801	0.002698
6	71323500	71324000	0.00354561	Promoter & Exon	Cd8a	3.8999	0.0027908	Cd8a	+.6k	3.8999	0.0027908	Cd8a	-79	3.8999	0.0027908	Promoter	CVD
4	135806000	135806500	0.00104129	Intron	Tcea3	-0.7116	0.0028815					Tcea3	-2112	-0.7116	0.0028815	Promoter	Diabetes CVD
7	144876500	144877000	0.00516714	IGR								Glrx3	-247169	-0.46041	0.0028935
7	137273000	137273500	0.00217869	IGR								Fgfr2	38398	-0.51078	0.0029238	Open chromatin and Promoter Flanking Region	Obesity Diabetes CVD
11	5929000	5929500	0.000274952	Intron	Camk2b	-0.56497	0.0029433					Camk2b	-28548	-0.56497	0.0029433	Enhancer
11	60521000	60521500	0.00955166	Exon	Llgl1	0.56724	0.0029433					Llgl1	-3301	0.56724	0.0029433	Promoter Flanking Region	Diabetes CVD
12	113426500	113427000	0.00305727	IGR								Kif26a	-42054	0.82184	0.0029934
15	78666500	78667000	0.00897486	IGR								Cdc42ep1	6577	0.51062	0.0029934	Promoter Flanking Region
2	27862500	27863000	0.00972768	Intron	Col5a1	0.81725	0.0030879					Col5a1	10461	0.81725	0.0030879	Enhancer	Diabetes CVD
2	38360000	38360500	0.00527965	IGR								Nek6	7163	0.50455	0.0036442	Enhancer
19	44474000	44474500	0.000179045	Intron	Scd1	1.1234	0.0037655					Scd1	8199	1.1234	0.0037655
19	44476500	44477000	0.000468618	Intron	Scd1	1.1234	0.0037655					Scd1	5699	1.1234	0.0037655
19	44473500	44474000	0.00220837	Intron	Scd1	1.1234	0.0037655					Scd1	8699	1.1234	0.0037655
19	44472000	44472500	0.00574326	Exon	Scd1	1.1234	0.0037655					Scd1	10199	1.1234	0.0037655
16	4648000	4648500	0.00940077	Exon & Intron	Coro7 and Vasn	0.54529	0.0038811					Coro7	-1284	0.54529	0.0038811	Promoter Flanking Region
9	107885000	107885500	0.00150078	Promoter & Exon	Uba7	0.66802	0.0040763	Cdhr4	-1k	1.0836	0.59394	Uba7	356	0.66802	0.0040763	Promoter
5	93359500	93360000	0.00981976	Intron	Shroom3	0.84555	0.0041433					Shroom3	-5067	0.84555	0.0041433	Promoter Flanking Region	Diabetes
4	53105500	53106000	0.000642662	Exon	Abca1	0.77862	0.0041911					Abca1	-51702	0.77862	0.0041911		Obesity Diabetes CVD
4	53169500	53170000	0.00604828	Intron	Abca1	0.77862	0.0041911					Abca1	3267	0.77862	0.0041911	Promoter Flanking Region	Obesity Diabetes CVD
13	104914000	104914500	0.00439138	Exon	Sgtb	0.80861	0.0042185					Sgtb	-14091	0.80861	0.0042185
11	101024000	101024500	2.65e-05	Exon	Plekhh3	0.57942	0.0042983					Plekhh3	2638	0.57942	0.0042983	Promoter Flanking Region
1	94533000	94533500	0.00528576	IGR								Myeov2	3486	-0.60098	0.0044277
2	30954500	30955000	0.00815042	Intron	Fnbp1	0.48358	0.0044277					Fnbp1	-2482	0.48358	0.0044277	Promoter Flanking Region
4	140828500	140829000	0.00362651	IGR								Gm13056	5854	1.3234	0.0045162	Promoter Flanking Region
5	23980000	23980500	0.000226606	Promoter & Intron	Agap3	-0.47635	0.0045561	Prss32	-1k			Agap3	5571	-0.47635	0.0045561	Promoter
5	23981000	23981500	0.00787608	Intron	Agap3	-0.47635	0.0045561					Agap3	4571	-0.47635	0.0045561	Promoter
16	5139500	5140000	0.000132565	IGR								Ppl	-6926	0.86344	0.0050065	Enhancer	CVD
11	67346000	67346500	0.00322349	Exon	Gas7	0.80429	0.0052304					Gas7	14656	0.80429	0.0052304	Enhancer	Diabetes CVD
12	83348500	83349000	2.97e-06	Intron	Sipa1l1	0.53206	0.0054517					Sipa1l1	63836	0.53206	0.0054517	Promoter Flanking Region
11	5813000	5813500	0.00669613	Promoter & Intron	Gck	0.98795	0.0058923	Gm11967	-2k	-0.054154	0.98741	Gck	2127	0.98795	0.0058923	Promoter and CTCF Binding Site	Obesity Diabetes CVD
7	29940000	29940500	0.000241134	Promoter & Exon	Fam98c	-0.89344	0.006028	1110035H17Rik	-1k			Fam98c	622	-0.89344	0.006028	Promoter
1	192002500	192003000	1.39e-06	Intron	Gm17566							Prox1	-7941	0.71124	0.0062324		Obesity Diabetes CVD
10	43387500	43388000	0.00028087	IGR								F930017D23Rik	-74267	-1.7486	0.0063714	Promoter Flanking Region
15	77594500	77595000	0.000270613	Exon	Myh9	0.59249	0.0065317					Myh9	3120	0.59249	0.0065317	Promoter Flanking Region	Obesity Diabetes CVD
8	46019500	46020000	0.00679384	IGR								Fat1	16062	0.76895	0.0071412	Promoter	Obesity
19	25374500	25375000	0.00250432	Intron	Kank1	0.62638	0.0073668					Kank1	-63035	0.62638	0.0073668	Enhancer
4	148535500	148536000	0.00920069	Exon	Pgd	0.82766	0.0075482					Pgd	263	0.82766	0.0075482		Diabetes CVD
6	40187000	40187500	0.00436034	Intron	Gm5567							Agk	88477	0.98577	0.0080388	CTCF Binding Site and Promoter Flanking Region
2	157614000	157614500	0.00528576	Intron	Ctnnbl1	0.43858	0.0081551					Ctnnbl1	151	0.43858	0.0081551		Obesity Diabetes CVD
11	77973500	77974000	2.41e-10	Exon	Traf4	-0.43329	0.0081717					Traf4	5518	-0.43329	0.0081717	Promoter Flanking Region	Diabetes CVD
16	93770500	93771000	1.49e-10	Exon	Dopey2	1.831	1.3171e-13					2310043M15Rik	24633	2.338	0.0081732	Promoter Flanking Region
16	93770000	93770500	2.57e-09	Exon	Dopey2	1.831	1.3171e-13					2310043M15Rik	25133	2.338	0.0081732	Promoter Flanking Region
11	110029000	110029500	0.00667015	Promoter & Exon	Abca9	0.68117	0.0086557	Abca9	+.6k	0.68117	0.0086557	Abca9	369	0.68117	0.0086557	Promoter
9	85218500	85219000	0.0093024	Exon	Fam46a	-0.68293	0.008903					Fam46a	2231	-0.68293	0.008903	Promoter	Obesity
10	82289500	82290000	0.00319556	IGR								Txnrd1	7196	0.42112	0.0098307	Enhancer	Obesity CVD
16	38062500	38063000	0.00596772	IGR								Gsk3b	26587	0.42606	0.0099165		Diabetes CVD
6	72068000	72068500	0.00687833	Intron	St3gal5	-0.91518	0.010281					St3gal5	-20393	-0.91518	0.010281	Promoter
9	43878000	43878500	0.00307191	Intron	Usp2	-1.0405	0.010647					Usp2	-474	-1.0405	0.010647	Promoter	Obesity
18	73701500	73702000	0.0032046	IGR								n-R5-8s1	-8296	-1.3159	0.01067	Promoter Flanking Region
11	53569500	53570000	0.00743353	Promoter				Msx2	-1.5k			Irf1	14016	0.69108	0.011079		Obesity CVD
11	52147000	52147500	9.07e-05	IGR								Vdac1	27362	-0.36063	0.011089	Promoter Flanking Region
10	77721500	77722000	0.000401421	IGR								Trappc10	-14113	0.46891	0.011144	Promoter Flanking Region
14	54858500	54859000	0.00864146	Intron	Dad1	-0.41076	0.011167					Dad1	15089	-0.41076	0.011167	Promoter Flanking Region
11	5144000	5144500	0.000925616	Intron	Kremen1	0.57711	0.011316					Kremen1	-5549	0.57711	0.011316	Promoter Flanking Region	Obesity
11	51282500	51283000	0.00923444	Intron	Col23a1	1.543	0.011332					Col23a1	105434	1.543	0.011332		CVD
4	6199500	6200000	0.00276699	Exon	Cyp7a1	1.0763	0.011997					Cyp7a1	3278	1.0763	0.011997	Promoter	Obesity Diabetes CVD
11	34128500	34129000	0.0090063	Exon	Dock2	0.72349	0.013586					Dock2	3170	0.72349	0.013586	Promoter Flanking Region	Diabetes CVD
13	24985000	24985500	0.00373952	Exon	D130043K22Rik	-0.7625	0.013672					D130043K22Rik	-50	-0.7625	0.013672	Enhancer
11	113413500	113414000	0.00306024	Intron	Slc39a11	0.38865	0.013712					Slc39a11	13570	0.38865	0.013712		Diabetes CVD
11	113513000	113513500	0.0037424	Promoter & Exon	Cog1	0.39642	0.084444	Slc39a11	-2k	0.38865	0.013712	Slc39a11	-1607	0.38865	0.013712	Promoter	Diabetes CVD
10	87892000	87892500	0.00141749	Exon	Gnptab	0.50295	0.014791					Gnptab	311	0.50295	0.014791	Promoter Flanking Region	CVD
10	87883500	87884000	0.00705208	Intron	Gnptab	0.50295	0.014791					Gnptab	8811	0.50295	0.014791	Promoter Flanking Region	CVD
2	180716000	180716500	0.00771395	Exon	Arfgap1	0.46652	0.015103					Arfgap1	-946	0.46652	0.015103	Open chromatin
8	116691000	116691500	0.00529799	IGR								Nudt7	-33458	-0.5386	0.015104
10	24644000	24644500	0.00605983	Intron	Arg1	-0.49373	0.01517					Arg1	3276	-0.49373	0.01517	Promoter	Obesity Diabetes CVD
10	24632000	24632500	0.0076675	Exon	Med23	0.24921	0.36998					Arg1	15276	-0.49373	0.01517	Open chromatin	Obesity Diabetes CVD
2	155454500	155455000	0.00754998	Exon	Myh7b	1.7257	0.015405					Myh7b	296	1.7257	0.015405	Promoter	Diabetes CVD
9	110237500	110238000	0.00941109	Intron	Scap	-0.47202	0.015769					Scap	-1360	-0.47202	0.015769	Promoter	Obesity Diabetes CVD
10	66200500	66201000	0.00832687	IGR								1110002J07Rik	182506	1.1598	0.018582
10	66233500	66234000	0.00980001	IGR								1110002J07Rik	149506	1.1598	0.018582	Promoter Flanking Region
8	36186500	36187000	0.00789898	IGR								Tnks	-157756	0.94097	0.018886	Promoter Flanking Region	Obesity Diabetes CVD
1	84302500	84303000	0.00013455	Intron	Pid1	0.45137	0.018939					Pid1	-21280	0.45137	0.018939
12	109478000	109478500	0.00783356	Intron	Ccdc85c	0.81739	0.019265					Ccdc85c	35627	0.81739	0.019265	Promoter Flanking Region
1	44800500	44801000	0.00947294	Exon & Intron	Gulp1	-1.2549	0.02037					Gulp1	-54511	-1.2549	0.02037
19	5724500	5725000	0.00530956	Intron	Ehbp1l1	0.55185	0.022043					Ehbp1l1	1817	0.55185	0.022043	Promoter
11	81824500	81825000	2.74e-05	IGR								Ccl2	24573	1.9843	0.023352	Enhancer	Obesity Diabetes CVD
17	89026000	89026500	0.000235431	Exon	Ston1	0.73996	0.023938					Ston1	-51	0.73996	0.023938	Promoter
12	114267000	114267500	0.00948651	Intron	Pacs2	0.38147	0.024634					Pacs2	-14256	0.38147	0.024634	Promoter Flanking Region	CVD
4	133658000	133658500	0.00730468	Promoter & Exon	Ubxn11	-1.8074	0.024714	Ubxn11	-1k	-1.8074	0.024714	Ubxn11	485	-1.8074	0.024714	Promoter
9	61664000	61664500	0.008001	IGR								Rplp1	98345	-0.52867	0.026058	Enhancer
4	8624000	8624500	4.63e-05	Intron	Chd7	-0.53737	0.026382					Chd7	-5488	-0.53737	0.026382	Promoter Flanking Region	CVD
11	60593000	60593500	0.00355488	Exon	Smcr8	0.52955	0.026385					Smcr8	-1973	0.52955	0.026385	Promoter
11	101049500	101050000	0.00552544	Exon	Cntp1	1.8687	0.00041494					Ezh1	6236	0.44674	0.026385
5	34073500	34074000	0.00400424	Exon	Fgfr3	0.50775	0.027838					Fgfr3	-887	0.50775	0.027838		Obesity Diabetes CVD
9	95694500	95695000	0.00771395	Intron	Pls1	0.60381	0.02851					Pls1	21325	0.60381	0.02851	Open chromatin
15	100722000	100722500	0.00552544	Intron	Scn8a	1.1615	0.028546					Scn8a	41860	1.1615	0.028546	Enhancer
16	84770000	84770500	0.000266575	IGR								Jam2	4368	0.57403	0.029056
10	81043000	81043500	0.00634095	Exon	Tle2	-0.67227	0.029689					Tle2	579	-0.67227	0.029689	Promoter
X	131225500	131226000	0.00966037	Exon	Armcx4	0.59533	0.030961					Armcx4	2356	0.59533	0.030961	Enhancer
9	110537000	110537500	0.000740378	Exon	Nbeal2	0.59704	0.031304					Nbeal2	-47	0.59704	0.031304
11	72266500	72267000	0.00648099	Exon	Spns2	0.57485	0.031736					Spns2	1120	0.57485	0.031736	Promoter Flanking Region
5	149178500	149179000	0.00257369	Intron	Slc7a1	0.90668	0.032231					Slc7a1	4622	0.90668	0.032231		CVD
18	75159000	75159500	0.00661392	Promoter				Rpl17	-1.5k	-0.72391	0.032241	Rpl17	1131	-0.72391	0.032241	Promoter
10	94030500	94031000	0.00224519	Intron	Gm16154							Tmcc3	7502	0.34655	0.032636	Promoter Flanking Region
3	82834500	82835000	0.00450807	Exon	Fga	-0.4219	0.032772					Fga	2179	-0.4219	0.032772	Promoter	Obesity Diabetes CVD
15	99696000	99696500	0.00263543	Intron	Lima1	0.47747	0.033172					Lima1	9847	0.47747	0.033172	Promoter Flanking Region
8	87296000	87296500	0.00426747	Exon	Nfix	-0.47519	0.033367					Nfix	1295	-0.47519	0.033367	Promoter
8	87299000	87299500	0.00687112	Intron	Nfix	-0.47519	0.033367					Nfix	-732	-0.47519	0.033367	Promoter
17	25217500	25218000	0.00555218	Promoter & Exon	Tmem204	-0.54704	0.033764	Tmem204	+.6k	-0.54704	0.033764	Tmem204	626	-0.54704	0.033764	Promoter
10	83879500	83880000	0.00830191	Intron	Nuak1	0.59268	0.034101					Nuak1	23842	0.59268	0.034101	Promoter Flanking Region
4	140060500	140061000	0.00927129	IGR								Arhgef10l	63796	-0.38973	0.034115	Open chromatin	CVD
4	140154000	140154500	0.00993003	Intron	Arhgef10l	-0.38973	0.034115					Arhgef10l	-6045	-0.38973	0.034115		CVD
5	106161000	106161500	0.00574326	Exon	Lrrc8d	0.43342	0.03416					Lrrc8d	9	0.43342	0.03416	Promoter
2	172740000	172740500	0.00747983	Intron	Bmp7	0.74518	0.03421					Bmp7	25593	0.74518	0.03421	Promoter Flanking Region	Obesity Diabetes CVD
1	174515500	174516000	0.00897486	Intron	Slamf8	1.6339	0.035434					Slamf8	5199	1.6339	0.035434	Promoter Flanking Region
5	24090500	24091000	0.0032046	Promoter				Chpf2	-2k	0.58904	0.039546	Chpf2	2059	0.58904	0.039546	Enhancer
2	21134500	21135000	0.00322349	Exon	Thnsl1	0.59845	0.040005					Thnsl1	-7086	0.59845	0.040005
11	16901500	16902000	0.00860637	Intron	Plek	0.81449	0.040325					Plek	1502	0.81449	0.040325	Promoter	Diabetes CVD
1	82284500	82285000	0.0049432	Exon	Irs1	0.91556	0.041925					Irs1	3491	0.91556	0.041925	Promoter	Obesity Diabetes CVD
10	38827000	38827500	0.00790399	Promoter & Intron	Lama4	0.46983	0.043523	Hipk2	-1k	0.70842	0.0013012	Lama4	-1413	0.46983	0.043523		Obesity Diabetes CVD
1	136229000	136229500	0.00958286	Promoter & Exon	Ppfia4	0.82143	0.045349	Ppfia4	+.6k	0.82143	0.045349	Ppfia4	505	0.82143	0.045349	Promoter Flanking Region and CTCF Binding Site	CVD
1	94237000	94237500	0.0036258	IGR								Ndufa10	120294	-0.34719	0.045752
14	118113500	118114000	0.0046194	Intron	Gpc6	0.57679	0.018055					Dct	337966	-0.74567	0.045791
17	27169000	27169500	0.00897486	Intron	Ggnbp1	-0.64902	0.046478					Ggnbp1	-1651	-0.64902	0.046478	Promoter Flanking Region	Diabetes CVD
6	114674500	114675000	0.00923253	Exon	Atg7	0.37393	0.047179					Atg7	-81349	0.37393	0.047179	Promoter Flanking Region	CVD
1	59446000	59446500	0.00180824	IGR								Cdk15	-90220	-2.0275	0.04981	Promoter Flanking Region and Open chromatin
9	120778500	120779000	0.0019383	IGR								Ctnnb1	59834	0.38045	0.051115	Promoter Flanking Region	Obesity Diabetes CVD
8	27961500	27962000	0.00949956	IGR								Zfp703	126308	0.42308	0.053019	Promoter Flanking Region
11	110229000	110229500	9.51e-05	IGR								Abca5	-29970	0.48902	0.057435	Promoter Flanking Region
1	169296000	169296500	0.0074023	Exon	Aldh9a1	-0.31241	0.058733					Aldh9a1	-15878	-0.31241	0.058733	Promoter Flanking Region	CVD
4	148524500	148525000	3.54e-06	Exon	Pgd	0.82766	0.0075482					Rpsa-ps12	-6924	-1.3608	0.059241	Open chromatin
4	148524000	148524500	3.32e-05	Promoter & Exon	Pgd	0.82766	0.0075482	Eps8l2	-1k	0.74	0.0023193	Rpsa-ps12	-6424	-1.3608	0.059241	Open chromatin
4	47298000	47298500	0.00741673	Intron	Col15a1	0.79807	0.060036					Col15a1	2929	0.79807	0.060036	Promoter Flanking Region	Obesity Diabetes
15	81068000	81068500	0.0098624	Promoter & Exon	Mchr1	-3.171	0.060542	BC025920	-1.5k	-0.46767	0.67744	Mchr1	-2071	-3.171	0.060542	CTCF Binding Site	Obesity Diabetes
16	22631000	22631500	0.0031745	Promoter & Intron	Dgkg	3.2314	0.060591	U12	-1k			Dgkg	26101	3.2314	0.060591	Promoter Flanking Region	Obesity Diabetes
18	84545500	84546000	0.00920069	Intron	Zfp407	0.56537	0.062419					Zfp407	36312	0.56537	0.062419	Promoter Flanking Region
13	56275500	56276000	0.00775942	Exon	Tifab	0.71188	0.062605					Tifab	4746	0.71188	0.062605	Enhancer
8	111004000	111004500	0.00843044	IGR								Zfhx3	234544	-0.43893	0.062695		Diabetes CVD
1	166147500	166148000	0.000832267	Exon	F5	0.09701	0.84215					Slc19a2	31677	-0.40629	0.065813	Enhancer	Diabetes CVD
3	142376000	142376500	0.00106422	Intron	Ccbl2	-0.44161	0.066598					Ccbl2	10075	-0.44161	0.066598	Promoter Flanking Region
9	60869500	60870000	0.00168476	IGR								Gm9869	-183493	-2.7517	0.066703	Enhancer and Promoter Flanking Region
4	148190500	148191000	0.000421658	Intron	Casz1	0.93515	0.067104					Casz1	-11926	0.93515	0.067104	Enhancer	CVD
3	53257500	53258000	0.00966037	Exon	Nhlrc3	0.33505	0.15025					Gm16206	-959	3.2232	0.067114	Open chromatin
18	84113000	84113500	0.00870938	IGR								Tshz1	142782	-0.34742	0.067526	Enhancer	Obesity Diabetes CVD
3	94998500	94999000	0.00661392	Intron	Gabpb2	0.37758	0.068462					Gabpb2	-2680	0.37758	0.068462	Open chromatin
9	110327000	110327500	0.00141638	IGR								Klhl18	4533	0.33863	0.069935
5	67360000	67360500	0.00843044	Exon	Limch1	1.1129	0.070027					Limch1	-184	1.1129	0.070027	Promoter Flanking Region
13	102581500	102582000	0.00730468	IGR								Pik3r1	-43328	0.53611	0.073069	Promoter Flanking Region	Obesity Diabetes CVD
8	11816000	11816500	0.00178112	Intron	Arhgef7	0.26388	0.078303					Arhgef7	-3638	0.26388	0.078303
3	120982500	120983000	0.00274992	Intron	Tmem56	0.55814	0.079465					Tmem56	3413	0.55814	0.079465
12	82125500	82126000	0.00810812	Promoter				Smoc1	-2k	-0.35707	0.079544	Smoc1	2295	-0.35707	0.079544	Open chromatin and CTCF Binding Site	Obesity
10	75748500	75749000	0.00286037	Intron	Dip2a	0.50677	0.079817					Dip2a	66	0.50677	0.079817
10	99454500	99455000	0.00842149	IGR								Kitl	23764	0.52216	0.080011
5	36657500	36658000	0.000201343	Intron	Sorcs2	1.2335	0.080625					Sorcs2	-46372	1.2335	0.080625	Promoter Flanking Region	CVD
9	31239500	31240000	0.00332966	Intron	Tmem45b	2.0612	6.7544e-06					Nfrkb	-22488	0.38771	0.080625	Enhancer	Diabetes CVD
11	97162500	97163000	0.00669148	IGR								Mrpl45	14530	-0.37663	0.080839	Promoter Flanking Region
2	73368000	73368500	0.00775627	Promoter				Wipf1	-1k	0.47594	0.08133	Wipf1	-209	0.47594	0.08133	Promoter
1	186103000	186103500	0.00524982	IGR								Dusp10	-244740	0.56155	0.083084		Diabetes CVD
1	186100000	186100500	0.00812385	IGR								Dusp10	-241740	0.56155	0.083084		Diabetes CVD
10	127101000	127101500	0.00460617	Promoter & Exon	b2	-0.53076	0.085279	Gm16229	+.6k			b2	-105	-0.53076	0.085279	Promoter
1	88268500	88269000	0.00931756	Exon	C130036L24Rik	-1.4767	0.085424					C130036L24Rik	-12341	-1.4767	0.085424	Promoter Flanking Region and TF binding site and CTCF Binding Site
X	139249000	139249500	0.00516992	Intron	Tmem164	0.42461	0.086092					Tmem164	11284	0.42461	0.086092
4	154504000	154504500	0.000130924	Intron	Morn1	-0.51068	0.090018					Morn1	-19201	-0.51068	0.090018	Promoter Flanking Region
7	20092500	20093000	0.00441672	Promoter & Exon	Bloc1s3	0.38128	0.09047	Trappc6a	-2k	-0.24504	0.4939	Bloc1s3	1180	0.38128	0.09047	Promoter
3	83658500	83659000	0.00540556	IGR								Tlr2	-12811	0.79618	0.091354		Obesity Diabetes CVD
2	154440500	154441000	0.00392754	Intron	Zfp341	0.53316	0.091804					Zfp341	-1394	0.53316	0.091804	Promoter
10	41683000	41683500	0.0062543	Exon	Armc2	2.7167	0.092384					Armc2	12928	2.7167	0.092384	Promoter Flanking Region	Diabetes
10	41671000	41671500	0.00914106	Exon	Armc2	2.7167	0.092384					Armc2	24928	2.7167	0.092384	Promoter Flanking Region	Diabetes
16	8492000	8492500	0.00310671	IGR								Mettl22	-5073	-0.31073	0.094402	Promoter Flanking Region
4	147837000	147837500	0.000104789	Exon	Mtor	0.43617	0.094415					Mtor	-14266	0.43617	0.094415	Promoter Flanking Region and CTCF Binding Site	Diabetes
4	147837500	147838000	0.00624752	Exon	Mtor	0.43617	0.094415					Mtor	-14766	0.43617	0.094415	Promoter Flanking Region and CTCF Binding Site	Diabetes
5	122711500	122712000	0.00326592	Exon	Tctn1	0.47569	0.096068					Tctn1	2924	0.47569	0.096068	Promoter Flanking Region
1	166009500	166010000	0.00011754	Exon	Sell	0.94747	0.096417					Sell	-17293	0.94747	0.096417	Promoter Flanking Region	Diabetes CVD
19	6284500	6285000	0.00141638	Intron	Ehd1	0.2968	0.096712					Ehd1	-7575	0.2968	0.096712
10	117563000	117563500	0.00635792	IGR								Mdm1	15843	0.63504	0.097958	CTCF Binding Site
11	90555000	90555500	0.00664184	Promoter				Slc41a3	+.6k	-1.0075	0.0087071	Tom1l1	-5320	-0.28918	0.099701
4	118217000	118217500	0.000176655	Promoter				Tmem125	-1k	-0.38724	0.10184	Tmem125	-351	-0.38724	0.10184	Promoter
10	108364500	108365000	0.00955166	Promoter & Intron	Syt1	-0.50328	0.10344	Tmem167b	+.6k	0.057427	0.82011	Syt1	81656	-0.50328	0.10344
9	95022000	95022500	0.00944205	Promoter & Intron	Slc9a9	-0.38848	0.10399	Mir3058	-1k			Slc9a9	105	-0.38848	0.10399	Promoter Flanking Region
9	107510000	107510500	0.00274451	Intron	Sema3b	1.2823	0.10541					Sema3b	-620	1.2823	0.10541	Promoter
9	114645500	114646000	0.00604828	Intron	Cmtm6	0.37857	0.10654					Cmtm6	-5179	0.37857	0.10654	Promoter Flanking Region
8	128435500	128436000	0.000721533	Intron	BC021891	-0.4904	0.10688					BC021891	-1150	-0.4904	0.10688	Promoter
15	52971500	52972000	0.00120671	Intron	Ext1	-0.27131	0.10907					Ext1	-32077	-0.27131	0.10907	Promoter Flanking Region	Diabetes
18	36571000	36571500	0.00509644	Intron	Pfdn1	-0.37662	0.11018					Pfdn1	43149	-0.37662	0.11018	Enhancer
19	32617000	32617500	0.00634095	IGR								Minpp1	-56741	-0.28381	0.11304	Promoter Flanking Region
6	126906000	126906500	0.00870492	Intron	D6Wsu163e	0.33338	0.11498					D6Wsu163e	-16016	0.33338	0.11498	TF binding site and CTCF Binding Site and Promoter Flanking Region
11	101632000	101632500	0.00787608	Exon	Etv4	-1.1113	0.11524					Etv4	1495	-1.1113	0.11524	Enhancer
5	149509500	149510000	0.00918934	IGR								2210417A02Rik	43916	-0.79573	0.11741	Promoter Flanking Region
16	93816500	93817000	0.00415427	IGR								Morc3	15866	0.40935	0.11941	Promoter Flanking Region
4	41341500	41342000	0.0064679	Exon	Kif24	1.0425	0.12003					Kif24	10319	1.0425	0.12003
4	140803500	140804000	0.00066462	Exon	Arhgef19	0.39342	0.12175					Arhgef19	-1189	0.39342	0.12175	Promoter Flanking Region and Open chromatin
4	140806500	140807000	0.00132084	Promoter & Exon	Arhgef19	0.39342	0.12175	Nudt1	-1.5k	0.38198	0.20986	Arhgef19	-4189	0.39342	0.12175	Promoter Flanking Region
15	85755500	85756000	0.00808749	Exon	Celsr1	1.5531	0.0008748					Trmu	-30189	-0.39551	0.12201		Diabetes
7	35576500	35577000	0.00787608	Promoter & Intron	Chst8	-1.3156	0.12258	H2-Q7	+.6k	-0.75639	0.0001527	Chst8	21205	-1.3156	0.12258		Obesity
8	4778000	4778500	0.00177023	Intron	Shcbp1	0.82897	0.12471					Shcbp1	1534	0.82897	0.12471	Promoter
12	82205500	82206000	0.0094738	Exon	Smoc1	-0.35707	0.079544					Mir3067	61638	-2.6997	0.12758
5	137813500	137814000	0.00828466	Exon	Ephb4	-0.33529	0.1276					Ephb4	-21759	-0.33529	0.1276		CVD
12	112885500	112886000	0.00488027	Exon	Mark3	0.0067501	1					Ckb	25049	-0.48005	0.13251
2	30234000	30234500	0.00524853	Promoter & Intron	Fam73b	0.48545	0.13251	Snx19	-1k	0.45914	0.0090166	Fam73b	-245	0.48545	0.13251	Promoter Flanking Region
1	74423500	74424000	0.00767667	Exon	Slc11a1	0.42997	0.13282					Slc11a1	-269	0.42997	0.13282	Promoter	Diabetes CVD
17	46861500	46862000	0.00150078	Exon	Pex6	-0.36878	0.047321					Gnmt	2250	-0.3719	0.13295	Promoter	Obesity
7	17429500	17430000	0.00186511	Intron	Prkd2	0.36798	0.13479					Prkd2	-1086	0.36798	0.13479	Promoter	Diabetes CVD
14	56358500	56359000	2.53e-05	Exon	Dhrs1	0.30294	0.1375					Dhrs1	-3	0.30294	0.1375
11	118895000	118895500	0.00575737	IGR								Cbx8	5110	0.34523	0.1375	Promoter Flanking Region and TF binding site
4	41445000	41445500	7.68e-07	Exon	AI464131	0.37381	0.14109					AI464131	4701	0.37381	0.14109
4	41445500	41446000	0.00160994	Exon	AI464131	0.37381	0.14109					AI464131	4201	0.37381	0.14109
19	55694500	55695000	0.00340554	Intron	Vti1a	0.14599	0.58982					4930552P12Rik	82194	2.478	0.142	Enhancer
8	108684000	108684500	0.00892527	Exon	Pla2g15	0.54953	0.00098593					Slc7a6	8775	1.1597	0.14386	Open chromatin	Diabetes CVD
15	77817000	77817500	0.00897486	IGR								Eif3d	-15746	-0.26973	0.15102
6	84085000	84085500	6.71e-09	Intron	Dysf	0.38491	0.15154					Dysf	11741	0.38491	0.15154	Open chromatin
10	40361500	40362000	3.59e-06	Intron	Ddo	0.24779	0.15527					Ddo	-11648	0.24779	0.15527		Diabetes
6	121375000	121375500	0.005467	Intron	Iqsec3	-2.6857	0.15546					Iqsec3	48641	-2.6857	0.15546
1	13521000	13521500	0.00956898	IGR								Tram1	58945	-0.30975	0.15574	Promoter Flanking Region and CTCF Binding Site
4	129711500	129712000	0.00705208	Intron	Gm12963	2.4076	0.15631					Gm12963	-5752	2.4076	0.15631
11	67584000	67584500	0.000628722	Promoter & Exon	Glp2r	-1.5528	0.15676	Glp2r	+.6k	-1.5528	0.15676	Glp2r	655	-1.5528	0.15676		Diabetes CVD
3	35870000	35870500	1.81e-06	Intron	Mccc1	0.29467	0.15746	Cpz	-2k	0.69183	0.39306	Mccc1	-1967	0.29467	0.15746	Open chromatin	Obesity
8	14383000	14383500	0.000455192	Intron	Dlgap2	2.7212	0.15746					Dlgap2	-1004	2.7212	0.15746	Promoter	Diabetes CVD
9	76284500	76285000	0.00383969	IGR								Fam83b	109111	1.6309	0.15771
10	3278000	3278500	0.000482305	IGR								Ipcef1	16063	1.1086	0.15826		Diabetes CVD
7	25811500	25812000	2.49e-06	Intron	Grik5	0.68159	0.0017949					Atp1a3	-20524	1.1718	0.16231
6	37365000	37365500	0.00120142	Intron	Creb3l2	0.48753	0.16358					Creb3l2	27146	0.48753	0.16358	Promoter Flanking Region
11	19614000	19614500	0.00731453	IGR								Glns-ps1	6358	0.70725	0.16364	Enhancer and Promoter Flanking Region
1	36818500	36819000	0.00643671	Promoter & Exon	Zap70	-0.44799	0.16392	Zap70	-1k	-0.44799	0.16392	Zap70	195	-0.44799	0.16392	Promoter	Diabetes
17	66236000	66236500	0.00227137	Promoter				Ralbp1	-1.5k	-0.39011	0.16593	Ralbp1	-1366	-0.39011	0.16593	Promoter
9	99259500	99260000	0.0020644	Promoter				Esyt3	-1k	2.1143	0.16674	Esyt3	-551	2.1143	0.16674	Promoter Flanking Region	Obesity CVD
9	57752000	57752500	0.00944423	IGR								Ubl7	6793	-0.24664	0.16781	Promoter Flanking Region and Open chromatin
5	73559500	73560000	1.37e-09	Intron	Fryl	0.47021	0.16818					Fryl	178	0.47021	0.16818	Promoter Flanking Region
17	34956000	34956500	0.00914106	Exon	C4a	-0.3633	0.17193					C4a	-3982	-0.3633	0.17193		Diabetes CVD
15	27951000	27951500	0.00790399	Promoter & Intron	Trio	0.41811	0.172	Egln2	+.6k	-0.1218	0.5924	Trio	4603	0.41811	0.172		CVD
15	76393000	76393500	3.04e-05	IGR								Adck5	13788	-0.38601	0.17403	Promoter Flanking Region
15	76394500	76395000	0.00579957	IGR								Adck5	12288	-0.38601	0.17403	Promoter Flanking Region
13	44598500	44599000	0.00896015	IGR								Jarid2	226343	0.38154	0.17616	Promoter Flanking Region
11	100918500	100919000	0.00425246	Intron	Atp6v0a1	0.061011	0.81045					glu	12826	-0.28152	0.1762	Promoter Flanking Region
16	30980000	30980500	0.000237207	Intron	AI480653							Gm15742	-6396	1.475	0.17956	Enhancer
1	183958500	183959000	0.00207604	IGR								Eh	-8389	0.70154	0.18086	Promoter Flanking Region
5	121694500	121695000	0.000971911	Intron	Gm15800	0.41138	0.18264					Gm15800	-24272	0.41138	0.18264	Promoter Flanking Region
5	74447500	74448000	0.00286037	Intron	Usp46	0.33527	0.18265					Usp46	14269	0.33527	0.18265	Promoter Flanking Region
X	166419500	166420000	0.00752598	Exon	Mid1	0.71523	0.18306					Mid1	-2092	0.71523	0.18306	Promoter Flanking Region	CVD
11	96999500	97000000	0.00717999	Exon	Tbkbp1	0.34314	0.18422					Tbkbp1	11526	0.34314	0.18422	Promoter Flanking Region
19	32213000	32213500	0.00850082	Intron	Sgms1	0.29751	0.1843					Sgms1	21713	0.29751	0.1843	Promoter Flanking Region
11	65018500	65019000	0.00897486	Intron	Myocd	-2.3541	0.18581					Myocd	469	-2.3541	0.18581	Promoter Flanking Region	Diabetes CVD
12	31989500	31990000	0.00775627	Exon	Lamb1	0.36238	0.18758					Lamb1	18886	0.36238	0.18758
6	29460000	29460500	0.00619112	IGR								Kcp	-2048	-0.42274	0.18821	Enhancer
11	99044000	99044500	0.00245521	Promoter				Nhsl2	-1k	0.74778	0.038649	Ccr7	-27609	1.341	0.18869	Promoter Flanking Region and Enhancer	CVD
12	86435500	86436000	0.00228749	Exon	Prox2	0.60673	0.19028					Prox2	2530	0.60673	0.19028	Promoter Flanking Region
2	156513000	156513500	0.00736183	Intron	Dlgap4	-0.3133	0.19165					Dlgap4	13358	-0.3133	0.19165
3	95999000	95999500	0.00213836	Exon	Sv2a	0.86641	0.72367					Bola1	2509	-0.35706	0.19197	Enhancer
1	120877500	120878000	0.0001064	Intron	Gli2	1.4099	0.19403					Gli2	1665	1.4099	0.19403	Promoter	Obesity
5	111717000	111717500	0.0074023	Exon	Ttc28	-0.073219	0.84303					Pitpnb	42783	-0.21588	0.19678	Promoter Flanking Region
18	77735000	77735500	0.00981976	Intron	Rnf165	-0.38073	0.69972					8030462N17Rik	68844	0.39601	0.19718
10	118499000	118499500	0.00751824	IGR								Cand1	146265	0.28619	0.19765	Promoter Flanking Region
6	108363500	108364000	0.00274394	Exon	Itpr1	0.48758	0.19822					Itpr1	79761	0.48758	0.19822
6	108234500	108235000	0.00400688	Intron	Itpr1	0.48758	0.19822					Itpr1	-31548	0.48758	0.19822	Promoter Flanking Region
6	108469000	108469500	0.00924711	Exon	Itpr1	0.48758	0.19822					Itpr1	-25739	0.48758	0.19822	Promoter Flanking Region
5	125627000	125627500	0.000266575	Intron	Ncor2	0.3593	0.19956					Ncor2	-21730	0.3593	0.19956	Promoter Flanking Region	CVD
5	125565500	125566000	0.00609297	Intron	Ncor2	0.3593	0.19956					Ncor2	-26730	0.3593	0.19956	Promoter Flanking Region	CVD
8	122906500	122907000	0.00193182	Intron	Gm20388							Gse1	106266	0.6208	0.19988	Promoter Flanking Region
8	123099000	123099500	0.00446938	Exon	Gse1	0.6208	0.19988					Gse1	-3771	0.6208	0.19988
8	123058000	123058500	0.00708207	Intron	Gse1	0.6208	0.19988					Gse1	1757	0.6208	0.19988	Promoter
8	122866000	122866500	0.00775627	Intron	Gm20388							Gse1	146766	0.6208	0.19988	Promoter Flanking Region
8	122963000	122963500	0.00856914	Intron	Gm20388							Gse1	49766	0.6208	0.19988	Promoter Flanking Region
14	31142500	31143000	0.00147604	Intron	Cac1d	-0.38885	0.19989					Cac1d	24172	-0.38885	0.19989	Promoter Flanking Region
1	36095500	36096000	0.00316618	IGR								Hs6st1	29745	-0.30089	0.20658		Diabetes
2	157701000	157701500	0.00436034	Intron	Ctnnbl1	0.43858	0.0081551					Gm14176	26272	1.6519	0.20857	Enhancer
9	99491000	99491500	0.00934531	IGR								Dbr1	-10284	0.27637	0.21152
6	119148500	119149000	0.00952788	Exon	Dcp1b	-0.36432	0.21208					Dcp1b	1979	-0.36432	0.21208	Enhancer
19	5082000	5082500	0.00705205	Exon	Tmem151a	-0.80269	0.21277					Tmem151a	2881	-0.80269	0.21277
17	24784000	24784500	0.0067831	Exon	Slc9a3r2	-0.28143	0.21321					Slc9a3r2	-2098	-0.28143	0.21321	Promoter
2	168527500	168528000	0.00484213	Intron	Atp9a	0.25711	0.2139					Atp9a	10913	0.25711	0.2139	Promoter Flanking Region
6	54349000	54349500	0.00808749	Intron	9130019P16Rik	1.6889	0.21473					9130019P16Rik	30531	1.6889	0.21473	Promoter Flanking Region
9	108307000	108307500	0.00949956	Exon	Ccdc36	0	1					1700102P08Rik	-11835	-1.1938	0.21774	Promoter Flanking Region
4	140461000	140461500	0.00560088	Promoter				Padi2	-1.5k	0.86477	0.21823	Padi2	1259	0.86477	0.21823	Promoter
7	133513000	133513500	0.00968521	Promoter & Exon	Lat	1.0728	0.21862	Lat	+.6k	1.0728	0.21862	Lat	57	1.0728	0.21862	Promoter	CVD
12	85133000	85133500	0.00707844	Exon	Papln	0.57424	0.21918					Papln	-28388	0.57424	0.21918	Open chromatin
12	53589500	53590000	0.00636746	IGR								Arhgap5	27564	0.368	0.2283	Enhancer and Promoter Flanking Region
4	83079000	83079500	0.00897486	Intron	Spc3	-0.4164	0.22868					Spc3	-15347	-0.4164	0.22868
8	106959500	106960000	0.000237207	Intron	Dync1li2	0.24246	0.23122					Dync1li2	7447	0.24246	0.23122	Promoter Flanking Region
15	66118500	66119000	0.00938717	Promoter				Kcnq3	-1k	2.1933	0.23241	Kcnq3	-714	2.1933	0.23241	Promoter	Diabetes CVD
14	65464000	65464500	0.00945467	Intron	Hmbox1	0.22037	0.2338					Hmbox1	-22867	0.22037	0.2338	Promoter Flanking Region
1	186572000	186572500	0.00710326	IGR								Hlx	-15502	-0.3485	0.23661	Promoter Flanking Region and Enhancer
7	29615000	29615500	0.000869357	Exon	Ech1	-0.29635	0.23822					Ech1	170	-0.29635	0.23822	Promoter Flanking Region
5	66687000	66687500	9.33e-05	Exon	Nsun7	-0.2391	0.7627					Apbb2	17678	0.25574	0.23827		Diabetes CVD
5	66686500	66687000	0.000555708	Exon	Nsun7	-0.2391	0.7627					Apbb2	18178	0.25574	0.23827		Diabetes CVD
5	66973500	66974000	0.00947294	Intron	Apbb2	0.25574	0.23827					Apbb2	-35304	0.25574	0.23827	Open chromatin	Diabetes CVD
11	60524000	60524500	0.000508595	Intron	Llgl1	0.56724	0.0029433					Flii	4223	0.24689	0.23833		Diabetes CVD
11	60523500	60524000	0.00217321	Exon	Llgl1	0.56724	0.0029433					Flii	4723	0.24689	0.23833		Diabetes CVD
10	84364500	84365000	0.0028646	Intron	Rfx4	-0.15129	0.80714					Ric8b	15861	-0.26014	0.23849	Enhancer
10	84366500	84367000	0.00484213	Intron	Rfx4	-0.15129	0.80714					Ric8b	13861	-0.26014	0.23849	Promoter Flanking Region
7	36705000	36705500	0.00506798	IGR								Zfp507	-116992	0.44033	0.24025	Enhancer
1	13232500	13233000	0.00949956	Intron	Ncoa2	0.37614	0.2407					Ncoa2	57303	0.37614	0.2407	Enhancer and Promoter Flanking Region	Obesity Diabetes CVD
4	141012000	141012500	0.00765018	Intron	Zbtb17	-0.23454	0.24102					Zbtb17	7298	-0.23454	0.24102		CVD
15	76291500	76292000	0.000372318	Intron	Bop1	0.02806	0.96387					Scx	-3632	-2.2235	0.24126	Promoter Flanking Region
14	64031000	64031500	0.00252682	Intron	Blk	1.218	0.24126					Blk	5024	1.218	0.24126		Obesity Diabetes CVD
1	156957000	156957500	0.00264183	IGR								Ier5	-10234	0.41355	0.24126	Promoter Flanking Region
7	133445000	133445500	0.00419957	Promoter				Gm10155	-2k	-2.224	0.24126	Gm10155	-1544	-2.224	0.24126
9	43353500	43354000	0.00936837	IGR								Pvrl1	199159	0.29434	0.24126	Promoter Flanking Region
9	108476500	108477000	0.00250432	Promoter & Exon	Wdr6	0.31186	0.48285	Gm20476	-2k	-0.50466	0.77689	Dalrd3	-4277	-0.24388	0.24299	CTCF Binding Site and Promoter Flanking Region
13	94395000	94395500	8.54e-05	Promoter & Exon	Bhmt	0.79232	0.0023039	Gm15622	-1k	-0.9563	0.24377	Gm15622	337	-0.9563	0.24377
6	91098500	91099000	0.005467	IGR								Hdac11	8159	-0.25444	0.24499
15	89402500	89403000	0.00973361	Intron	Acr	-2.2259	0.24511					Acr	-3743	-2.2259	0.24511
8	82573000	82573500	0.00280737	Intron	Hhip	-0.54355	0.24772					Hhip	8905	-0.54355	0.24772		Diabetes CVD
15	96830500	96831000	0.00897486	Intron	Slc38a4	-0.27951	0.24851					Slc38a4	20253	-0.27951	0.24851	Promoter Flanking Region
15	96846000	96846500	0.00945554	Promoter & Intron	Slc38a4	-0.27951	0.24851	Sp2	-2k	0.073303	0.86957	Slc38a4	4753	-0.27951	0.24851	Promoter Flanking Region
19	3376000	3376500	0.00100354	Exon	Cpt1a	-0.16001	0.70306					Mtl5	12857	-0.55391	0.24894
1	40129000	40129500	0.00565799	IGR								Il1r2	12613	1.4755	0.25065	Enhancer	Diabetes CVD
17	5286500	5287000	0.00247088	Intron	Arid1b	0.25973	0.25082					Arid1b	55214	0.25973	0.25082	Enhancer
8	11592500	11593000	0.000721533	IGR								Ing1	-34064	-0.24071	0.25309	Promoter Flanking Region
5	123388000	123388500	0.0092767	Intron	Kdm2b	0.33573	0.25543					Kdm2b	10003	0.33573	0.25543	Promoter Flanking Region
1	52207000	52207500	0.00190185	Exon	Stat1	0.31074	0.26069					Stat1	102	0.31074	0.26069	Promoter Flanking Region	Diabetes CVD
13	47338000	47338500	0.00688453	Exon	Rnf144b	0.32158	0.26178					Rnf144b	-48628	0.32158	0.26178
2	93485500	93486000	0.00838903	Intron	Alx4	2.3042	0.26383					Alx4	-2955	2.3042	0.26383		Obesity Diabetes CVD
1	156878000	156878500	0.0092767	IGR								Gm9530	52396	2.3039	0.26383	Promoter Flanking Region
2	93491500	93492000	0.00949956	Intron	Alx4	2.3042	0.26383					Alx4	-8955	2.3042	0.26383		Obesity Diabetes CVD
18	61047500	61048000	0.00917661	IGR								Arsi	23934	2.2807	0.26521	Promoter Flanking Region
4	117821500	117822000	0.000346268	Intron	Kdm4a	0.26999	0.26533					Kdm4a	-2136	0.26999	0.26533	Promoter Flanking Region
2	163158000	163158500	0.000123505	IGR								Tox2	-11886	-0.67185	0.26691	Open chromatin	CVD
13	25057500	25058000	0.00636746	Intron	Gpld1	-0.30446	0.26692					Gpld1	-9777	-0.30446	0.26692	Promoter Flanking Region	Obesity Diabetes CVD
1	155066500	155067000	0.00593061	Exon	Lamc1	0.2397	0.26913					Lamc1	9774	0.2397	0.26913
11	4140000	4140500	0.00596772	Exon	Osm	2.4308	0.26946					Osm	-3577	2.4308	0.26946		Diabetes CVD
10	79702500	79703000	0.00133415	Exon	Mum1	-0.30656	0.27051					Mum1	1783	-0.30656	0.27051	Open chromatin
6	6142500	6143000	0.00695542	Intron	Slc25a13	-0.27053	0.27412					Slc25a13	105	-0.27053	0.27412		CVD
14	55100000	55100500	7.03e-06	IGR								Rem2	-3692	-2.1069	0.27461	Promoter Flanking Region
6	115680000	115680500	0.00856914	Exon	Tmem40	-2.1069	0.27463					Tmem40	4969	-2.1069	0.27463	Promoter Flanking Region and Enhancer
11	94432000	94432500	0.00545362	Exon	Acsf2	0.24916	0.27663					Acsf2	92	0.24916	0.27663	Promoter
10	118361000	118361500	0.00705208	IGR								Dyrk2	-55041	0.36634	0.27729
5	134534500	134535000	0.000140114	IGR								Gm15627	40578	2.3726	0.27752
19	44083000	44083500	0.00605983	Intron	Cyp2c44	-0.37142	0.27753					Cyp2c44	20737	-0.37142	0.27753	Promoter Flanking Region
8	126002500	126003000	0.0094738	Intron	Gm20388							Afg3l1	-660	0.20341	0.2784	Promoter
5	104257500	104258000	0.000171409	Exon	Aff1	0.33989	0.28349					Aff1	-44122	0.33989	0.28349	Promoter Flanking Region	Diabetes CVD
5	104166500	104167000	0.00506798	Intron	Aff1	0.33989	0.28349					Aff1	16681	0.33989	0.28349	Promoter Flanking Region	Diabetes CVD
5	104211500	104212000	0.00838794	Promoter & Intron	Aff1	0.33989	0.28349	7SK	-1k			Aff1	1878	0.33989	0.28349	Promoter Flanking Region	Diabetes CVD
10	92761000	92761500	0.00234953	Promoter & Intron	Elk3	0.22541	0.28457	Art3	+.6k	-0.14792	0.79144	Elk3	12556	0.22541	0.28457	Promoter Flanking Region
5	120575500	120576000	0.00383969	Promoter & ExonIntron	Rbm19 and Gm10390	0.28083	0.28794	Stra13	-1k	-0.047889	0.93706	Rbm19	-8981	0.28083	0.28794	Promoter Flanking Region
2	92480500	92481000	0.00952424	IGR								Chst1	-40636	1.5884	0.28939	Promoter Flanking Region
4	129472500	129473000	0.00730468	IGR								Ptp4a2	15963	-0.19455	0.29006	Promoter Flanking Region
9	121670500	121671000	0.00661392	Promoter & Intron	Zfp651	0.41281	0.29071	E530011L22Rik	-2k	-1.4871	0.46689	Zfp651	-1349	0.41281	0.29071	Promoter
3	32472500	32473000	0.00397513	Intron	Mfn1	-0.2027	0.29119					Mfn1	-12032	-0.2027	0.29119	Promoter Flanking Region	CVD
12	118989500	118990000	0.00691076	Intron	Rapgef5	0.41922	0.30589					Cdca7l	53262	1.0482	0.29485	Promoter Flanking Region	CVD
5	137756000	137756500	0.00275825	Promoter & Exon	Slc12a9	-0.37476	0.13937	Trip6	-1k	0.29146	0.29687	Trip6	-368	0.29146	0.29687	Promoter
4	154742500	154743000	0.00691076	IGR								Prkcz	-7030	-0.30131	0.29697	Promoter Flanking Region and CTCF Binding Site	Diabetes CVD
5	65741000	65741500	0.00743353	Intron	Klb	-0.34459	0.29931					Klb	-1375	-0.34459	0.29931	Promoter	CVD
13	94948500	94949000	0.00316662	Intron	Lhfpl2	0.28714	0.29951					Lhfpl2	-4553	0.28714	0.29951	Enhancer and Promoter Flanking Region
7	150898000	150898500	0.00773346	Intron	Osbpl5	0.30877	0.30377					Osbpl5	-6976	0.30877	0.30377	Promoter Flanking Region
4	137031000	137031500	0.00467287	Intron	Hspg2	0.32866	0.30543					Hspg2	-6282	0.32866	0.30543	Promoter	Diabetes CVD
5	102283000	102283500	0.000204021	Intron	Wdfy3	0.35526	0.30608					Wdfy3	-2468	0.35526	0.30608	Open chromatin
5	102338000	102338500	0.00809475	Intron	Wdfy3	0.35526	0.30608					Wdfy3	-13931	0.35526	0.30608
8	122814500	122815000	0.00230153	Intron	Gm20388							Fam92b	-113131	-2.1709	0.30698	Promoter Flanking Region
8	122837500	122838000	0.00473367	Intron	Gm20388							Fam92b	-136131	-2.1709	0.30698
8	127470500	127471000	0.00491282	Intron	Egln1	0.17236	0.30748					Egln1	2654	0.17236	0.30748	Promoter	CVD
6	120978500	120979000	0.00722429	Intron	Mical3	0.67418	0.019788					Mical3	-25329	0.2217	0.30828
11	112447000	112447500	0.00753034	IGR								BC006965	83712	-1.5365	0.31189
16	20592000	20592500	0.0098624	Intron	Vwa5b2	-2.1303	0.31517					Vwa5b2	-771	-2.1303	0.31517
X	45445000	45445500	0.00706847	IGR								Xpnpep2	16902	-1.9712	0.31617	Promoter Flanking Region	CVD
10	10464500	10465000	0.000222055	Intron	Grm1	-1.6729	0.31916					Grm1	4106	-1.6729	0.31916		Diabetes CVD
11	100670000	100670500	0.000113009	Intron	Stat5b	0.21906	0.32127					Stat5b	13842	0.21906	0.32127		Diabetes CVD
1	135856000	135856500	0.000226606	IGR								Prelp	-38009	0.25633	0.32786		CVD
18	50201500	50202000	0.0034737	Intron	Tnfaip8	-0.39322	0.32948					Tnfaip8	9864	-0.39322	0.32948
9	47384000	47384500	0.00509644	Intron	Cadm1	-0.20256	0.33018					Cadm1	-45544	-0.20256	0.33018	Enhancer	Diabetes CVD
13	6470500	6471000	0.00198658	IGR								Pitrm1	76903	0.24262	0.33506	CTCF Binding Site and Promoter Flanking Region and Enhancer and TF binding site	CVD
4	43435000	43435500	3.32e-05	Exon	Rusc2	-0.28461	0.3351					Rusc2	364	-0.28461	0.3351	Promoter Flanking Region
4	43434500	43435000	0.000156863	Exon	Rusc2	-0.28461	0.3351					Rusc2	864	-0.28461	0.3351	Promoter Flanking Region
4	43435500	43436000	0.00871546	Exon	Rusc2	-0.28461	0.3351					Rusc2	-136	-0.28461	0.3351
9	75293000	75293500	0.00180824	Exon	Leo1	0.43977	0.33728					Leo1	-3669	0.43977	0.33728	Promoter Flanking Region
5	141243500	141244000	0.00702423	Intron	G12	0.05546	0.92651					Amz1	-18263	0.6102	0.33913	Promoter Flanking Region
10	126954500	126955000	3.37e-05	Exon	Shmt2	0.18888	0.36998					Ndufa4l2	-2505	-0.39923	0.34054	Promoter
10	126955000	126955500	0.00436034	Exon	Shmt2	0.18888	0.36998					Ndufa4l2	-3005	-0.39923	0.34054	Promoter
8	86271000	86271500	0.00870938	IGR								Cd97	-5775	0.24411	0.34603	Promoter	Diabetes CVD
13	60050000	60050500	0.00745922	IGR								Zcchc6	-125492	0.3066	0.34749
13	104075000	104075500	0.00894741	Intron	Mast4	0.36445	0.34759					Mast4	49272	0.36445	0.34759
16	11070500	11071000	0.000253794	Promoter & Intron	Snn	0.3646	0.35007	Gm11830	-1.5k	0.44675	0.89357	Snn	-4109	0.3646	0.35007	Promoter
7	139683500	139684000	0.00465612	Intron	Fgfr2	-0.51078	0.0029238					Oat	84581	0.31589	0.35191		Obesity Diabetes
7	117441000	117441500	8.78e-06	IGR								Sbf2	42799	0.2689	0.35506	Promoter Flanking Region	CVD
1	82602000	82602500	0.00994387	Intron	Col4a3	0.61979	0.36056					Col4a3	-18449	0.61979	0.36056	Enhancer	Obesity Diabetes
1	34817500	34818000	0.000130924	Intron	Arhgef4	-1.1629	0.36174					Arhgef4	-9774	-1.1629	0.36174
1	130492000	130492500	0.00119692	IGR								Cxcr4	-3130	0.58345	0.36386		Obesity Diabetes CVD
9	119185500	119186000	7.32e-09	Intron	Oxsr1	0.1678	0.36779	Cac2d4	-1.5k	-1.0258	0.66903	Oxsr1	-11610	0.1678	0.36779	Promoter Flanking Region	CVD
X	130960000	130960500	0.0019383	Intron	Drp2	1.9262	0.36779					Drp2	1564	1.9262	0.36779		CVD
9	108012500	108013000	0.00416754	Exon	Bsn	1.925	0.36779					Bsn	244	1.925	0.36779	Promoter	Diabetes CVD
9	108017000	108017500	0.00510517	Exon	Bsn	1.925	0.36779					Bsn	-4256	1.925	0.36779		Diabetes CVD
18	65557000	65557500	0.00885258	IGR								Alpk2	-3458	1.9246	0.36779	Promoter	Diabetes
2	151736500	151737000	0.00949956	Promoter & Exon	Angpt4	1.2398	0.36779	Angpt4	-1k	1.2398	0.36779	Angpt4	443	1.2398	0.36779	Promoter Flanking Region	Diabetes CVD
2	151750000	151750500	0.00972768	Intron	Angpt4	1.2398	0.36779					Angpt4	-13054	1.2398	0.36779		Diabetes CVD
12	17271000	17271500	0.00177023	Promoter				Pdia6	-2k	-0.23407	0.36782	Pdia6	2351	-0.23407	0.36782	Promoter
5	53878500	53879000	0.00709317	IGR								Rbpj	68518	-0.24396	0.36786	Enhancer
2	166912000	166912500	0.00779871	IGR								Gm11472	1239	1.3362	0.36838	Enhancer and Promoter Flanking Region
8	41993500	41994000	0.00949956	Exon	Slc7a2	-0.34421	0.36951					Slc7a2	-9708	-0.34421	0.36951
10	126956500	126957000	2.38e-05	Exon	Shmt2	0.18888	0.36998					Shmt2	2991	0.18888	0.36998	Promoter	Diabetes CVD
10	61258500	61259000	0.00396511	IGR								H2afy2	-11605	-0.47608	0.37125
19	44218500	44219000	3.76e-05	Intron	Bloc1s2	-0.3713	0.37477					Bloc1s2	2436	-0.3713	0.37477	Promoter
9	92602000	92602500	0.00196373	IGR								Plod2	-111817	-0.54151	0.37729		Diabetes CVD
3	51848500	51849000	0.00760611	Intron	Maml3	-0.34973	0.38018					Maml3	60313	-0.34973	0.38018	Promoter Flanking Region	CVD
9	107865500	107866000	0.00706847	Promoter & Exon	Traip	0.73882	0.38167	AC147634.1	+.6k			Traip	-12206	0.73882	0.38167	CTCF Binding Site and Promoter Flanking Region
14	122473500	122474000	0.00516714	IGR								A330035P11Rik	32675	0.32034	0.38207	Promoter Flanking Region
8	11473500	11474000	0.00662577	Intron	Rab20	-0.0058675	1					E230013L22Rik	4429	0.44915	0.38496
5	115401000	115401500	0.00565787	Exon	Hnf1a	0.23545	0.50876					2210016L21Rik	-5186	-0.2102	0.38875	Promoter Flanking Region
5	147641000	147641500	0.000642662	IGR								Rpl21	3466	-0.33126	0.38895	Promoter Flanking Region
4	94270500	94271000	0.00660266	Promoter				Plaa	-1k	0.15138	0.39268	Plaa	-565	0.15138	0.39268	Promoter	Diabetes
15	85442000	85442500	0.00121682	IGR								Wnt7b	-29749	-1.0707	0.39347	Promoter Flanking Region
11	102707000	102707500	0.00396511	Exon	Eftud2	0.17601	0.39397					Eftud2	-1468	0.17601	0.39397
4	155628500	155629000	0.00257369	IGR								Klhl17	-19534	-0.22322	0.39653	Promoter
9	107965500	107966000	0.00013852	Exon	Rnf123	0.27783	0.39785					Rnf123	-1180	0.27783	0.39785
9	107959000	107959500	0.000318859	Exon	Rnf123	0.27783	0.39785					Rnf123	370	0.27783	0.39785	Promoter Flanking Region
4	135515500	135516000	6.15e-05	Exon	Hmgcl	0.19372	0.40002					Hmgcl	142	0.19372	0.40002	Promoter Flanking Region
12	100706000	100706500	9.24e-05	IGR								Foxn3	-17679	0.23133	0.40187	Promoter Flanking Region	CVD
X	35474500	35475000	0.00314711	Promoter & Exon	Rhox13	1.9203	0.40787	Rhox13	+.6k	1.9203	0.40787	Rhox13	-104	1.9203	0.40787	Promoter
16	93043500	93044000	2.15e-06	IGR								Runx1	-217189	0.44751	0.40881	Enhancer	Obesity Diabetes CVD
16	93013000	93013500	0.00314963	IGR								Runx1	-186689	0.44751	0.40881		Obesity Diabetes CVD
16	38256000	38256500	0.000156531	Intron	Nr1i2	-0.25237	0.40932					Nr1i2	38910	-0.25237	0.40932	Open chromatin	Obesity Diabetes CVD
9	44067000	44067500	0.00822252	Intron	Nlrx1	0.3789	0.070343					Pdzd3	-7453	-1.6259	0.41268	Enhancer
11	55035000	55035500	0.00502479	Exon	Slc36a1	0.30582	0.41797					Slc36a1	-7703	0.30582	0.41797	Promoter Flanking Region
10	92702500	92703000	0.00324336	Exon	Cdk17	-0.17728	0.41861					Cdk17	-31455	-0.17728	0.41861	Promoter Flanking Region	Diabetes
11	32898000	32898500	0.00723653	IGR								Rpsa-ps4	41703	-0.87186	0.41938
9	40128500	40129000	0.00186511	Intron	Gramd1b	2.4431	7.2732e-17					1700110K17Rik	2511	1.9236	0.41989	Promoter Flanking Region
9	40133000	40133500	0.00771395	Intron	Gramd1b	2.4431	7.2732e-17					1700110K17Rik	-1989	1.9236	0.41989
1	74640500	74641000	0.00344571	Exon	Rnf25	-0.20507	0.42404					Rnf25	875	-0.20507	0.42404	Promoter Flanking Region
5	24413000	24413500	0.00723918	Intron	Prkag2	-0.20502	0.42484					Prkag2	1268	-0.20502	0.42484	Promoter	Diabetes CVD
5	125380500	125381000	0.00272783	Intron	Zfp664	0.1995	0.42519					Zfp664	-15561	0.1995	0.42519	Promoter Flanking Region
12	90493000	90493500	0.00734863	Exon	Nrxn3	-0.80462	0.4294					Nrxn3	-61450	-0.80462	0.4294		Obesity Diabetes CVD
9	115009500	115010000	0.00870492	Intron	Osbpl10	0.71562	0.42998					Osbpl10	-33103	0.71562	0.42998		CVD
12	17040500	17041000	0.00305727	IGR								2410004P03Rik	-22140	1.8446	0.4305	Promoter Flanking Region
15	72857000	72857500	0.00942759	Intron	Trappc9	0.15535	0.43211					Trappc9	29242	0.15535	0.43211		CVD
8	87266000	87266500	0.00845104	Intron	Nfix	-0.47519	0.033367					G430095P16Rik	-19094	-1.0704	0.43247	Promoter Flanking Region
18	76324500	76325000	0.00667015	IGR								Smad2	76734	0.18915	0.43469		Obesity
16	31429500	31430000	0.000117908	PromoterExon	Bdh1	-0.17207	0.43791	Gm15743	-1.5k	-1.125	0.32702	Bdh1	-115	-0.17207	0.43791	Promoter
16	31430000	31430500	0.0077688	Promoter & Intron	Bdh1	-0.17207	0.43791	Gm15743	-2k	-1.125	0.32702	Bdh1	-615	-0.17207	0.43791	Promoter
6	142455500	142456000	0.00392754	Promoter & Intron	Ldhb	-0.28126	0.44054	Ldhb	+.6k	-0.28126	0.44054	Ldhb	825	-0.28126	0.44054	Promoter
11	67858000	67858500	0.00254767	Intron	Stx8	-0.28785	0.13358					Gm12303	-8788	1.8351	0.44179	Enhancer
5	75563500	75564000	0.000205856	Exon	Pdgfra	0.25115	0.44263					Pdgfra	-11309	0.25115	0.44263		Obesity Diabetes CVD
5	75643000	75643500	0.00270121	IGR								Pdgfra	-90809	0.25115	0.44263	Promoter Flanking Region	Obesity Diabetes CVD
5	75643500	75644000	0.00848709	IGR								Pdgfra	-91309	0.25115	0.44263	Promoter Flanking Region	Obesity Diabetes CVD
18	75814500	75815000	0.0001987	Intron	Ctif	-0.3196	0.44316					Ctif	42708	-0.3196	0.44316	Enhancer
17	25704500	25705000	0.00528195	Exon	Sox8	1.6683	0.44505					Sox8	2659	1.6683	0.44505	Promoter Flanking Region and CTCF Binding Site
4	106686500	106687000	0.00482117	Intron	Ssbp3	-0.44541	0.0065317					Gm12786	8604	1.208	0.44886	Promoter Flanking Region
5	121029500	121030000	3.09e-05	Intron	Tpcn1	0.20279	0.45047					Tpcn1	9122	0.20279	0.45047	Promoter Flanking Region
5	121030000	121030500	0.000179045	Intron	Tpcn1	0.20279	0.45047					Tpcn1	8622	0.20279	0.45047	Promoter Flanking Region
8	124600000	124600500	0.00687112	Intron	Gm20388							Banp	-75253	-0.43256	0.45131	Enhancer
11	61359500	61360000	0.000107088	Exon	Epn2	0.20071	0.45523					Epn2	375	0.20071	0.45523	Promoter Flanking Region
9	58143500	58144000	0.00877576	Intron	Loxl1	0.38556	0.45836					Loxl1	17491	0.38556	0.45836	Enhancer	CVD
11	120587000	120587500	0.00142053	Exon	Dcxr	-0.22641	0.45847					Dcxr	1543	-0.22641	0.45847	Promoter
1	21063000	21063500	0.00536231	Intron	Tram2	0.29328	0.45847					Tram2	6310	0.29328	0.45847	Promoter
4	138797500	138798000	0.000967515	Intron	Capzb	-0.14882	0.45901					Capzb	-8202	-0.14882	0.45901	Promoter Flanking Region
11	94897500	94898000	0.00775627	Intron	Pdk2	-0.071997	0.79204					Gm11513	-3427	-1.7584	0.46054
10	67255500	67256000	0.000226606	IGR								Zfp365	106255	1.6138	0.46071
14	8795500	8796000	0.0039905	IGR								Dse1l3	14236	-0.17138	0.46364	Enhancer
15	96099500	96100000	0.00384091	Exon	2610037D02Rik	-0.86117	0.59394					4833422M21Rik	-14385	-1.4887	0.46689	Enhancer
16	91144000	91144500	0.00723918	IGR								Gm9881	27646	-1.4888	0.46689
8	33707500	33708000	0.00782018	IGR								Gm5908	-119699	-1.3122	0.46689
8	91597000	91597500	0.000647216	IGR								Sall1	-28939	0.28312	0.46771	Open chromatin	CVD
2	167812500	167813000	0.00798568	Intron	Fam65c	-0.42511	0.46895					Fam65c	-245	-0.42511	0.46895	CTCF Binding Site
1	189469000	189469500	0.00731092	Intron	Esrrg	0.29945	0.47071					Esrrg	-35425	0.29945	0.47071	Promoter Flanking Region	Diabetes
8	105950500	105951000	0.000410203	IGR								Gm8730	-560723	0.61577	0.47207
8	105814000	105814500	0.00850082	Promoter				Cyb561	+.6k	-0.11555	0.79039	Gm8730	-424223	0.61577	0.47207
11	94406000	94406500	0.00923611	Promoter & Exon	Rsad1	-0.30984	0.47493	Tek	+.6k	0.40278	0.063137	Rsad1	3916	-0.30984	0.47493	Promoter Flanking Region
1	90987000	90987500	0.000379807	Intron	Sh3bp4	0.32702	0.47915					Sh3bp4	-19972	0.32702	0.47915	Promoter Flanking Region
11	53655000	53655500	0.00731453	Intron	Gm12216	-0.41422	0.48215					Gm12216	17646	-0.41422	0.48215	Promoter Flanking Region
14	21514500	21515000	0.00196416	Promoter & Exon	Fut11	0.24492	0.48462	Fut11	+.6k	0.24492	0.48462	Fut11	-310	0.24492	0.48462	Promoter
14	21514000	21514500	0.0034737	Promoter & Exon	Fut11	0.24492	0.48462	Fut11	-1k	0.24492	0.48462	Fut11	190	0.24492	0.48462	Promoter
12	73404500	73405000	0.00812385	Exon	Rtn1	0.3428	0.486					Rtn1	-66789	0.3428	0.486	Enhancer	Diabetes
12	86497000	86497500	0.0080695	IGR								Rps6kl1	-4786	-0.43702	0.48644
14	55997500	55998000	0.00673634	IGR								Gm8894	42061	-0.96111	0.48656
9	95568000	95568500	0.00366083	Intron	Pcolce2	0.26903	0.48782					Pcolce2	12725	0.26903	0.48782	Promoter Flanking Region
X	7242000	7242500	7.96e-05	Exon	Prickle3	0.24856	0.49196					Prickle3	1224	0.24856	0.49196	Promoter Flanking Region
4	117619500	117620000	0.000360709	Intron	St3gal3	-0.13503	0.59341					Artn	-17132	-1.4368	0.49666	Promoter Flanking Region
4	57231000	57231500	0.00872464	Exon	Ptpn3	-0.21885	0.50005					Ptpn3	3926	-0.21885	0.50005
11	69857500	69858000	0.0030347	Exon	Dlg4	-0.37448	0.50177					Dlg4	199	-0.37448	0.50177		Diabetes CVD
1	90653500	90654000	0.00322085	IGR								Arl4c	-54704	0.2535	0.5058	Enhancer and CTCF Binding Site	CVD
1	90642500	90643000	0.00933031	IGR								Arl4c	-43704	0.2535	0.5058		CVD
14	32201500	32202000	0.00488994	Intron	Sh3bp5	0.14162	0.51035					Sh3bp5	19071	0.14162	0.51035	Promoter Flanking Region
3	130030000	130030500	7.27e-05	Intron	Col25a1	-0.54714	0.51159					Col25a1	59793	-0.54714	0.51159	Enhancer
3	130030500	130031000	0.00265229	Intron	Col25a1	-0.54714	0.51159					Col25a1	59293	-0.54714	0.51159	Enhancer
18	12355500	12356000	0.00777418	Exon	Npc1	-0.20904	0.56488					Gm15956	-3223	-1.5149	0.51303	Promoter Flanking Region
5	144014500	144015000	0.00690683	Exon	Zfp316	0.18976	0.5154					Zfp316	2415	0.18976	0.5154
11	86734000	86734500	0.00202313	IGR								Ypel2	73209	0.25626	0.51717	Promoter Flanking Region
17	32042500	32043000	0.00811426	IGR								Gm17572	44994	-1.5075	0.51793	Promoter Flanking Region
8	11006000	11006500	0.000276714	Promoter & Exon	Irs2	-0.50884	0.39285	9530052E02Rik	-2k	-1.3943	0.52057	9530052E02Rik	1850	-1.3943	0.52057	Promoter
8	11005000	11005500	0.000983269	Exon	Irs2	-0.50884	0.39285					9530052E02Rik	2850	-1.3943	0.52057	Promoter
8	11005500	11006000	0.00855115	Promoter & Exon	Irs2	-0.50884	0.39285	9530052E02Rik	-2k	-1.3943	0.52057	9530052E02Rik	2350	-1.3943	0.52057	Promoter
6	34301500	34302000	0.00832687	IGR								Akr1b8	2619	-0.28762	0.52106
14	76576500	76577000	0.00373493	IGR								Rps2-ps6	60660	-1.4856	0.52353	Promoter Flanking Region
19	46988000	46988500	0.000139892	Intron	Nt5c2	-0.15524	0.52393					Nt5c2	-14841	-0.15524	0.52393	Promoter Flanking Region	Obesity Diabetes CVD
5	152060500	152061000	0.002141	IGR								Stard13	-24089	0.21228	0.5244		Diabetes CVD
2	173100000	173100500	0.00743353	Promoter & Intron	Pmepa1	0.34119	0.52494	Gm14454	-2k			Pmepa1	1690	0.34119	0.52494	Promoter
18	24776000	24776500	0.00392754	Intron	Elp2	-0.13727	0.525					Elp2	-13538	-0.13727	0.525
9	119690500	119691000	0.00590299	Intron	Scn11a	-1.3844	0.525					Scn11a	44074	-1.3844	0.525		CVD
3	152193500	152194000	0.00870492	Intron	Ak5	-1.1887	0.5332					Zzz3	-73119	0.15493	0.5261	Promoter Flanking Region	Obesity
3	121272000	121272500	0.00550506	IGR								Slc44a3	-36738	-0.16004	0.52709
1	36172500	36173000	0.00581542	IGR								Uggt1	34869	0.22692	0.52915
1	134957500	134958000	0.00702423	Intron	Pik3c2b	0.26035	0.52967					Pik3c2b	-14911	0.26035	0.52967	Promoter Flanking Region	Diabetes CVD
18	37664000	37664500	0.0054803	Promoter & Exon	Pcdhb20	0.64555	0.53272	Pcdhb20	+.6k	0.64555	0.53272	Pcdhb20	-74	0.64555	0.53272	Promoter
18	37665500	37666000	0.0069055	Exon	Pcdhb20	0.64555	0.53272					Pcdhb20	-1574	0.64555	0.53272
7	75072000	75072500	0.00807992	Promoter				Med26	+.6k	-0.12182	0.62862	Igf1r	25713	0.29608	0.53337		Obesity Diabetes CVD
17	5165000	5165500	0.00252682	Intron	Arid1b	0.25973	0.25082					Gm15599	-52881	1.4407	0.53623	Promoter Flanking Region
12	109280500	109281000	0.00296719	IGR								Bcl11b	-38688	-0.65353	0.53803		CVD
12	109288500	109289000	0.00754221	IGR								Bcl11b	-46688	-0.65353	0.53803		CVD
4	13407500	13408000	0.00930086	IGR								Gm11826	2839	-1.0455	0.53859	Open chromatin
14	70866500	70867000	0.00491282	Exon	Phyhip	-1.048	0.54189					Phyhip	-8170	-1.048	0.54189	Promoter Flanking Region
13	46066000	46066500	0.00984633	IGR								5033430I15Rik	-5378	-0.44416	0.54189	Promoter Flanking Region
15	97618000	97618500	0.000346268	Intron	Slc48a1	0.1363	0.54597					Slc48a1	-3141	0.1363	0.54597	Promoter	Diabetes CVD
5	122919000	122919500	0.00274451	Exon	Atp2a2	0.067722	0.90894					Apc7	-27616	-0.11732	0.55645	Promoter Flanking Region
11	94344500	94345000	0.000317	Exon	Spata20	-1.2255	0.55707					Spata20	1226	-1.2255	0.55707	CTCF Binding Site
7	87348500	87349000	0.00924711	Intron	Sema4b	-0.17728	0.55709					Sema4b	-5076	-0.17728	0.55709	Promoter	Diabetes CVD
1	135100500	135101000	0.00141451	IGR								Plekha6	42174	0.20678	0.55728	Promoter Flanking Region	CVD
1	90102000	90102500	0.00122609	Promoter & ExonIntron	Ugt1a10	0.81677	0.021053	Djb3	+.6k	-1.0816	0.55816	Djb3	323	-1.0816	0.55816	Promoter
9	107544000	107544500	0.00897486	IGR								Gi2	-6327	-0.14027	0.55816	Promoter Flanking Region
9	107532000	107532500	0.00941109	Intron	Gi2	-0.14027	0.55816					Gi2	5655	-0.14027	0.55816	Promoter
7	52611500	52612000	0.00831475	Exon	Ppfia3	1.3603	0.56089					Ppfia3	3983	1.3603	0.56089
11	5792000	5792500	0.00324336	IGR								Myl7	6785	-0.64432	0.5614	Promoter Flanking Region
2	166676500	166677000	0.00731092	Exon	Arfgef2	0.19829	0.56223					Arfgef2	-23343	0.19829	0.56223		CVD
2	118615000	118615500	0.000938926	Exon	Disp2	0.59307	0.56488					Disp2	-9346	0.59307	0.56488
14	61255500	61256000	0.00379185	Intron	Spata13	0.21729	0.56488					Spata13	-1908	0.21729	0.56488	Promoter	CVD
15	51120500	51121000	0.005102	Intron								Trps1	-398913	0.32331	0.56621	Promoter Flanking Region	Diabetes CVD
5	143065000	143065500	0.00122609	Intron	Mmd2	0.31582	0.56679					Mmd2	19754	0.31582	0.56679	Enhancer
8	128315000	128315500	0.00516992	Intron	Pcnxl2	-0.87282	0.56688					Pcnxl2	-16972	-0.87282	0.56688		Diabetes CVD
14	30833500	30834000	0.0092106	Intron	Chdh	0.2001	0.56688					Chdh	2319	0.2001	0.56688
4	14479000	14479500	0.00919444	Intron	Slc26a7	-1.4343	0.56761					Slc26a7	-35484	-1.4343	0.56761
19	25648500	25649000	0.000144779	Intron	Dmrt1	-0.91584	0.73923					Dmrt3	36527	-1.0807	0.57185
19	47389000	47389500	1.69e-06	Intron	Sh3pxd2a	0.85318	0.0020583					Neurl1a	-85667	-0.60048	0.57221	Promoter Flanking Region
5	149408000	149408500	0.000160026	IGR								Ubl3	-43635	-0.11327	0.57327	Enhancer
1	62823500	62824000	1.01e-05	Intron	Nrp2	0.19055	0.5754					Nrp2	-73224	0.19055	0.5754	Promoter Flanking Region
3	153445500	153446000	0.00755076	IGR								Gm10042	2517	-1.2218	0.57558
2	109815000	109815500	0.00409415	Intron	Lgr4	-0.16493	0.57559					Lgr4	699	-0.16493	0.57559		Obesity
10	107584000	107584500	0.000775955	IGR								Ppp1r12a	15249	-0.21212	0.57613	Promoter Flanking Region and Open chromatin
18	12840500	12841000	0.0032046	Intron	Ttc39c	-0.14307	0.70437					Mir1948	32820	-1.2195	0.57639	Promoter Flanking Region
11	118887500	118888000	0.00241224	Exon	Cbx2	0.23744	0.57645					Cbx2	-2461	0.23744	0.57645	Promoter Flanking Region
10	41976500	41977000	0.00218157	Intron	Foxo3	0.19621	0.57844					Foxo3	1672	0.19621	0.57844		Obesity Diabetes CVD
9	107811000	107811500	0.0001064	Intron	Mst1r	-0.61958	0.57887					Mst1r	-1780	-0.61958	0.57887	Promoter	Diabetes CVD
4	150287000	150287500	0.00894741	Promoter	Park7	-0.16538	0.57949	Tnfrsf9	-2k	3.9006	0.026133	Park7	1315	-0.16538	0.57949	Promoter
11	75626500	75627000	0.00949956	Intron	Gm12339							Doc2b	-16949	0.74087	0.57949	Promoter Flanking Region
12	111351000	111351500	0.0067831	IGR								Dio3os	165278	-0.52969	0.58272	Enhancer
2	32679000	32679500	0.00815087	Exon	Stxbp1	0.17232	0.58943					Stxbp1	-6290	0.17232	0.58943	Promoter Flanking Region	Obesity Diabetes
8	69037000	69037500	0.00779871	Exon	Tktl2	1.238	0.59091					Tktl2	-1361	1.238	0.59091
9	77921500	77922000	0.00360904	IGR								Fbxo9	11038	-0.13298	0.59171	Promoter Flanking Region and Enhancer
17	50331000	50331500	0.00682997	Promoter				Rftn1	-1.5k	0.21515	0.59171	Rftn1	-1001	0.21515	0.59171	Promoter
7	88034500	88035000	0.00815087	IGR								Wdr73	10890	0.22998	0.59171	Promoter Flanking Region
8	122407000	122407500	0.000862552	IGR								Klhl36	-20795	0.15289	0.59184	Open chromatin
10	95028000	95028500	1.53e-05	Promoter				Nudt4	-1.5k	0.12462	0.5924	Nudt4	-1199	0.12462	0.5924	Promoter
13	70072500	70073000	0.000843624	IGR								Gm6132	74103	-1.0312	0.5924	Promoter Flanking Region
12	113032000	113032500	0.00112652	Intron	Klc1	-0.131	0.5924					Klc1	1563	-0.131	0.5924	Promoter	Diabetes CVD
16	89830500	89831000	0.00116466	Intron	Tiam1	-0.28069	0.5924					Tiam1	-11903	-0.28069	0.5924	Promoter Flanking Region	Obesity Diabetes CVD
7	150575000	150575500	0.00118224	Intron	Kcnq1	-0.16782	0.64961					Cdkn1c	71955	-0.27883	0.5924	Promoter Flanking Region	Diabetes CVD
3	27390000	27390500	0.00246608	Exon	Fndc3b	0.20736	0.55645					Mir3092	93917	-1.0405	0.5924	Promoter Flanking Region
11	106102500	106103000	0.00274451	Exon	Ddx42	0.12868	0.5924					Ddx42	-4190	0.12868	0.5924
3	27489500	27490000	0.00316618	Intron	Fndc3b	0.20736	0.55645					Mir3092	-5583	-1.0405	0.5924
16	9739500	9740000	0.00347322	Intron	Grin2a	1.206	0.5924					Grin2a	253126	1.206	0.5924
1	158232500	158233000	0.00373597	Exon	Tdrd5	1.1985	0.5924					Tdrd5	979	1.1985	0.5924		CVD
2	6066500	6067000	0.00426558	IGR								Gm13384	-11498	1.2018	0.5924	Enhancer
15	90256000	90256500	0.00480675	IGR								Gm6746	135778	1.2027	0.5924
2	178201000	178201500	0.00528576	Exon	Cdh26	-1.1778	0.5924					Cdh26	-5665	-1.1778	0.5924
7	17745000	17745500	0.00642551	Exon	Ceacam3	-1.1303	0.5924					Ceacam3	-9251	-1.1303	0.5924
11	107439500	107440000	0.00688594	Intron	Helz	-0.1299	0.57186					A830035A12Rik	-29813	1.1697	0.5924	Promoter Flanking Region
4	139577500	139578000	0.00705205	IGR								Klhdc7a	-53559	0.29808	0.5924		Diabetes
16	90011500	90012000	0.00731453	Intron	Tiam1	-0.28069	0.5924					Tiam1	-31175	-0.28069	0.5924		Obesity Diabetes CVD
6	67533500	67534000	0.00736889	IGR								Igkv1-135	26239	-0.56888	0.5924
5	115462500	115463000	0.00790399	Intron	Sppl3	-0.13697	0.5924					Sppl3	-1345	-0.13697	0.5924	Promoter
3	116029500	116030000	0.00812385	Intron	Cdc14a	0.56595	0.099799					Gpr88	-73098	1.2741	0.5924	Promoter Flanking Region and CTCF Binding Site
11	55155500	55156000	0.00825443	IGR								Fat2	-5434	1.1898	0.5924
4	140597000	140597500	0.00828926	Exon	Crocc	0.33641	0.5924					Crocc	-11910	0.33641	0.5924
18	74122500	74123000	0.00911544	Intron	Mapk4	0.018065	1					D730045A05Rik	55061	-1.0399	0.5924	Promoter Flanking Region
4	116912000	116912500	0.00930421	Intron	Gm1661	-1.1303	0.5924					Gm1661	12522	-1.1303	0.5924
4	128795500	128796000	0.00984342	Exon	Hpca	1.2328	0.5924					Hpca	711	1.2328	0.5924	Promoter
4	117664000	117664500	0.00897486	Intron	St3gal3	-0.13503	0.59341					St3gal3	-16359	-0.13503	0.59341	Enhancer
15	38401500	38402000	0.000151592	IGR								Azin1	25643	-0.15915	0.59394	Promoter Flanking Region
14	49731000	49731500	0.000318859	IGR								Exoc5	-44672	0.12208	0.59394
5	123847500	123848000	0.00156946	Promoter & Intron	Mlxip	0.11151	0.78884	Gm15747	+.6k	1.0832	0.59394	Gm15747	466	1.0832	0.59394	Promoter
11	51457000	51457500	0.00988015	Exon	N4bp3	0.21099	0.59394					N4bp3	7322	0.21099	0.59394	Promoter
7	25704500	25705000	0.00317124	Exon	Arhgef1	0.1063	0.59397					Arhgef1	-279	0.1063	0.59397	Open chromatin	Diabetes CVD
10	72564000	72564500	0.000987226	Intron	Pcdh15	-1.0043	0.59466					Pcdh15	-1798	-1.0043	0.59466		Diabetes CVD
14	102286500	102287000	0.00837824	Exon	Lmo7	0.16646	0.59743					Lmo7	-3164	0.16646	0.59743	Promoter	Diabetes
5	122184500	122185000	0.00399977	Intron	Atxn2	0.10496	0.68966					Gm16552	-7088	-1.3086	0.59781	Enhancer
17	12802500	12803000	0.000379807	Exon	Slc22a2	1.1593	0.59806					Slc22a2	-25445	1.1593	0.59806		Obesity Diabetes CVD
16	95519000	95519500	0.00275825	Exon	Kcnj15	0.326	0.59806					Kcnj15	-18200	0.326	0.59806	Promoter Flanking Region	Obesity Diabetes
8	15074500	15075000	0.00304569	Intron	Myom2	1.0589	0.59806					Myom2	-14310	1.0589	0.59806	Promoter Flanking Region
14	8879500	8880000	0.00413471	Intron	Abhd6	-0.17878	0.59806					Abhd6	-7689	-0.17878	0.59806
5	124694000	124694500	0.00730468	Intron	Pitpnm2	-0.18947	0.59806					Pitpnm2	5460	-0.18947	0.59806	Promoter Flanking Region and Open chromatin
4	35066500	35067000	0.00741583	Intron	Mob3b	0.19164	0.51539					Ifnk	32805	1.0588	0.59806	Promoter Flanking Region
12	114324000	114324500	0.0092106	Intron	Tex22	1.0734	0.59822					Tex22	-11011	1.0734	0.59822
10	80731500	80732000	0.00893162	Promoter & Exon	Apba3	-0.1193	0.60036	Mrpl54 and Apba3	-2k and +.6k	-0.47441	0.040919	Apba3	-568	-0.1193	0.60036	Promoter
19	57478000	57478500	0.000812057	IGR								Fam160b1	-42501	0.16163	0.60505	Promoter Flanking Region
2	145685500	145686000	0.00755076	Exon	Rin2	-0.12311	0.61044					Rin2	2880	-0.12311	0.61044	Promoter
2	31656000	31656500	0.00565945	Promoter & Exon	Abl1	0.14738	0.61164	Abl1	-2k	0.14738	0.61164	Abl1	1561	0.14738	0.61164		Diabetes CVD
15	74791000	74791500	0.00876373	IGR								Ly6e	-4953	0.17321	0.61171	Promoter
17	34769000	34769500	0.0092768	Exon	Prrt1	-0.64708	0.61231					Prrt1	-651	-0.64708	0.61231	Promoter	Obesity Diabetes
8	116982500	116983000	0.00623389	Intron	Wwox	-0.11662	0.61412					Wwox	-10390	-0.11662	0.61412	Promoter Flanking Region	Obesity Diabetes CVD
10	63551500	63552000	0.000111026	Exon & Intron	Lrrtm3	-1.1531	0.6172					Lrrtm3	1495	-1.1531	0.6172
11	76730000	76730500	0.00314309	Exon	Tmigd1	2.2713	0.013569					Blmh	8311	0.11271	0.61861	Promoter Flanking Region	Diabetes CVD
5	5076000	5076500	0.000938926	Intron	Cdk14	0.19499	0.62106					Cdk14	-39484	0.19499	0.62106		CVD
4	148327500	148328000	0.00294624	Exon	Casz1	0.93515	0.067104					Gm13205	-4477	-0.62247	0.62124
11	70524000	70524500	0.00198658	Intron	Kif1c	0.12765	0.62269					Kif1c	-9848	0.12765	0.62269
8	128257500	128258000	0.00945554	Intron	Ntpcr	-0.14158	0.6229					Ntpcr	-510	-0.14158	0.6229	Promoter
9	64786500	64787000	0.00877576	Intron	Slc24a1	1.0919	0.62305					Slc24a1	12914	1.0919	0.62305	Promoter Flanking Region
4	62245000	62245500	0.00879091	Intron	Rgs3	0.19662	0.62533					Rgs3	-365	0.19662	0.62533	Promoter	Diabetes CVD
X	7305500	7306000	0.00949956	Promoter & Exon	Praf2	-0.24283	0.62533	Praf2	-1k	-0.24283	0.62533	Praf2	65	-0.24283	0.62533	Promoter
17	46582000	46582500	0.00623389	Exon	Ttbk1	1.5684	8.7549e-08					Gm5093	-4952	-0.31937	0.62596	Promoter Flanking Region
11	103201500	103202000	9.97e-05	Exon	Arhgap27	0.22057	0.62637					Arhgap27	-467	0.22057	0.62637	Promoter
16	35041000	35041500	2.86e-06	Intron	Ptplb	-0.097999	0.62963					Ptplb	-18493	-0.097999	0.62963	Promoter Flanking Region
16	34995000	34995500	0.000144031	Exon	Mylk	0.17964	0.57366					Ptplb	27507	-0.097999	0.62963	Promoter Flanking Region
18	62338000	62338500	0.00482117	Promoter & Exon	Adrb2	0.28132	0.6328	Gm9949	-2k	1.9021	0.15019	Adrb2	1613	0.28132	0.6328	Promoter	Obesity Diabetes CVD
9	57350500	57351000	0.00679384	Promoter				Rpp25	-1.5k	0.62768	0.63434	Rpp25	1409	0.62768	0.63434
11	4964000	4964500	0.000775955	Exon	Gas2l1	0.13616	0.63613					Gas2l1	854	0.13616	0.63613	Promoter
19	26791000	26791500	0.00664184	Intron	Smarca2	-0.12502	0.6363					Smarca2	-395	-0.12502	0.6363		CVD
8	49222500	49223000	0.00259975	Exon	Dctd	-0.47912	0.63659					Dctd	-26935	-0.47912	0.63659	Promoter Flanking Region
9	117981500	117982000	0.000264853	Intron	Cmc1	-0.50602	0.010758					Azi2	-13326	-0.096597	0.63767	Promoter Flanking Region
11	52113000	52113500	0.00744656	IGR								Tcf7	-16319	-0.19341	0.6434	Promoter Flanking Region	Obesity Diabetes CVD
2	144267000	144267500	7.29e-05	IGR								Zfp133-ps	18016	1.0339	0.64828	Enhancer
7	69548500	69549000	0.0090372	IGR								Mkrn3	16539	-0.48552	0.64961		Obesity Diabetes CVD
13	41175500	41176000	0.00323199	Promoter				Mak	-1k	-1.0334	0.65139	Mak	-425	-1.0334	0.65139
2	36064500	36065000	0.00705208	Exon	Gm13429	-1.2075	0.65196					Gm13429	1792	-1.2075	0.65196
10	124790000	124790500	0.00885258	Promoter				Gnb3	+.6k			Slc16a7	-23981	0.15078	0.65253
8	122140000	122140500	0.00013455	Exon	Adad2	0.99718	0.65432					Adad2	-3353	0.99718	0.65432
12	25953000	25953500	0.00852171	IGR								Id2	-172043	-0.20125	0.65511	Promoter Flanking Region
9	120498000	120498500	0.00294776	IGR								5830454E08Rik	-11537	-0.38273	0.65775
5	102232000	102232500	0.00687112	Intron	Cds1	0.33415	0.65834					Cds1	3567	0.33415	0.65834		Diabetes CVD
2	163852000	163852500	0.000721533	Intron	Pabpc1l	-1.0345	0.65963					Pabpc1l	-814	-1.0345	0.65963
2	29377000	29377500	0.00426747	Intron	Med27	-0.13511	0.66103					Med27	-16609	-0.13511	0.66103	Enhancer
10	79549000	79549500	0.00190185	Exon	Sbno2	0.15539	0.66213					Sbno2	-10855	0.15539	0.66213	Promoter Flanking Region	Diabetes CVD
10	79538000	79538500	0.0094738	Intron	Sbno2	0.15539	0.66213					Sbno2	145	0.15539	0.66213	Promoter Flanking Region and CTCF Binding Site	Diabetes CVD
8	123896000	123896500	0.00502479	Intron	Gm20388							1700018B08Rik	169854	0.95308	0.66327	Enhancer
11	88665000	88665500	0.00643671	IGR								Akap1	37854	0.13054	0.66347	Promoter Flanking Region
5	45159500	45160000	0.00687112	Intron	Ldb2	-0.13892	0.66347					Ldb2	31446	-0.13892	0.66347	Promoter Flanking Region
17	47172500	47173000	0.00846085	IGR								Gm4945	7488	-0.77792	0.66614
2	172433000	172433500	0.00596867	IGR								Tfap2c	-55384	0.92403	0.66766
5	113069500	113070000	0.000869161	IGR								Sez6l	-63295	0.91551	0.66776	Promoter Flanking Region	Diabetes CVD
16	96750000	96750500	0.00776673	IGR								Pcp4	-60787	0.91328	0.66864	Enhancer
5	77566500	77567000	0.00974647	IGR								Gm15831	-15127	0.90351	0.67041
9	21939000	21939500	0.000204021	Intron	Acp5	0.11959	0.67184					Acp5	1190	0.11959	0.67184	Promoter
7	38224500	38225000	0.00184683	Intron	Zfp536	0.89981	0.67244					Zfp536	40505	0.89981	0.67244	Enhancer
7	38329500	38330000	0.00268337	Intron	Zfp536	0.89981	0.67244					Zfp536	23909	0.89981	0.67244
6	28800500	28801000	0.00446238	Intron	Snd1	-0.10299	0.67244					Snd1	-1593	-0.10299	0.67244		Diabetes CVD
7	38264500	38265000	0.00870938	Exon	Zfp536	0.89981	0.67244					Zfp536	505	0.89981	0.67244
10	116441000	116441500	1.5e-05	Exon	Best3	0.87916	0.67313					Best3	-17630	0.87916	0.67313	Enhancer
10	116436000	116436500	0.00425246	Intron	Best3	0.87916	0.67313					Best3	-12630	0.87916	0.67313
10	116424000	116424500	0.00945467	Intron	Best3	0.87916	0.67313					Best3	-630	0.87916	0.67313	Promoter Flanking Region
7	137808500	137809000	9.24e-07	Intron	Tacc2	0.20527	0.67492					Tacc2	-18755	0.20527	0.67492		Diabetes
7	137801000	137801500	0.00521794	Intron	Tacc2	0.20527	0.67492					Tacc2	-11255	0.20527	0.67492	Promoter Flanking Region	Diabetes
4	125071500	125072000	0.00446238	IGR								Grik3	96444	0.82965	0.68193
4	53230000	53230500	0.00870492	Promoter	4930412L05Rik	-1.0407	0.68307	4930412L05Rik	+.6k	-1.0407	0.68307	4930412L05Rik	433	-1.0407	0.68307	Promoter
5	137826500	137827000	0.00265267	Intron	Zan	0.75544	0.68518					Zan	26309	0.75544	0.68518		Diabetes CVD
17	26823500	26824000	4.35e-05	Intron	Atp6v0e	-0.10912	0.68596					Atp6v0e	-10143	-0.10912	0.68596	Promoter Flanking Region
15	57817500	57818000	0.00783356	Promoter & Exon	Fam83a	0.97175	0.68981	Fam83a	+.6k	0.97175	0.68981	Fam83a	-35	0.97175	0.68981	Enhancer
13	113554000	113554500	0.00843044	IGR								Slc38a9	-30139	-0.095136	0.68986	Promoter Flanking Region
1	191622500	191623000	0.000216475	Exon	Ptpn14	0.17952	0.69151					Ptpn14	-11949	0.17952	0.69151	Promoter Flanking Region
7	20362500	20363000	0.000671907	IGR								Bcam	-6135	-0.19765	0.69238	TF binding site	CVD
2	71041500	71042000	0.00345356	IGR								Dync1i2	8263	-0.11159	0.69238	Promoter Flanking Region
9	87513500	87514000	0.00491797	IGR								Tbx18	112595	0.74673	0.69238		CVD
7	88452500	88453000	0.00662975	Intron	Pde8a	-0.11205	0.69238					Pde8a	-921	-0.11205	0.69238		Diabetes CVD
8	123714000	123714500	0.00730468	Intron	Gm20388							Foxl1	-62160	0.74672	0.69238		Obesity
15	31227000	31227500	0.000987226	Exon	Ankrd33b	0.14731	0.66345					Fam136b-ps	-20754	0.73852	0.69289
10	44087000	44087500	0.00339462	IGR								Mir1929	-7518	0.73788	0.69289	Promoter Flanking Region
15	31187500	31188000	0.00648608	Intron	Dap	-0.0036952	1					Fam136b-ps	18746	0.73852	0.69289	Promoter Flanking Region
11	113070500	113071000	0.00497295	Promoter & Exon	4732490B19Rik	0.72156	0.69503	4732490B19Rik	+.6k	0.72156	0.69503	4732490B19Rik	483	0.72156	0.69503	Promoter Flanking Region
2	49637500	49638000	0.00215586	IGR								Lypd6b	5708	0.72282	0.69535
14	22488500	22489000	0.00252682	Exon	Myst4							Dupd1	45298	0.72245	0.69535	Open chromatin
6	121827500	121828000	0.00930421	Intron	Mug1	-0.18176	0.69535					Mug1	-38904	-0.18176	0.69535
15	75543000	75543500	0.00286037	Exon	Rhpn1	0.71962	0.69573					Rhpn1	-8176	0.71962	0.69573
4	140393500	140394000	0.00800972	Intron	Padi1	0.71694	0.69599					Padi1	8193	0.71694	0.69599	Promoter Flanking Region and Open chromatin
8	32267500	32268000	0.000632303	Intron	Tti2	-0.11251	0.69642					Tti2	-6712	-0.11251	0.69642	Promoter Flanking Region
2	34524000	34524500	0.00787608	IGR								Gapvd1	15813	0.086198	0.69825	Promoter Flanking Region
4	108032500	108033000	0.00343855	IGR								Fam159a	23454	-0.72133	0.70099	Promoter Flanking Region
11	56841000	56841500	0.00250432	Intron	Gria1	0.90689	0.70437					Gria1	-14452	0.90689	0.70437		CVD
11	57091500	57092000	0.00808749	Promoter & Intron	Gria1	0.90689	0.70437	A930012O16Rik	-1k	0.19529	0.75564	Gria1	-101480	0.90689	0.70437	Enhancer	CVD
18	77473000	77473500	0.00216416	Promoter & Intron	St8sia5			Pfkl	-1k	0.14654	0.48268	Gm15957	-14934	0.56858	0.70442
7	80494000	80494500	0.00852171	Intron	A730056A06Rik	1.0921	0.59394					Rgma	26406	-0.3062	0.70506	Enhancer	Diabetes
2	102033500	102034000	0.00306024	IGR								Ldlrad3	-6958	0.17163	0.70669	Enhancer
8	125361000	125361500	0.0032046	Intron	Gm20388							Gm16378	4478	-1.1394	0.7124	Promoter Flanking Region
4	89303000	89303500	0.00397603	IGR								Dmrta1	43127	0.21605	0.71347
18	80808000	80808500	0.00592349	Intron	Nfatc1	0.097276	0.71377					Nfatc1	96912	0.097276	0.71377	Promoter Flanking Region	Obesity Diabetes CVD
11	101140500	101141000	0.00445945	Promoter & Exon	Cntd1	0.8843	0.71593	Cntd1	+.6k	0.8843	0.71593	Cntd1	-72	0.8843	0.71593	Promoter
2	131004000	131004500	0.0046951	Exon	Spef1 and Cenpb	-0.16997	0.81487					Cenpb	1612	-0.097064	0.71613	Promoter
17	57351000	57351500	0.00799271	Exon	C3	-0.13371	0.71645					C3	8395	-0.13371	0.71645	Promoter Flanking Region	Obesity Diabetes CVD
7	146583500	146584000	0.00642551	Intron	Inpp5a	0.089826	0.72367					Inpp5a	2888	0.089826	0.72367	Promoter
11	69416000	69416500	0.00822252	Exon	Atp1b2	-0.21894	0.72367					Atp1b2	243	-0.21894	0.72367	Promoter Flanking Region
2	142067000	142067500	0.00687112	Intron	Macrod2	0.1271	0.72386					Macrod2	-64657	0.1271	0.72386		Diabetes CVD
3	121832000	121832500	0.00669613	Exon	Abca4	-0.45937	0.72868					Abca4	-811	-0.45937	0.72868	Promoter Flanking Region	Diabetes CVD
14	103975000	103975500	0.0085379	Exon	Scel	0.8706	0.73094					Scel	-62363	0.8706	0.73094	Enhancer
11	115678000	115678500	0.00870492	Exon	Tsen54	0.099883	0.7319					Tsen54	-988	0.099883	0.7319
1	167244000	167244500	0.00316662	Intron	Gpr161	0.47103	0.73213					Gpr161	-11244	0.47103	0.73213		CVD
11	53291500	53292000	6.2e-05	Promoter & Exon	Sowaha	-0.40573	0.73226	Gm9945	-2k	0	1	Sowaha	1534	-0.40573	0.73226
7	89768000	89768500	0.00340796	Promoter				Atp8b2	-1k	0.27078	0.50569	Adamtsl3	-7713	-0.66937	0.73226		Obesity Diabetes
5	144456000	144456500	0.000406365	Intron	Cyth3	0.3791	0.061748					Usp42	20482	0.10491	0.73403
5	144455500	144456000	0.00134971	Intron	Cyth3	0.3791	0.061748					Usp42	20982	0.10491	0.73403
13	54416000	54416500	0.00589586	IGR								Cplx2	56713	-0.14387	0.73511	Promoter Flanking Region	CVD
1	58801500	58802000	0.000938899	Intron	Cflar	-0.087158	0.73527					Cflar	-14104	-0.087158	0.73527	Promoter Flanking Region	Diabetes CVD
1	9591500	9592000	0.00949956	Promoter & Exon	3110035E14Rik	0.76935	0.73605	3110035E14Rik	+.6k	0.76935	0.73605	3110035E14Rik	-220	0.76935	0.73605	Promoter Flanking Region
19	6896000	6896500	0.0058423	Promoter				Clcn5	+.6k	0.84637	2.6588e-06	Rps6ka4	19091	0.07816	0.73624
8	67401500	67402000	0.00120291	IGR								Klhl2	-27784	0.079217	0.73796	Promoter Flanking Region
8	67352500	67353000	0.00186936	Intron	Klhl2	0.079217	0.73796					Klhl2	21216	0.079217	0.73796
9	74708000	74708500	0.00337061	Promoter	RP23-342N19.2			Onecut1	-2k	-0.23948	0.74047	Onecut1	1728	-0.23948	0.74047
10	93579500	93580000	0.00320711	Intron	Fgd6	0.10449	0.7426					Fgd6	16408	0.10449	0.7426	Promoter Flanking Region	CVD
11	4961000	4961500	0.00890181	Exon	Gas2l1	0.13616	0.63613					Rasl10a	-2031	-0.42059	0.7488	Promoter
17	78800000	78800500	0.00520765	Exon	Fez2	0.072978	0.7541					Fez2	17445	0.072978	0.7541	Promoter Flanking Region
2	92828500	92829000	0.00677368	Intron	Prdm11	0.14293	0.75494					Prdm11	25567	0.14293	0.75494	Promoter Flanking Region
15	100476000	100476500	0.0093024	Intron	Bin2	0.30811	0.4166					Smagp	-8704	-0.11783	0.75671	Promoter Flanking Region
8	125865500	125866000	0.00848394	Intron	Spire2	0.37398	0.75787					Spire2	-8887	0.37398	0.75787	Enhancer
1	39642500	39643000	0.00325567	IGR								Rnf149	-8250	-0.073695	0.75851
8	35753000	35753500	0.0039905	IGR								Dusp4	117351	-0.25844	0.76089	Enhancer and Promoter Flanking Region
10	13408500	13409000	0.00870492	Intron	Aig1	-0.55642	0.0013672					Pex3	-135552	-0.073779	0.7638	Promoter Flanking Region
10	126628500	126629000	0.00406014	Promoter & Exon	Dtx3	-0.68077	0.012139	Arhgef25	-1.5k	-0.1758	0.76509	Arhgef25	-1390	-0.1758	0.76509	Promoter
2	45911000	45911500	0.00709596	IGR								Gm13466	-246008	-0.28048	0.76509	Promoter Flanking Region
12	109742500	109743000	0.00687112	Intron	Eml1	0.14649	0.76623					Eml1	30521	0.14649	0.76623		Obesity
1	133843500	133844000	0.00340796	IGR								Slc45a3	23686	0.16446	0.76933	Promoter Flanking Region
11	19907500	19908000	0.00491282	Intron	Spred2	-0.11476	0.77078					Spred2	-52927	-0.11476	0.77078	Promoter Flanking Region
11	19850500	19851000	0.00574326	Intron	Spred2	-0.11476	0.77078					Spred2	4073	-0.11476	0.77078	Promoter Flanking Region
11	19882000	19882500	0.00592862	Intron	Spred2	-0.11476	0.77078					Spred2	-27427	-0.11476	0.77078	Promoter Flanking Region
11	50235500	50236000	0.000186246	Intron	Rufy1	0.088805	0.77353					Rufy1	-7	0.088805	0.77353	Promoter
15	99534500	99535000	0.000482305	Promoter & Exon	Smarcd1	0.4977	0.033933	Gm17349	-2k	0.44146	0.77455	Gm17349	-1600	0.44146	0.77455	Promoter
10	61650500	61651000	0.00937088	Exon	Tspan15	0.11593	0.77494					Tspan15	43474	0.11593	0.77494		CVD
14	119256000	119256500	1.5e-05	Intron	Cldn10	-0.7465	0.77807					Cldn10	-2046	-0.7465	0.77807	Promoter
12	47889000	47889500	0.00521794	Intron	Nova1	0.58703	0.77984					Nova1	30762	0.58703	0.77984		CVD
15	96307000	96307500	0.00263795	IGR								Scaf11	-15726	0.067927	0.78248	Promoter Flanking Region and CTCF Binding Site and TF binding site
1	92959000	92959500	0.00736889	Intron	Lrrfip1	0.080056	0.7832					Lrrfip1	-8837	0.080056	0.7832	Promoter	Obesity CVD
18	61665000	61665500	0.00800972	Exon	Arhgef37	0.15914	0.78442					Arhgef37	3933	0.15914	0.78442	Promoter Flanking Region and CTCF Binding Site
6	54999000	54999500	0.000433033	Promoter & Intron	Gars	0.062917	0.78499	Slc36a2	-1k	0	1	Gars	-11005	0.062917	0.78499
9	119507500	119508000	0.000379807	IGR								Scn5a	-19366	0.80882	0.78632		Diabetes CVD
6	4807000	4807500	0.00288148	IGR								Gm9835	36777	0.70222	0.78884	Promoter Flanking Region
3	116626000	116626500	0.00877927	Exon	Palmd	-0.12901	0.64128					Frrs1	-44855	-0.068128	0.78935
16	29987500	29988000	0.00013455	IGR								4632428C04Rik	21253	0.18717	0.79098
15	74510000	74510500	0.00889346	IGR								Arc	-7000	-0.364	0.79098	Promoter Flanking Region	CVD
19	34819500	34820000	0.00805994	Intron	Slc16a12	0.11109	0.79389					Slc16a12	2279	0.11109	0.79389	Promoter
7	107822000	107822500	0.00897486	IGR								Plekhb1	-11072	0.077616	0.79429		Diabetes CVD
10	45008500	45009000	0.00703308	Promoter	Popdc3	0.69994	0.79608	Gm15934	+.6k			Popdc3	611	0.69994	0.79608	Promoter	Diabetes CVD
16	25053000	25053500	0.00892527	IGR								A230028O05Rik	6725	-0.36531	0.79638	Promoter Flanking Region
5	28012000	28012500	0.00197495	Intron	Dpp6	0.71632	0.69599					Paxip1	105879	0.07428	0.79726	Open chromatin
11	102928500	102929000	0.00439138	Exon	Gm17536							Plcd3	4564	0.3595	0.80082	Promoter Flanking Region	Obesity Diabetes CVD
14	29992000	29992500	0.00140558	Intron	Cac2d3	0.49777	0.82091					Gm6043	38825	0.69471	0.80198	Enhancer
6	133912000	133912500	0.00976472	IGR								Etv6	73718	0.07354	0.80222	Enhancer	Diabetes CVD
14	77160500	77161000	0.00983898	IGR								Serp2	-203835	0.4255	0.80351	Promoter Flanking Region
8	48435000	48435500	0.00535998	Intron	Stox2	0.16091	0.80588					Stox2	2702	0.16091	0.80588
10	84223000	84223500	0.00156946	Intron	Rfx4	-0.15129	0.80714					Rfx4	1983	-0.15129	0.80714	Open chromatin
15	101034500	101035000	0.00115595	Promoter & Exon	Acvr1b	0.18134	0.5924	Plekhh3	-2k	0.57942	0.0042983	A330009N23Rik	20052	0.18487	0.80984
16	92520500	92521000	0.00277896	Intron	Clic6	0.32757	0.80988					Clic6	-22121	0.32757	0.80988	TF binding site and CTCF Binding Site
11	100911500	100912000	0.00184613	Intron	Atp6v0a1	0.061011	0.81045					Atp6v0a1	-6371	0.061011	0.81045
10	39225000	39225500	0.00687112	Intron	Fyn	0.064009	0.81474					Fyn	6545	0.064009	0.81474	Enhancer	Diabetes CVD
10	39229500	39230000	0.00809248	Intron	Fyn	0.064009	0.81474					Fyn	2045	0.064009	0.81474		Diabetes CVD
1	55258500	55259000	0.00329001	Intron	Rftn2	-0.14453	0.8157					Rftn2	4833	-0.14453	0.8157	Promoter Flanking Region
8	108663000	108663500	0.00756955	IGR								1810019D21Rik	-2035	-0.099147	0.81695
5	136218000	136218500	0.0046194	Exon	Tmem120a	-0.0926	0.81805					Tmem120a	269	-0.0926	0.81805	Promoter and CTCF Binding Site
4	134838500	134839000	0.00530792	IGR								Gm12983	8090	0.49781	0.82091	Promoter Flanking Region
11	69993000	69993500	0.00855115	IGR								Clec10a	-10013	-0.18381	0.82108	CTCF Binding Site
11	97313500	97314000	0.00160994	Exon	Arhgap23	0.075638	0.82555					Arhgap23	-56	0.075638	0.82555
6	87282500	87283000	0.00984633	Intron	Antxr1	0.10838	0.83044					Antxr1	3269	0.10838	0.83044		CVD
1	134047500	134048000	0.00200333	IGR								Cdk18	-11238	0.078605	0.83266	Enhancer
1	134025000	134025500	0.00332966	Intron	Cdk18	0.078605	0.83266					Cdk18	11182	0.078605	0.83266	Promoter Flanking Region
2	84530000	84530500	0.0046194	Exon	Zdhhc5	0.066271	0.86144					Med19	-4210	-0.069968	0.83283
3	52878000	52878500	0.0093024	Intron	Lhfp	0.059978	0.83295					Lhfp	-32495	0.059978	0.83295
1	167570000	167570500	0.00934531	IGR								Mpzl1	-5328	0.087057	0.83424		CVD
5	114184000	114184500	0.00877927	Promoter				Ficd	-2k	-0.097699	0.83802	Ficd	1791	-0.097699	0.83802
9	121024000	121024500	0.00122727	Promoter & Intron	Ulk4	0.40622	0.83915	Tbk1	-1k	0.13788	0.55709	Ulk4	-6357	0.40622	0.83915		CVD
9	121177000	121177500	0.00938717	Intron	Ulk4	0.40622	0.83915					Ulk4	9288	0.40622	0.83915		CVD
10	80544000	80544500	0.00779871	Exon	Thop1	-0.064299	0.83951					Thop1	-2387	-0.064299	0.83951
19	45076000	45076500	0.00747258	Exon	Sema4g	0.059604	0.88053					Peo1	4563	0.067879	0.84021
5	36013000	36013500	0.00914106	Intron	Htra3	-0.14528	0.84046					Htra3	1201	-0.14528	0.84046	Promoter
7	53860500	53861000	0.0090307	Intron	Sergef	-0.093002	0.84215					Sergef	-1888	-0.093002	0.84215
5	111674500	111675000	0.0020634	Intron	Ttc28	-0.073219	0.84303					Ttc28	-10166	-0.073219	0.84303	Enhancer
5	31554000	31554500	0.00516992	Promoter & Exon	Krtcap3	-0.21846	0.84702	Krtcap3	-1k	-0.21846	0.84702	Krtcap3	64	-0.21846	0.84702	Promoter
11	55219500	55220000	0.000274952	Intron	Sparc	0.075147	0.85226					Sparc	-3833	0.075147	0.85226	Promoter Flanking Region	Diabetes CVD
2	102901000	102901500	0.00635457	Intron	Pdhx	-0.054823	0.86088					Pdhx	12492	-0.054823	0.86088	Promoter Flanking Region
18	75432000	75432500	0.00120895	Intron	Dym	-0.18865	0.3973					Gm20544	94742	-0.14191	0.862	Enhancer
7	144260500	144261000	0.00707082	Intron	Mgmt	0.071911	0.86323					Mgmt	-174206	0.071911	0.86323	Promoter Flanking Region	Diabetes CVD
11	98792500	98793000	0.00945064	Intron	Rara	0.063139	0.86513					Rara	-3368	0.063139	0.86513	Promoter	Obesity Diabetes CVD
3	30445500	30446000	0.000700388	Exon	Mecom	-0.11757	0.86743					Mecom	1430	-0.11757	0.86743	Promoter	CVD
10	12933500	12934000	0.00132084	Exon	Phactr2	0.37512	0.14333					Ltv1	-20557	-0.060582	0.86787
16	20087500	20088000	0.00410659	IGR								Klhl24	10127	0.082564	0.8725	Promoter Flanking Region
11	3292500	3293000	0.00799271	Exon	Limk2	-0.066998	0.87355					Limk2	16677	-0.066998	0.87355	Promoter Flanking Region	Diabetes
8	120197500	120198000	0.00508921	Promoter	Sdr42e1	0.059334	0.87366	Sdr42e1	+.6k	0.059334	0.87366	Sdr42e1	89	0.059334	0.87366	Promoter
2	27434500	27435000	0.00816315	IGR								Gm13421	-38551	0.17642	0.87496
7	139502500	139503000	0.00958286	Intron	Chst15	0.060192	0.87556					Chst15	5897	0.060192	0.87556	Enhancer
18	32117000	32117500	0.00968521	Exon	Lims2	-0.092382	0.74246					Gpr17	-7710	-0.25422	0.88308
11	90281500	90282000	0.00211878	IGR								Hlf	-29269	-0.070095	0.88545	Promoter Flanking Region	CVD
11	96592000	96592500	0.00530792	Exon	Skap1	0.25791	0.88545					Skap1	16724	0.25791	0.88545	Promoter Flanking Region
9	114625500	114626000	0.0043878	Intron	Dync1li1	-0.047103	0.88581					Dync1li1	-11524	-0.047103	0.88581	Promoter Flanking Region
4	133496500	133497000	3.64e-05	IGR								Hmgn2	26658	0.16138	0.88716	Enhancer
11	85642000	85642500	0.00227137	Intron	2610027K06Rik	-0.3389	0.88716					2610027K06Rik	3711	-0.3389	0.88716
4	133497000	133497500	0.00309983	IGR								Hmgn2	26158	0.16138	0.88716	Enhancer
11	80417000	80417500	0.0090901	Promoter & Intron	Myo1d	0.30231	0.27242	Gm3828	+.6k			C030013C21Rik	-94392	-0.74384	0.88716	Promoter Flanking Region
16	6972500	6973000	0.0001987	Intron	Rbfox1	0.50528	0.88851					Rbfox1	97428	0.50528	0.88851		Obesity Diabetes CVD
5	142616000	142616500	0.00883874	Intron	Sdk1	-0.68361	0.27338					Foxk1	261451	0.073011	0.88851
12	112221000	112221500	1.01e-06	IGR								Ankrd9	-3750	-0.098987	0.88903	Promoter Flanking Region
5	74568500	74569000	0.000237207	IGR								Rasl11b	22821	-0.11629	0.88905	Promoter Flanking Region
11	62602000	62602500	0.0044706	Promoter & Exon	Zfp286	-0.37863	0.88905	Zfp286	+.6k	-0.37863	0.88905	Zfp286	482	-0.37863	0.88905	Promoter
10	69502500	69503000	1.32e-05	IGR								Ccdc6	57369	0.047138	0.89033	Promoter Flanking Region
12	103621000	103621500	0.00164762	Intron	Rin3	0.46281	0.020201					Lgmn	23356	-0.05381	0.89242	Promoter Flanking Region
5	130764500	130765000	0.0046194	Exon	Tyw1	-0.0439	0.89288					Tyw1	-29700	-0.0439	0.89288
10	70932500	70933000	0.00169632	IGR								Ipmk	-60389	-0.061978	0.89382	Enhancer
6	48615500	48616000	0.000119684	IGR								Gimap9	10628	0.06762	0.8942	Promoter Flanking Region
13	51239500	51240000	0.000541261	Exon	Spin1	-0.048884	0.8942					Spin1	-9783	-0.048884	0.8942
12	109558000	109558500	0.00306449	Exon	4930478K11Rik	0.44349	0.8942					4930478K11Rik	8240	0.44349	0.8942	Open chromatin
11	112991500	112992000	0.00551639	Intron	2610035D17Rik	-0.30384	0.8942					2610035D17Rik	42891	-0.30384	0.8942	Enhancer
15	76908000	76908500	0.00824642	IGR								1700109K24Rik	6873	-0.49371	0.8955	Open chromatin
8	125389000	125389500	1.92e-13	Exon	Cdh15	0.46166	0.89605					Cdh15	-17134	0.46166	0.89605	CTCF Binding Site and Promoter Flanking Region	CVD
8	125388500	125389000	1.14e-05	Exon	Cdh15	0.46166	0.89605					Cdh15	-16634	0.46166	0.89605	Promoter Flanking Region	CVD
8	125375500	125376000	0.00366975	Intron	Cdh15	0.46166	0.89605					Cdh15	-3634	0.46166	0.89605		CVD
15	27654000	27654500	0.00055894	IGR								Fam105a	-42738	-0.10437	0.89654	Promoter Flanking Region
15	27610000	27610500	0.00414778	Intron	Fam105a	-0.10437	0.89654					Fam105a	1240	-0.10437	0.89654	Promoter
10	74396000	74396500	0.00902641	IGR								Gz	33922	0.28448	0.89755	Open chromatin
5	114478000	114478500	0.00850082	Exon	Svop	1.1995	0.5924					Dao	-10899	0.48076	0.89778	Enhancer and Promoter Flanking Region
11	79543000	79543500	0.00035605	IGR								Mir365-2	-3098	0.47719	0.89826	Promoter Flanking Region
11	103001500	103002000	3.86e-05	IGR								Hexim2	-6321	0.085418	0.90247	Promoter Flanking Region
9	108392000	108392500	0.00337764	Promoter & Exon	Lamb2	0.035128	0.9898	Usp19	-1.5k	0.044197	0.90348	Usp19	1020	0.044197	0.90348	Promoter
1	194616000	194616500	0.00920069	IGR								Hhat	-18587	-0.074335	0.90634
17	75359500	75360000	0.00484213	Promoter				Serpini1	-2k	-0.46455	0.66331	Ltbp1	45408	0.075341	0.90894	Enhancer	CVD
19	53502000	53502500	0.00250432	IGR								5830416P10Rik	19804	0.29715	0.91068	Enhancer
6	55121000	55121500	0.00482117	Exon	Inmt	0.073888	0.91068					Inmt	4008	0.073888	0.91068	Promoter	Diabetes CVD
11	114582500	114583000	0.00648099	IGR								Dic2	6222	-0.43291	0.91068
3	103528500	103529000	0.00664184	Intron	Gm16520							BC027582	7976	-0.4322	0.91068
10	60170500	60171000	0.00664184	IGR								Cdh23	-11262	0.29713	0.91068
9	28280500	28281000	0.00892389	Intron	Opcml	-0.43281	0.91068					Opcml	-68746	-0.43281	0.91068		Diabetes CVD
14	64380000	64380500	0.0092767	Intron	Xkr6	0.087233	0.91068					Xkr6	33856	0.087233	0.91068		Diabetes CVD
12	111737000	111737500	6.2e-05	Intron	Ppp2r5c	0.037694	0.91127					Ppp2r5c	-13051	0.037694	0.91127	Promoter Flanking Region
12	111704000	111704500	0.000670699	Exon	Ppp2r5c	0.037694	0.91127					Ppp2r5c	-18482	0.037694	0.91127
12	111675000	111675500	0.00108848	IGR								Ppp2r5c	10518	0.037694	0.91127	Promoter Flanking Region
10	79521000	79521500	0.00119354	Exon	Sbno2	0.15539	0.66213					Gpx4	-2257	-0.050243	0.91127	Promoter Flanking Region	Obesity Diabetes CVD
10	79514000	79514500	0.00687112	Intron	Gpx4	-0.050243	0.91127					Gpx4	2233	-0.050243	0.91127	Promoter	Obesity Diabetes CVD
10	75140500	75141000	0.00186037	Intron	Cabin1	-0.060106	0.91378					Cabin1	-9665	-0.060106	0.91378	Promoter Flanking Region	Diabetes CVD
3	100813500	100814000	0.0095531	Intron	Cd101	0.31065	0.91788					Cd101	12599	0.31065	0.91788
10	79157000	79157500	0.00852321	Exon	Gzmm	0.19985	0.91863					Gzmm	-497	0.19985	0.91863	Promoter Flanking Region
8	47478500	47479000	0.000721533	IGR								Acsl1	77895	0.076177	0.91992	Enhancer	Diabetes CVD
14	32414000	32414500	0.000721533	Intron	Hacl1	0.031262	0.99683					Colq	-9471	-0.4037	0.92051
11	3464000	3464500	0.00102267	IGR								Smtn	-23385	-0.053312	0.92378	Enhancer	CVD
10	24552000	24552500	0.000800047	Promoter & Intron	Enpp3	0.048971	0.92607	D330041H03Rik	-1.5k	-0.75648	0.44072	Enpp3	4001	0.048971	0.92607	Enhancer and Promoter Flanking Region
7	148109500	148110000	0.00731453	Exon	Nlrp6	-0.041288	0.92782					Nlrp6	-2648	-0.041288	0.92782	Promoter	CVD
13	59422500	59423000	0.00393172	IGR								Agtpbp1	129089	0.040751	0.92802
13	59489000	59489500	0.00531384	IGR								Agtpbp1	62589	0.040751	0.92802
13	59420500	59421000	0.00634095	IGR								Agtpbp1	131089	0.040751	0.92802
3	128973000	128973500	0.00892107	Exon	Enpep	0.051607	0.9287					Enpep	11021	0.051607	0.9287	Enhancer and Promoter Flanking Region	Obesity Diabetes CVD
2	152459500	152460000	0.00183478	Intron	Rem1	-0.13657	0.93685					Rem1	-797	-0.13657	0.93685	Promoter
1	71682000	71682500	0.00515581	Intron	Fn1	-0.088944	0.88784					Apol7d	17411	-0.18943	0.9425	Promoter Flanking Region
5	143619500	143620000	1.67e-05	IGR								Gm15770	-4622	-0.29855	0.94295	Enhancer and Promoter Flanking Region
18	37679000	37679500	0.000485468	Exon	Pcdhb22	0.17461	0.94295					Pcdhb22	-987	0.17461	0.94295
11	22920000	22920500	0.00157508	Exon	Fam161a	0.080387	0.94295					Fam161a	470	0.080387	0.94295	Promoter
9	107136000	107136500	0.00484213	Promoter				Dock3	-2k	-0.29861	0.94295	Dock3	-1760	-0.29861	0.94295		Diabetes CVD
18	47463500	47464000	0.00605154	Exon	Sema6a	0.043949	0.94295					Sema6a	-22651	0.043949	0.94295	Promoter Flanking Region	CVD
8	97312000	97312500	0.00812942	IGR								Cx3cl1	-15875	0.095435	0.94304	Promoter Flanking Region	Diabetes CVD
8	13490500	13491000	0.00387419	Intron	Gas6	0.053552	0.94315					Gas6	4035	0.053552	0.94315	Promoter Flanking Region	Obesity Diabetes CVD
4	126683000	126683500	0.000938896	IGR								Sfpq	15568	-0.048924	0.94418	Promoter Flanking Region
8	24293000	24293500	0.00690683	Exon	Agpat6	-0.051665	0.94473					Agpat6	313	-0.051665	0.94473		Obesity Diabetes
1	167611500	167612000	0.00219702	Intron	Rcsd1	0.04664	0.94504					Rcsd1	26725	0.04664	0.94504	Promoter Flanking Region and CTCF Binding Site	CVD
4	133135500	133136000	0.000100643	Exon	Gpatch3	-0.052564	0.94624					Gpatch3	119	-0.052564	0.94624	Open chromatin
8	74120000	74120500	0.00886172	Promoter & Exon	Pgls	-0.38359	0.12454	Fam129c	-2k	0.15304	0.94631	Fam129c	1547	0.15304	0.94631	Promoter
15	37381000	37381500	0.0057427	Promoter & Intron	Ncald	0.073259	0.95063	Wfs1	-1k	-0.15083	0.57253	Ncald	7296	0.073259	0.95063	Promoter Flanking Region	Diabetes
11	95549500	95550000	0.00387448	IGR								Gm9796	10957	0.17453	0.9522	Promoter Flanking Region
2	167602000	167602500	2.12e-06	Promoter				Gm14321	-1k	-0.1431	0.95284	Gm14321	967	-0.1431	0.95284	Promoter
17	46318500	46319000	0.00584852	Intron	Polh	0.57966	0.045752					Gtpbp2	-13915	-0.036738	0.95721
11	97698500	97699000	0.00510517	Exon	Lasp1	0.74794	0.00089439					B230217C12Rik	3594	-0.17292	0.95857	Promoter Flanking Region
7	28981500	28982000	0.000817889	IGR								Dyrk1b	-16133	-0.033144	0.95927	Promoter Flanking Region
11	101613500	101614000	0.000554074	Exon	Dhx8	0.031381	0.95998					Dhx8	-407	0.031381	0.95998	Open chromatin
6	124651500	124652000	0.00604828	Exon	Lpcat3	-0.04532	0.96048					Lpcat3	-63	-0.04532	0.96048	Promoter
13	69762000	69762500	0.000967515	Exon	Nsun2	-0.029345	0.9619					Nsun2	-1811	-0.029345	0.9619	Promoter Flanking Region	Diabetes CVD
10	61124500	61125000	0.00902641	Intron	Ppa1	-0.028529	0.96215					Ppa1	936	-0.028529	0.96215	Promoter Flanking Region
12	110332000	110332500	0.00357808	IGR								Begain	-40411	-0.3248	0.9664		Obesity
5	90456000	90456500	0.00200784	IGR								Eif5al3-ps	105254	0.040755	0.97003
2	28900000	28900500	0.00661392	Intron	1700101E01Rik	0.17763	0.97331					1700101E01Rik	10579	0.17763	0.97331
7	30177000	30177500	0.00112962	Intron	Sipa1l3	0.24705	0.43791					Dpf1	-77838	0.15115	0.97376	Promoter Flanking Region
4	44127000	44127500	0.00740905	IGR								Gm12504	7765	-0.15383	0.97485	Promoter Flanking Region
15	13014500	13015000	0.00387419	Intron	Cdh6	-0.11532	0.97681					Cdh6	88894	-0.11532	0.97681
9	106296000	106296500	0.000179009	IGR								Dusp7	-19050	0.034464	0.97846	Promoter Flanking Region
5	150437000	150437500	0.00725607	Intron	Hsph1	0.058495	0.98083					Hsph1	1746	0.058495	0.98083	Promoter
10	84922000	84922500	0.000700388	Intron	Btbd11	-0.14377	0.98149					Btbd11	-72428	-0.14377	0.98149	Promoter Flanking Region	Diabetes CVD
10	85112000	85112500	0.00184229	Intron	Btbd11	-0.14377	0.98149					Btbd11	-4052	-0.14377	0.98149		Diabetes CVD
10	85116500	85117000	0.00392754	Intron	Btbd11	-0.14377	0.98149					Btbd11	403	-0.14377	0.98149		Diabetes CVD
8	32232500	32233000	0.00494539	Intron	Rnf122	0.059511	0.98149					Rnf122	-10198	0.059511	0.98149	Promoter Flanking Region
13	115687000	115687500	0.000752065	Intron	Itga2	-0.14874	0.98757					Itga2	35249	-0.14874	0.98757	Promoter Flanking Region	Obesity Diabetes CVD
1	163139000	163139500	0.00552544	IGR								Prdx6	41685	0.025137	0.9913		Obesity CVD
4	137560000	137560500	0.00490893	Intron	Eif4g3	0.020889	0.99569					Eif4g3	667	0.020889	0.99569	Enhancer
14	32482000	32482500	0.00661392	IGR								Hacl1	-27528	0.031262	0.99683	Promoter Flanking Region
1	191697500	191698000	0.00035605	Exon	Ptpn14	0.17952	0.69151					Smyd2	8751	-0.019782	0.99847	Promoter Flanking Region
11	88475000	88475500	0.00619112	Intron	Msi2	0.025358	0.99861					Msi2	60778	0.025358	0.99861	Promoter Flanking Region	Diabetes CVD
11	60544500	60545000	3.33e-10	Promoter & Exon	Smcr7			Prlhr	-1k			Mir5100	-2335	0.01961	1	Promoter
19	55859500	55860000	6.42e-07	Intron	Tcf7l2	0.0049376	1					Tcf7l2	-42165	0.0049376	1	Enhancer	Obesity Diabetes CVD
18	82730000	82730500	5.6e-06	Intron	Mbp	0.047561	1					Mbp	2654	0.047561	1	Promoter Flanking Region	Diabetes
11	95129000	95129500	1.01e-05	Intron	Tac4	0	1					Tac4	-6157	0	1	Promoter Flanking Region and Enhancer
9	109478500	109479000	1.42e-05	IGR								Fbxw15	-7724	0.027902	1
10	83400000	83400500	2.38e-05	IGR								1500009L16Rik	-214390	0	1	Promoter Flanking Region
8	86606500	86607000	3.04e-05	Exon	Rfx1	0.050066	0.89599					Mir709	3498	0	1	Promoter Flanking Region
9	121295000	121295500	3.91e-05	Intron	Trak1	0.0076284	1					Trak1	-18924	0.0076284	1	Promoter
17	10595000	10595500	4.63e-05	IGR								A230009B12Rik	54082	0	1	Open chromatin
5	129287500	129288000	8.25e-05	Intron	Rimbp2							Piwil1	-45379	0	1
1	137111000	137111500	8.43e-05	IGR								Gm4204	18022	-0.012175	1	Promoter Flanking Region
16	13389000	13389500	9.97e-05	Intron	Mkl2	0.7928	0.00085476					Gm15738	15775	0	1	Open chromatin
11	60545000	60545500	0.000106461	Promoter & Exon	Smcr7			Prlhr	-1k			Mir5100	-2835	0.01961	1
6	86616000	86616500	0.000176713	Intron	Mxd1	-0.012	1					Mxd1	3153	-0.012	1	Promoter
5	145021000	145021500	0.000209617	Intron	Bri3	-0.25706	0.39756					2900089D17Rik	-3945	0.015493	1	Promoter Flanking Region
5	120860500	120861000	0.000229555	IGR								Lhx5	21279	0.044961	1	Promoter Flanking Region
4	95992000	95992500	0.000266575	Intron	Cyp2j11	0	1					Cyp2j11	23353	0	1	Promoter Flanking Region
3	88988000	88988500	0.000305584	Promoter & Exon	Fam189b	-0.0079118	1	Gm16069	-2k			Fam189b	151	-0.0079118	1	Promoter	Diabetes CVD
11	57511500	57512000	0.000379807	Intron	Galnt10	0.9593	3.8696e-10					4933426K07Rik	-40172	0	1	Promoter Flanking Region
5	142954500	142955000	0.000427887	Exon	C330006K01Rik							Radil	9023	0	1	CTCF Binding Site and TF binding site and Promoter Flanking Region
10	90169000	90169500	0.000445261	Intron	Anks1b	-0.16391	1					Anks1b	-129564	-0.16391	1		Diabetes CVD
1	137110500	137111000	0.000455612	IGR								Gm4204	18522	-0.012175	1	Promoter Flanking Region
7	146749000	146749500	0.000499398	Intron	Inpp5a	0.089826	0.72367					Nkx6-2	19689	0	1
4	140864500	140865000	0.000508595	Promoter & Exon	Epha2	0.029586	1	Snx8	+.6k	0.017618	1	Epha2	309	0.029586	1	Promoter Flanking Region
4	151932500	151933000	0.00055894	Intron	Nphp4	0.11239	1					Nphp4	-55477	0.11239	1	Enhancer	CVD
18	81171000	81171500	0.000721533	Exon	Sall3	0	1					Sall3	12317	0	1	Promoter Flanking Region
2	158348500	158349000	0.00084747	Intron	Arhgap40	0	1					Arhgap40	-9968	0	1
8	85727000	85727500	0.00100354	Intron	Tbc1d9	0.44285	0.23565					Gm10645	-36931	0	1	Promoter Flanking Region
6	86606000	86606500	0.00111685	Intron	Mxd1	-0.012	1					Mxd1	13153	-0.012	1	Enhancer
4	151935000	151935500	0.00112962	Exon	Nphp4	0.11239	1					Nphp4	-57977	0.11239	1		CVD
3	9489000	9489500	0.00133147	Intron	Zfp704	0.72739	0.0034137					C030034L19Rik	-85924	0	1
7	129042500	129043000	0.00195459	Exon	Scnn1b	0	1					Scnn1b	-33875	0	1	Promoter Flanking Region and CTCF Binding Site	Diabetes CVD
7	29996000	29996500	0.00196416	Intron	Catsperg1	0.19954	1					Catsperg1	103	0.19954	1	Promoter
7	139866000	139866500	0.00239745	Intron	Lhpp	-0.49923	0.04528					Gm15582	-14433	0	1	Promoter Flanking Region
4	62883000	62883500	0.00246608	Intron	Col27a1	-0.013913	1					Col27a1	-6531	-0.013913	1	Enhancer
5	112646000	112646500	0.00269548	Promoter & Exon	Miat	0	1	Rad18	+.6k	0.9763	0.006422	Miat	11968	0	1
9	21559000	21559500	0.00270121	IGR								Spc24	5730	0.015117	1	Promoter Flanking Region
4	131476000	131476500	0.00275666	Promoter				Gm12992	-1k	-0.11758	1	Gm12992	-56	-0.11758	1	Promoter
4	140865000	140865500	0.00275825	Intron	Epha2	0.029586	1					Epha2	-191	0.029586	1	Promoter Flanking Region
16	93125000	93125500	0.00314309	IGR								Mir802	244965	0	1	Promoter Flanking Region
9	110887500	110888000	0.00314309	Exon	Rtp3	-0.0026969	1					Rtp3	4717	-0.0026969	1
4	141735500	141736000	0.00316618	Promoter & Intron	Kazn	0.48424	0.31721	Gm13062	-1.5k	0	1	Gm13062	1017	0	1	Promoter Flanking Region
11	88285500	88286000	0.0031735	Intron	Msi2	0.025358	0.99861					Gm11510	-38484	0	1	Enhancer
8	73297500	73298000	0.00360904	Intron	Pik3r2	0.011389	1					Pik3r2	-437	0.011389	1	Promoter
3	145314500	145315000	0.0036258	Promoter	Gm17501	0	1	Cyr61	-2k	0.71449	0.0018848	Gm17501	-1224	0	1	Promoter
2	34382000	34382500	0.00379185	Intron	Mapkap1	-0.10596	0.5924					Gm13408	38519	-0.05184	1	Promoter Flanking Region
10	70430000	70430500	0.00387419	Intron	Bicc1	-0.0096884	1					Bicc1	-18763	-0.0096884	1	Promoter Flanking Region	CVD
13	52522000	52522500	0.0039129	IGR								Diras2	104205	-0.065301	1
19	55893500	55894000	0.00426558	Intron	Tcf7l2	0.0049376	1					Tcf7l2	74342	0.0049376	1	Open chromatin	Obesity Diabetes CVD
11	65289000	65289500	0.0046848	IGR								Gm12295	-109700	0	1	Enhancer
11	119053500	119054000	0.00480003	Intron	Tbc1d16	-0.092271	0.78614					Gm11753	-7670	0.15588	1	Promoter Flanking Region
19	55843000	55843500	0.00481987	Intron	Tcf7l2	0.0049376	1					Tcf7l2	-25665	0.0049376	1	Promoter Flanking Region	Obesity Diabetes CVD
13	42642000	42642500	0.00494539	IGR								Phactr1	133992	-0.036983	1		Obesity Diabetes CVD
12	30213500	30214000	0.00497295	Promoter & Exon	Myt1l	-0.034821	1	Myt1l	+.6k	-0.034821	1	Myt1l	-251	-0.034821	1	Promoter
4	134583000	134583500	0.00502479	IGR								Gm16225	93362	0	1
15	75834500	75835000	0.00504538	Exon	Fam83h	0.58352	0.0035057					K230010J24Rik	4999	-0.0096297	1	Promoter Flanking Region
4	53819500	53820000	0.00505403	IGR								Rps15a-ps8	-15172	0	1
3	126088000	126088500	0.00506798	Intron	Arsj	0	1					Arsj	-21230	0	1	Enhancer
16	94944000	94944500	0.00506798	IGR								Dyrk1a	-53497	0.0061642	1	Promoter Flanking Region
13	42596000	42596500	0.00506798	IGR								Phactr1	179992	-0.036983	1		Obesity Diabetes CVD
11	35655500	35656000	0.00527102	Intron	Wwc1	0.37085	0.11306					Rars	-7492	0.012468	1	Promoter Flanking Region
9	102622500	102623000	0.00552544	Exon	Amotl2	0.0089779	1					Amotl2	117	0.0089779	1	Promoter
1	181796000	181796500	0.00554551	IGR								Ahctf1	-62189	0.032865	1	Promoter Flanking Region
11	87994000	87994500	0.0057427	Intron	Cuedc1	-1.9712	0.2803					Cuedc1	1805	0	1	Promoter Flanking Region
13	74075500	74076000	0.00574326	Promoter & Exon	Brd9	-9.4118e-05	1	Trip13	-1k	1.2021	0.0050176	Brd9	-214	-9.4118e-05	1	Promoter
11	46122500	46123000	0.00574326	Intron	Cyfip2	-0.027881	1					Cyfip2	3222	-0.027881	1	Promoter	CVD
6	34663500	34664000	0.00574326	Intron	Cald1	0.012477	1					Cald1	-3866	0.012477	1	Promoter Flanking Region	Obesity Diabetes
4	125179500	125180000	0.00575737	Promoter & Intron	Grik3	0.82965	0.68193	Ftl2	-2k	-0.012878	1	Ftl2	2032	-0.012878	1
14	48162000	48162500	0.00579957	Exon	Atg14	-0.0020446	1					Atg14	26109	-0.0020446	1
5	148770000	148770500	0.00586018	Promoter & Intron	Mtus2	-0.012243	1	Gm15721	-1.5k			Mtus2	-1082	-0.012243	1	Promoter
4	135103500	135104000	0.00592712	Intron	Grhl3	-0.013986	1					Grhl3	26045	-0.013986	1	Enhancer
13	53668500	53669000	0.00604648	IGR								Gm5449	-47428	0	1
10	125180000	125180500	0.00621741	IGR								Lrig3	223275	-0.0068433	1		CVD
4	140852000	140852500	0.00624377	IGR								Epha2	5155	0.029586	1	Open chromatin and Promoter Flanking Region
11	63268500	63269000	0.00661392	IGR								B130011K05Rik	-41829	0	1	Enhancer
18	36238000	36238500	0.00661392	Intron	Nrg2	-0.23456	0.99322					Psd2	-91327	0	1	Promoter Flanking Region
5	129911000	129911500	0.00661392	IGR								Sfswap	96106	-0.0043609	1
11	98632500	98633000	0.00669613	Exon	Nr1d1	-0.030236	1					Nr1d1	-760	-0.030236	1	Promoter	Obesity Diabetes CVD
16	22765500	22766000	0.00677368	IGR								Crygs	45983	-0.013406	1
5	149048000	149048500	0.00687833	Exon	Mtus2	-0.012243	1					Mtus2	28793	-0.012243	1	CTCF Binding Site
15	99723000	99723500	0.00722429	IGR								Gm9763	5987	0.024605	1	Enhancer
15	101706000	101706500	0.00734863	IGR								Krt77	-5864	0	1
9	117631000	117631500	0.00740905	IGR								Rbms3	-91969	0.0091258	1
6	86454000	86454500	0.00756955	IGR								Pcbp1	22165	-0.0059619	1	Enhancer and Promoter Flanking Region
8	120365000	120365500	0.00771395	IGR								Gm10617	-39038	0.169	1
11	99120500	99121000	0.00775627	IGR								Krt222	-15101	-0.0099268	1
7	27926500	27927000	0.00775627	IGR								Gm15883	-10807	-0.041307	1
6	72308500	72309000	0.00777223	Exon	Tmem150a	0.10446	0.69808					Rnf181	2561	0.0056371	1	Promoter
17	72023000	72023500	0.00787608	Promoter & Intron	Fam179a	0	1	Fam179a	+.6k	0	1	Fam179a	-395	0	1	Promoter
5	130047500	130048000	0.00790646	Exon	Sfswap	-0.0043609	1					Sfswap	7316	-0.0043609	1
1	188837500	188838000	0.00803233	IGR								D1Pas1	-46205	0	1	Open chromatin
1	22901500	22902000	0.00848394	Intron	Rims1	0	1					Rims1	10173	0	1	Open chromatin	CVD
5	66437000	66437500	0.00850082	Exon	Rbm47	0.003769	1					Rbm47	8789	0.003769	1	Promoter Flanking Region
15	72739000	72739500	0.00852321	Intron	Trappc9	0.15535	0.43211					Gm3150	4784	0	1
15	95945500	95946000	0.00889162	IGR								D030018L15Rik	-35516	-0.078883	1
7	13594000	13594500	0.00897486	Intron	Zbtb45	-0.0027716	1					Zbtb45	1149	-0.0027716	1	Promoter
2	75391000	75391500	0.00899569	IGR								Gm13655	80439	0	1
15	84643500	84644000	0.0090063	Intron	Phf21b	-0.023315	1					Phf21b	-9513	-0.023315	1	Enhancer
3	133004000	133004500	0.00902641	Intron	Ppa2	0.0042465	1					Ppa2	-1927	0.0042465	1
6	113698500	113699000	0.00920069	Exon	Atp2b2	0.43488	0.66728					Sec13	-7763	-0.00028578	1	Promoter Flanking Region
7	150774000	150774500	0.0092767	Exon	Cars	0.057218	0.90951					Gm15580	8344	0	1
4	43440000	43440500	0.00930086	Exon	Fam166b	-0.064205	1					Fam166b	899	-0.064205	1	Promoter
15	75833500	75834000	0.00930086	Exon	Fam83h	0.58352	0.0035057					K230010J24Rik	5999	-0.0096297	1	Promoter Flanking Region
8	11482000	11482500	0.00938717	IGR								Rab20	-3362	-0.0058675	1	Promoter Flanking Region
13	43242000	43242500	0.00941109	IGR								Phactr1	-11247	-0.036983	1	Open chromatin	Obesity Diabetes CVD
9	119387500	119388000	0.0094738	IGR								Exog	-33459	0.0051305	1	Promoter Flanking Region
3	3106500	3107000	0.0094738	IGR								Hnf4g	401530	0.0068887	1		Obesity
18	53257500	53258000	0.00949956	IGR								Snx2	78519	-0.019885	1
14	66044000	66044500	0.00966037	Promoter & Exon	Pnoc	0	1	Pnoc	+.6k	0	1	Pnoc	46	0	1	Promoter
10	59680500	59681000	0.00966037	Intron	Chst3	0.010125	1					Chst3	1508	0.010125	1	Promoter	Diabetes
2	163703000	163703500	0.00966037	Intron	Rims4	-0.12962	0.91529					Kcnk15	-23531	0	1
11	104549500	104550000	0.0098951	Intron	Gm11639	0	1					Gm11639	-2479	0	1
17	28106000	28106500	0.00999126	Intron	Anks1	0.030723	0.97904					Gm15597	-3739	-0.1042	1	Promoter Flanking Region and CTCF Binding Site
1	34363000	34363500	3.46e-13	Exon	Dst	0.53874	0.028907					Gm11158	97294
11	66913000	66913500	3.03e-09	Exon	Myh3	1.9143	0.37147					2310065F04Rik	17343
11	111466500	111467000	4.32e-07	IGR								Gm11676	8120			Promoter Flanking Region
11	117921000	117921500	6.48e-07	Exon	Dhc17							Dhc17	34016			Promoter Flanking Region
15	79524000	79524500	1.97e-06	Promoter & Intron	Gtpbp1	-0.045399	0.89534	Gm17487	-1.5k			n-R5s40	-1068			Promoter
10	119866000	119866500	2.18e-06	Intron	Hmga2	-0.37765	0.76929					Mir763	19166			Promoter Flanking Region
11	52001000	52001500	2.18e-06	Promoter	Gm16953			Gm12206	-1.5k			Gm12206	1455
2	3487500	3488000	2.59e-06	IGR								Gm13182	-19471			Promoter Flanking Region
9	74866500	74867000	3.02e-06	Exon	BC031353							BC031353	-15961			Promoter Flanking Region
7	105562500	105563000	7.03e-06	IGR								Gucy2d	29431			Promoter Flanking Region
11	36091000	36091500	7.52e-06	Promoter & Intron	Odz2			Gm12127	-1k			Gm12127	543
2	166502500	166503000	1.11e-05	Intron	Prex1	0.84304	9.7449e-05					7SK	5074			Promoter
9	104069500	104070000	1.11e-05	Exon	Djc13	0.46493	0.079122					Ccrl1	-40527			Promoter Flanking Region
9	77275000	77275500	1.3e-05	IGR								2310046A06Rik	-79323			Promoter Flanking Region
9	106550000	106550500	1.6e-05	Exon	Grm2							Grm2	8440
8	110134500	110135000	1.91e-05	IGR								AC134855.1	-5263
11	51638500	51639000	1.99e-05	Exon	Phf15							Phf15	32127			Promoter Flanking Region	Obesity
18	47359000	47359500	3.64e-05	Intron	Commd10	0.18466	0.58406					AC124466.1	-44973
9	50309000	50309500	4.19e-05	Exon	1600029D21Rik							1600029D21Rik	-6370			Promoter Flanking Region
9	60155500	60156000	4.82e-05	Intron	Thsd4	-0.018672	1					SNORA17	112170
1	92165000	92165500	5.49e-05	IGR								Cxcr7	-64419			Enhancer	Obesity Diabetes
15	98037000	98037500	8.54e-05	Exon	Olfr287							Olfr288	-11027
2	33882000	33882500	9.13e-05	Intron	C230014O12Rik	0.84549	0.68073					Gm13404	-48234			Enhancer and Promoter Flanking Region and CTCF Binding Site
12	68892500	68893000	9.24e-05	IGR								U2	-179217
1	91746000	91746500	9.41e-05	Intron	Agap1	0.13561	0.5924					D130058E05Rik	80809			Open chromatin
1	158743500	158744000	0.000106127	Exon	Ralgps2	0.14618	0.66323					Gm15428	-19857
10	94461500	94462000	0.000144905	IGR								7SK	-50276
19	19139500	19140000	0.000179009	Intron	Rorb							Rorb	46186
11	117139500	117140000	0.0001987	Intron	2017-09-09							2017-09-09	-11940			Promoter Flanking Region	CVD
5	126463500	126464000	0.000237207	IGR								Gm4868	-134390
3	18525500	18526000	0.000243323	IGR								Gm6369	-91639			Promoter Flanking Region
11	51674000	51674500	0.000255171	IGR								Phf15	-2845			Promoter	Obesity
5	139455500	139456000	0.000266575	Intron	Pdgfa	0.07338	0.93209					Gm17247	5962			Promoter Flanking Region
3	152226000	152226500	0.000326193	Intron	Ak5	-1.1887	0.5332					AI115009	103877			Enhancer
8	118709000	118709500	0.000358502	IGR								U7	203950
10	6190000	6190500	0.000395083	Exon	Mthfd1l	0.27081	0.6229					U8	-13346			Enhancer
2	158007000	158007500	0.000469271	IGR								1700060C20Rik	10745
13	44070500	44071000	0.000553972	IGR								U6	-102329
2	157058500	157059000	0.00055894	Exon	4922505G16Rik							4922505G16Rik	-8812
8	118208000	118208500	0.000568142	Exon	Maf	-0.050493	0.93416					Gm15655	20978
12	111213500	111214000	0.000588077	Promoter				Trank1	-1k	0.69606	0.80349	Mir3072	-227412			Enhancer
5	35264000	35264500	0.000590993	Promoter & Exon	A930005I04Rik			Gm20522	-1k	-0.68389	0.095083	A930005I04Rik	-5436			Open chromatin
4	44642500	44643000	0.000601396	Intron	Pax5	-1.1579	0.42021					Mir5120	-22060			Promoter Flanking Region
2	58896000	58896500	0.000628722	Intron	Ccdc148	0.43506	0.28307					Gm13557	-83882			Promoter Flanking Region
19	4197500	4198000	0.000631185	Exon	Rad9							Rad9	4103
1	165312500	165313000	0.000652903	IGR								U6atac	19914
2	151691500	151692000	0.000721533	Intron	Gm14157							Gm14157	1196
4	61517000	61517500	0.000721533	Promoter	Gm12574			Gm12574	+.6k			Gm12574	588
1	120539500	120540000	0.000721538	Intron	Tfcp2l1	1.5385	1.4688e-09					5S_rR	-4519			Promoter Flanking Region
4	32976000	32976500	0.000728211	Intron	Ankrd6	-0.27352	0.55973					Gm11941	3661			Promoter Flanking Region
11	52375000	52375500	0.000775955	IGR								Gm12210	-74188			Enhancer
8	109242000	109242500	0.000775955	Exon	Tmco7							Tmco7	-35032			Promoter Flanking Region
17	46604500	46605000	0.000799081	Exon	Ttbk1	1.5684	8.7549e-08					Gm16736	3950			Open chromatin
11	117389500	117390000	0.000869357	Intron	Gm11734							Gm11734	-4583
4	136690000	136690500	0.000938926	IGR								Gm13001	-15942			Enhancer
17	35384000	35384500	0.000938926	Exon	SNORD83							SNORD83	120			Promoter
4	32626000	32626500	0.000967515	Intron	Bach2	-0.20608	0.59394					7SK	-24238			Promoter Flanking Region
11	81160500	81161000	0.000967515	Intron	Accn1							4930527B05Rik	38015
12	108573000	108573500	0.00102709	IGR								Gm17052	84351			Open chromatin
13	54354000	54354500	0.00104129	IGR								Gm16578	-35608
2	155719000	155719500	0.00109706	Intron	Uqcc							Uqcc	17340				Diabetes
9	113408000	113408500	0.00110593	Promoter & Exon				Il17re	-1k	-0.1702	0.87191	7SK	-95407
13	72923000	72923500	0.00111685	IGR								Irx2	-152955
15	88118500	88119000	0.00111685	IGR								Zdhhc25	312245
17	87070000	87070500	0.00125637	IGR								U6	32747			Promoter Flanking Region
X	5660000	5660500	0.00126454	Promoter & Exon	AU022751			AU022751	+.6k			AU022751	537
9	107372000	107372500	0.00132084	Intron	Cac2d2	-1.4166	0.37321					Gm17118	-24638
10	96284000	96284500	0.00132106	IGR								AC152946.1	34304			Enhancer
7	147482000	147482500	0.00141451	Exon	5830411N06Rik	1.9241	0.38595					Olfr525	26501
13	44386500	44387000	0.00142578	IGR								Gm5083	-169837			Open chromatin
19	13067500	13068000	0.00143102	IGR								Olfr1451	5978
19	26262500	26263000	0.00143102	IGR								U4	72483
9	62977500	62978000	0.00146998	IGR								U6	3590			Open chromatin
9	80581500	80582000	0.00146998	IGR								Impg1	-222455
5	118976000	118976500	0.00147604	IGR								Gm15754	-23151			Enhancer
9	89697500	89698000	0.00156068	Promoter				Mir184	-1k			Mir184	-334
19	47909500	47910000	0.00157508	Intron	Wdr96							Wdr96	2351				Diabetes
2	170445500	170446000	0.00157508	IGR								4930470P17Rik	-17983
9	108750000	108750500	0.00159206	Exon	Celsr3	0.89844	0.67355					AC168054.1	-3191
6	144559500	144560000	0.00168226	Intron	Sox5	-0.26032	0.2958					AC125145.1	-42703			Open chromatin
10	41355000	41355500	0.00177023	Intron	Ccdc162	0.48461	0.068319					Mir3473b	35545			Promoter Flanking Region
5	35908000	35908500	0.00177023	Exon	2310079F23Rik							2310079F23Rik	9323			Promoter Flanking Region
8	103312000	103312500	0.00177023	IGR								Gm3662	-169470
15	100915000	100915500	0.00181357	IGR								Ankrd33	31186			Enhancer
13	28810000	28810500	0.00184229	Intron	2610307P16Rik	1.8109	0.1438					Gm17528	108992			Promoter Flanking Region
5	115805500	115806000	0.00193625	IGR								Gm13832	3587
5	101987500	101988000	0.00195262	IGR								Gm20484	40833			Enhancer
2	172957500	172958000	0.00196373	Exon	1300015D01Rik							1300015D01Rik	-7250			Enhancer
8	28262500	28263000	0.00196878	Exon	Rab11fip1	0.032164	0.95526					4933416M07Rik	-9118
12	103891500	103892000	0.00197495	Intron	Itpk1	0.24414	0.15582					Mir1936	31730			Promoter Flanking Region
6	143358500	143359000	0.00197626	IGR								SNORA17	55417
10	69667500	69668000	0.00198658	Promoter & Exon	2310015B20Rik			2310015B20Rik	+.6k			2310015B20Rik	-68			Promoter
2	29593000	29593500	0.00204974	Exon	Rapgef1	-0.061807	0.84129					Gm9823	1185			Open chromatin
2	35639500	35640000	0.0020644	Exon	Ttll11	-0.57745	0.45644					9030204H09Rik	35210			Enhancer
17	65278000	65278500	0.00212626	IGR								SNORA17	16192			Promoter Flanking Region
13	44151000	44151500	0.00218268	IGR								Gm5083	65536			Promoter Flanking Region
10	106861000	106861500	0.00218493	Promoter & Exon	Lin7a	-0.61527	0.0002071	Kp2	-1k	-1.3827	0.53569	Myf5	62190
1	54732500	54733000	0.00219056	Intron	Ankrd44	0.32753	0.29227					AC151572.1	93562			CTCF Binding Site and Enhancer
11	59447500	59448000	0.00220619	IGR								Olfr225	-21032
12	106225000	106225500	0.00236496	Intron	4831426I19Rik							4831426I19Rik	11887			Enhancer
1	61416000	61416500	0.00238797	IGR								9530026F06Rik	19276			Enhancer
15	101268500	101269000	0.00238797	Promoter & Exon	Krt83			Krt83	+.6k			Krt83	735
8	122570000	122570500	0.00244836	Promoter & Intron	Crispld2	-0.37871	0.59693	Gm15684	-1k			Gm15684	-813			Promoter Flanking Region
9	121804000	121804500	0.00246608	IGR								Ccbp2	3473			Enhancer	CVD
8	34791000	34791500	0.00250432	Intron	Gsr	0.40238	0.013894					SNORA48	11273			Open chromatin
10	70512000	70512500	0.00250432	Intron	Bicc1	-0.0096884	1					Gm15647	33624			Promoter Flanking Region
14	120481000	120481500	0.00250432	Promoter				Pcyt2	-2k	-0.32554	0.077956	Oxgr1	-39343
14	61947000	61947500	0.00252682	IGR								U6	14904			Promoter Flanking Region
2	33461000	33461500	0.00252682	Intron	Lmx1b							Lmx1b	26787				Obesity
4	68736500	68737000	0.00252682	IGR								U6	35205
2	147732500	147733000	0.00254767	IGR								U6	-31886
2	105077000	105077500	0.00261906	Intron	0610012H03Rik							0610012H03Rik	-12501			Promoter Flanking Region
1	183164500	183165000	0.00268337	IGR								Rpl35a-ps2	7951			Promoter Flanking Region
9	118903500	118904000	0.0026909	Intron	Ctdspl	-0.46843	0.097656					Mir26a-1	37414			Promoter Flanking Region
9	50308500	50309000	0.0026909	Intron	1600029D21Rik							1600029D21Rik	-5870			Promoter Flanking Region
9	122656500	122657000	0.0026909	Exon								D9Ertd402e	58157
X	11863500	11864000	0.00269429	IGR								Gm14635	58848			Promoter Flanking Region
15	99503500	99504000	0.00269548	Intron	Accn2							Accn2	-2351
9	26529000	26529500	0.00274451	IGR								B3gat1	12313			Open chromatin
12	55349000	55349500	0.00274992	IGR								U1	-7113
10	71046500	71047000	0.00275825	IGR								Gm4798	120826
15	95316500	95317000	0.00279043	Intron	Nell2							Nell2	42183
8	94355000	94355500	0.00286037	IGR								D230002A01Rik	-28926
X	39492500	39493000	0.00288148	IGR								Gm14615	-8600			Enhancer
2	59662000	59662500	0.00294853	Intron	Tanc1	0.56657	0.00030829					AL929160.1	-7879			Promoter Flanking Region
12	55435000	55435500	0.00297328	IGR								U1	-93113			Enhancer
8	129063500	129064000	0.00298802	IGR								Gm16983	27370			Promoter Flanking Region
15	82030000	82030500	0.00298802	Exon	Srebf2	-0.35874	0.087987					Mir33	-1448
17	89153000	89153500	0.00301502	Exon	Lhcgr							Lhcgr	38316			Promoter Flanking Region	Obesity Diabetes CVD
2	124930000	124930500	0.0030348	Intron	Myef2	0.71607	0.00075535					U6	745			Open chromatin
11	69246500	69247000	0.0030348	Intron	Dhc2							6030455H03Rik	15550
3	34908000	34908500	0.00305523	IGR				Tnxa	-1k	-1.67	0.17477	AC158547.1	316536
X	35438000	35438500	0.00306024	Promoter & Exon	Rhox11			Rhox11	+.6k			Rhox11	316
5	86738000	86738500	0.00307191	Exon	Tmprss11d							Tmprss11d	18761
2	166503000	166503500	0.00309983	Intron	Prex1	0.84304	9.7449e-05					7SK	4574			Promoter
3	127324500	127325000	0.00316662	IGR								Neurog2	11554
9	77233000	77233500	0.00332966	Intron								2310046A06Rik	-37323			Enhancer
7	91377000	91377500	0.00335897	IGR								AC101659.1	-57925			Enhancer
11	98811500	98812000	0.00337061	Exon	Rara	0.063139	0.86513					U6	-3742			Promoter
18	78375000	78375500	0.0033784	Exon	Slc14a2							Slc14a2	911				CVD
15	98328000	98328500	0.0033784	Promoter & Exon	Olfr279			Olfr279	+.6k			Olfr279	-95
16	18251000	18251500	0.00338001	Exon	Trmt2a							Trmt2a	515			Promoter
19	42392000	42392500	0.00342013	Intron	Crtac1	0.013148	1					Mir3085	-37340			Enhancer
14	118718000	118718500	0.00345356	IGR								SNORA17	-18788			Open chromatin
6	48852500	48853000	0.0034737	Intron	Abp1							Abp1	2485			Promoter Flanking Region	CVD
11	33586000	33586500	0.00348213	Intron	Kcnip1							Gm12119	9894
2	106800000	106800500	0.00366899	IGR								2700007P21Rik	9434			Enhancer and CTCF Binding Site
7	105567000	105567500	0.00373597	IGR								Gucy2d	24931			Promoter Flanking Region
17	27454000	27454500	0.00383787	Exon								Gm10505	25405			Enhancer
12	70676000	70676500	0.00387419	IGR								Mettl21d	8015			Promoter Flanking Region
2	117815000	117815500	0.00387448	Intron	Gm13986	-1.0396	0.5924					U1	88698
4	124489000	124489500	0.00387448	Intron	Mtf1	0.052114	0.85654					n-R5s192	9065
4	135205500	135206000	0.00387448	Promoter				Golt1a	-1k			1700029M20Rik	-22332
3	96139000	96139500	0.00389297	IGR								U1	-6652			Promoter Flanking Region
8	110551500	110552000	0.00391119	IGR								AC122199.1	-185149			Enhancer
6	89250000	89250500	0.0039228	IGR								Gm16896	4624			Enhancer
11	65469500	65470000	0.0039228	Promoter				Lekr1	-1k	-1.1353	0.2221	U6	-29604
2	45341000	45341500	0.0039228	IGR								Gm13479	-128215
1	180614000	180614500	0.00392754	Intron	Kif26b	-1.0125	0.27471					U1	-46964
11	96079000	96079500	0.00392865	IGR								Gm11538	-14232
11	101975500	101976000	0.00393172	Promoter				Gm11584	-1k			Gm11584	-613
15	40944500	40945000	0.00396511	IGR								4930555K19Rik	60747
1	34350000	34350500	0.00400304	Exon	Dst	0.53874	0.028907					Gm11158	110294
2	178520000	178520500	0.0040387	IGR								Gm14314	235838			Open chromatin
2	158026000	158026500	0.00408405	Exon	D630003M21Rik	0.019761	1					1700060C20Rik	-8255
15	63745500	63746000	0.00410363	IGR								Gsdmc4	-11009
11	117936000	117936500	0.00417612	Promoter & Intron	Dhc17			Thbs1	-2k	1.2755	0.045637	Dhc17	19016			Enhancer
10	94423500	94424000	0.00419506	IGR								7SK	-12276			Promoter Flanking Region
17	15329500	15330000	0.00419678	IGR								Gm5091	48247			Enhancer
10	125719000	125719500	0.00423432	IGR								AC153489.1	-245117
5	118724500	118725000	0.00425269	IGR								SNORA17	-8042			Promoter Flanking Region
5	106815000	106815500	0.00425269	IGR								Barhl2	72459
18	24033500	24034000	0.00433585	Intron	Mapre2	-0.45829	0.015309					U6	-57628			Promoter Flanking Region
1	131840000	131840500	0.00435948	Intron	Thsd7b							Thsd7b	-27884			Promoter
4	132046500	132047000	0.00436034	IGR								snoU13	-4700			Promoter Flanking Region
17	48685000	48685500	0.00436651	IGR								SNORA17	72148			Enhancer and Promoter Flanking Region
2	44911000	44911500	0.00436651	Intron	Zeb2	0.56724	0.013786					Mir5129	-32303			Promoter
6	53733000	53733500	0.00436651	IGR								Gm16499	36969			Promoter Flanking Region and TF binding site and CTCF Binding Site
11	59734500	59735000	0.00437787	Promoter & Exon				1810063I02Rik	-1k			1810063I02Rik	501			Promoter
7	74624500	74625000	0.00439138	IGR								SNORA70	91089			Promoter Flanking Region
1	190492000	190492500	0.00444049	Intron	Ush2a	-0.68806	0.61677					SNORA17	-45068			Enhancer
2	33693500	33694000	0.00444049	Intron	Fam125b							NRON	-25023
6	59678000	59678500	0.00444049	IGR								SNORA44	-22132
19	4711000	4711500	0.00446238	Promoter & Exon	Spnb3			Spnb3	-1k			Spnb3	208			Promoter
12	110750000	110750500	0.0044706	IGR								Meg3	29211			Enhancer
2	169249500	169250000	0.00449549	IGR								4930529I22Rik	-18550			Enhancer
14	67550000	67550500	0.004508	IGR								4930578I07Rik	6202			Enhancer
11	112840000	112840500	0.00469796	IGR								4933434M16Rik	-153507			Enhancer
1	136109500	136110000	0.00473367	Intron	Adora1	0.10184	0.84823					Mybph	-19475			Promoter Flanking Region	CVD
17	37222500	37223000	0.00473367	Promoter & Exon	Olfr90			Olfr90	+.6k			Olfr90	681
16	90640500	90641000	0.00473367	IGR								SNORA32	-37759
14	11366000	11366500	0.00480003	Intron	Fhit	0.36161	0.14016					SNORA73	-54812
16	94445000	94445500	0.00480675	Promoter & Intron	Hlcs	-0.040833	0.95998	Bhmt2	-1k	-0.02127	1	Gm6363	19954			Promoter Flanking Region
11	36499500	36500000	0.00480675	Intron	Odz2							Odz2	-8253
4	88287000	88287500	0.00481672	IGR								If13	3363			Promoter Flanking Region
10	126190000	126190500	0.00482117	IGR								SNORA17	87557			Open chromatin
9	62591500	62592000	0.00484213	Exon	Itga11	2.7472	0.071177					Gm17400	60785
19	48058500	48059000	0.0048427	Promoter & Intron	Ccdc147			Gm15556	-1k	-1.4888	0.46689	Ccdc147	-46298
6	25389000	25389500	0.00487881	IGR								SNORA17	-238949
15	80276500	80277000	0.00488038	IGR								SNORA17	12104
5	34437500	34438000	0.00489573	Intron	Poln	1.1549	0.4377					U6	67473
4	21039500	21040000	0.00491282	IGR								Gm11871	-101413
1	34434500	34435000	0.00493225	Intron	Gm11158							Gm11158	25794			Promoter Flanking Region
14	122399500	122400000	0.00497295	Intron	Ubac2	-0.23113	0.14612					Timm8a2	34396			Promoter Flanking Region
4	43996500	43997000	0.00504538	Promoter & Exon	Ccin			Ccin	+.6k			Ccin	-124
19	43954000	43954500	0.00506798	Exon	Dnmbp	0.19882	0.68176					U6	-22159			Promoter
12	113976000	113976500	0.00509644	Exon	AW555464							AW555464	-15615
1	13307500	13308000	0.005102	Intron	Ncoa2	0.37614	0.2407					U6	17190
11	115083000	115083500	0.00510517	Intron	Tmem104	0.066558	0.7955					AL603828.1	31592			Promoter Flanking Region
18	33995500	33996000	0.00516714	Intron	Epb4.1l4a	0.3474	0.67011					AC150277.1	-40682
7	116700000	116700500	0.00516992	Exon	St5	1.2672	5.3085e-09					SNORA3	-35206
10	28055000	28055500	0.00516992	Intron	Ptprk	0.080589	0.8148					AC153972.1	-121073
14	55191500	55192000	0.00521794	Intron	Jub							Jub	4753			Promoter
9	120244500	120245000	0.00521794	Exon	Myrip	-0.45064	0.66419					Gm15566	-19054
1	19671500	19672000	0.00527102	Promoter				Mir3100	-1k			SNORD29	-167500
1	38414500	38415000	0.00527595	Intron	Aff3	0.53242	0.53143					Gm16152	27294			Enhancer
14	21520500	21521000	0.00527595	Promoter	AC121599.1			Chchd1	-2k	-0.66252	0.0014565	AC121599.1	245			Promoter
11	99199000	99199500	0.00529518	Promoter & Exon	Krt26			Krt26	+.6k			Krt26	279
11	117396000	117396500	0.00529676	IGR								Gm11734	-11083			Promoter Flanking Region
5	24160500	24161000	0.00529799	IGR								1700022A21Rik	-6998
9	46973500	46974000	0.00536616	IGR								U6	360305			Enhancer
16	38915000	38915500	0.00537384	Intron	Igsf11	0.36462	0.083352					U6	12322
4	89035500	89036000	0.00540339	Intron								Gm12609	13148			Promoter Flanking Region
6	139044000	139044500	0.00540339	IGR								SCAR16	100752
9	117811500	117812000	0.00540389	IGR								Gm16977	-29238			Promoter Flanking Region
4	153311000	153311500	0.0054429	IGR								BC039966	13612
X	100793000	100793500	0.005467	Promoter & Intron	Gm9159			Gm9159	-1k			Gm9159	110
9	121381500	121382000	0.00548797	Exon	Trak1	0.0076284	1					Cck	23257				Obesity
3	127955500	127956000	0.00551148	IGR								Gm10650	-213888
8	98675000	98675500	0.00561737	IGR								SNORA17	167518			Promoter Flanking Region
1	63311000	63311500	0.0057427	IGR								Gm11608	8689
8	53362500	53363000	0.00575437	IGR								U2	59959
11	6640000	6640500	0.00581542	IGR								Gm11981	-19960
12	52984500	52985000	0.00585518	Intron	Heatr5a	0.72917	0.0048921					Gm17603	4502			Open chromatin
11	107278500	107279000	0.00586018	Intron	Pitpnc1	0.10642	0.75218					Gm11713	-6796			Promoter
2	156149500	156150000	0.00587094	Intron	4921517L17Rik							AL929404.1	-1212			Promoter Flanking Region
11	35926500	35927000	0.00588959	Intron	Odz2							Gm12126	-32334
5	142163500	142164000	0.00589586	Intron	Sdk1	-0.68361	0.27338					Gm16036	-71544
6	31015500	31016000	0.00589586	IGR								Mir29b-1	-2403
6	111515500	111516000	0.00592712	Promoter & Intron	Grm7	0	1	Mir1247	+.6k	1.201	0.5924	5S_rR	37746
5	36269500	36270000	0.00593061	Intron	Afap1	0.72986	0.061175					Gm15652	-8954			Enhancer
13	102367500	102368000	0.00596772	IGR								Gm11016	85425			Enhancer
18	55862500	55863000	0.00596772	IGR								AC149599.1	-79926
3	117351500	117352000	0.00599693	Intron	4833424O15Rik							4833424O15Rik	-73222
10	90600000	90600500	0.00599976	IGR								Gm17499	12260			Promoter Flanking Region
11	115218000	115218500	0.00615578	Exon	C630004H02Rik							C630004H02Rik	-1313
1	172960000	172960500	0.00615578	IGR								U1	-1904
19	53826000	53826500	0.00618012	Intron	Rbm20	0.1036	0.86323					Gm16298	16800			Promoter Flanking Region
11	70618500	70619000	0.00619112	Intron	A430084P05Rik							A430084P05Rik	7561			Promoter Flanking Region
11	35400000	35400500	0.00619189	Promoter & Intron	Slit3	0.46989	0.56319	H2-D1	+.6k	0.02385	1	Mir218-2	30318				CVD
4	150122500	150123000	0.0062543	IGR								Gm16079	-69599			Promoter Flanking Region
8	121388000	121388500	0.00629893	Intron	Cdh13	-0.049728	0.97364					SNORA17	-137200
2	9572500	9573000	0.00632132	IGR								Gm13218	-53030
13	100671500	100672000	0.00634095	Promoter				Cartpt	-1k			Cartpt	-862				Obesity Diabetes CVD
8	119791000	119791500	0.00636746	Intron	4933407C03Rik							4933407C03Rik	-9958			Enhancer
2	70754000	70754500	0.00636746	IGR								Gm13632	-38114
2	60977500	60978000	0.00641566	IGR								Gm13581	85349			Promoter Flanking Region
5	64967500	64968000	0.00642881	IGR								AC122043.1	71488
1	94745000	94745500	0.0064679	Promoter & Intron	Gpc1	2.0143	2.4351e-07	Mir149	-2k			Mir149	1955			Promoter	Diabetes CVD
14	63593000	63593500	0.0064679	IGR								Defb48	10347
7	119014000	119014500	0.0064679	IGR								U2	76844
9	117418000	117418500	0.00655071	Intron	Rbms3	0.0091258	1					Gm20396	-105903			Open chromatin
3	127453000	127453500	0.00661392	Intron	Alpk1	0.9677	0.037278					5S_rR	-18488			Promoter Flanking Region and Open chromatin
6	138545500	138546000	0.00661392	Intron								Lmo3	-15011
9	44657500	44658000	0.00662975	Exon	Mll1							Mll1	-1233
1	91777500	91778000	0.00664184	Intron	Agap1	0.13561	0.5924					D130058E05Rik	49309
2	173343500	173344000	0.0066575	IGR								1700021F07Rik	4587
10	14442500	14443000	0.00667015	Intron								Gje1	-4480				CVD
7	86158000	86158500	0.00671442	Promoter				AC138376.1	-1k			AC138376.1	911
15	82768500	82769000	0.00676862	IGR								Mir3080	21226			Enhancer
16	28989500	28990000	0.00679384	IGR								1600021P15Rik	-59716			Open chromatin
12	118441000	118441500	0.00680879	Intron	Ptprn2	-0.55659	0.49393					Mir153	48290			Enhancer
19	45251000	45251500	0.00682997	IGR								Gm20424	-17206			CTCF Binding Site and Promoter Flanking Region
12	72740500	72741000	0.00682997	IGR								7SK	85139			Enhancer
5	30772000	30772500	0.00683469	Intron	1700001C02Rik							1700001C02Rik	-3543
5	74245500	74246000	0.00687112	IGR								1700094C10Rik	164741			CTCF Binding Site and Promoter Flanking Region
4	89060500	89061000	0.00687112	Intron	Gm12609							Gm12609	-11852			Promoter Flanking Region
1	11319000	11319500	0.00687112	IGR								A830018L16Rik	85186			Promoter Flanking Region
3	55451000	55451500	0.00687833	Exon	Nbea	0.87804	0.020721					U6	-98632
13	113791000	113791500	0.00687833	IGR								Gm6320	-6924
5	34878000	34878500	0.0069055	Intron	Sh3bp2	0.95443	0.00052361					U1	-4702
12	7499000	7499500	0.0069055	IGR								AC124134.1	249428
10	101076500	101077000	0.00695935	IGR								Mgat4c	67621
5	145494000	145494500	0.00699289	IGR								Gm6272	-9334
8	33341000	33341500	0.00700357	IGR								U6	-44399
1	139153500	139154000	0.00702423	IGR								U6	-41276			Enhancer
9	117261000	117261500	0.00702423	Intron	Rbms3	0.0091258	1					Gm20396	51097
10	19939000	19939500	0.00705205	Intron	Mtap7							Mtap7	-70723			Promoter Flanking Region
6	88957000	88957500	0.00706524	IGR								4933427D06Rik	89104			Promoter Flanking Region
8	17052500	17053000	0.00706599	Intron	Csmd1	-0.37814	0.98966					SNORA17	-200332
18	66982500	66983000	0.00710533	IGR								Mc4r	37626				Obesity Diabetes CVD
12	55387500	55388000	0.0071104	IGR								U1	-45613			Enhancer
3	124236000	124236500	0.00713447	IGR								SNORA17	-31508
7	134999500	135000000	0.00713535	Promoter				AC149222.1	-1.5k			AC149222.1	1031
8	122021000	122021500	0.00715543	Intron	Slc38a8							Slc38a8	-113			CTCF Binding Site and Open chromatin
10	117756000	117756500	0.00722034	IGR								Gm9040	8025			Promoter Flanking Region
12	88101500	88102000	0.00722034	Intron	Gm6772							Gm6772	-24134
16	21289500	21290000	0.00723653	Intron	Gm16863							Gm16863	7445			Promoter Flanking Region and Enhancer
1	55494000	55494500	0.00725607	Intron	Plcl1	0.32223	0.5924					Gm6644	7908
18	37844500	37845000	0.00730468	Intron	Pcdhga9							Pcdhga9	-10511			Promoter and CTCF Binding Site
5	128344500	128345000	0.00736889	Exon	Tmem132d							Gm17132	13203
11	35403500	35404000	0.00741543	Intron	Slit3	0.46989	0.56319					Mir218-2	26818				CVD
10	67034000	67034500	0.00741543	Promoter				Gm10797	-1k			Gm10797	790
13	22006500	22007000	0.00742167	IGR								Gm11279	-11475			Promoter Flanking Region
4	153529000	153529500	0.0074412	Exon	Wdr8							Wdr8	324
9	102251000	102251500	0.00746161	Intron	Gm17708							Gm17708	-2767
11	98527500	98528000	0.00747258	Exon	Gsdma							Gsdma	-1835
13	100610500	100611000	0.00753034	IGR								Cartpt	60138			Enhancer	Obesity Diabetes CVD
6	133292000	133292500	0.00753729	IGR								5530400C23Rik	-49766
13	99364000	99364500	0.00755076	IGR								AC130536.1	-33691			Open chromatin
5	119607000	119607500	0.00755076	Promoter				Pkd1l2	-1k	-0.80125	0.25133	n-R5s175	140254
5	141030500	141031000	0.00755076	IGR								Grifin	10525
7	6351000	6351500	0.00756955	Promoter	AC188461.4			AC188461.4	-1k			AC188461.4	425			Promoter
18	10533000	10533500	0.00756955	Exon	Greb1l	0.44374	0.68273					SNORA33	18404			Promoter Flanking Region
7	130566000	130566500	0.00756955	Exon	Lcmt1	0.12412	0.62142					U6	-39715
8	34990500	34991000	0.00766139	Intron	Rbpms	-0.16542	0.5754					AC123616.1	13912			Promoter Flanking Region
11	66927000	66927500	0.00766139	Exon	2310065F04Rik							2310065F04Rik	3343			Promoter Flanking Region
16	95048000	95048500	0.0076675	Intron	Kcnj6							Kcnj6	7234				CVD
9	107496000	107496500	0.00767739	Exon	BY080835							BY080835	3406			Promoter Flanking Region
14	46186000	46186500	0.00769697	IGR								AC107711.1	4083			Promoter Flanking Region and CTCF Binding Site and TF binding site
9	96956000	96956500	0.00770434	IGR								Gm17254	12602			Promoter Flanking Region and Enhancer
1	54032500	54033000	0.00771395	Intron	Hecw2	0.35161	0.42862					U1	-88715			Promoter Flanking Region
16	43638500	43639000	0.00771395	Promoter	Zbtb20	-0.2817	0.44234	Mir568	-2k			Mir568	2268			Promoter Flanking Region
8	121159000	121159500	0.00771395	Intron	Cdh13	-0.049728	0.97364					SNORA17	91800
11	36189500	36190000	0.00771395	Intron	Odz2							Odz2	56278
11	36457500	36458000	0.00771395	Intron	Odz2							Odz2	33747
12	113949500	113950000	0.00771395	IGR								AW555464	10885
4	127480000	127480500	0.00771395	IGR								1700112K13Rik	9417
11	88788000	88788500	0.00775627	Intron	Scpep1	-0.56455	0.0002585					4930405P13Rik	-20758			Open chromatin
17	34709000	34709500	0.00775627	Exon	Notch4	0.027149	1					Gm20462	-3918			Open chromatin and CTCF Binding Site
12	70616000	70616500	0.00775627	IGR								AC153658.1	46324			Promoter Flanking Region
8	111411500	111412000	0.00775942	Intron	Zfhx3	-0.43893	0.062695					RP24-302G16.1	34274			Promoter Flanking Region
14	58600500	58601000	0.0077688	Intron	Efha1							Efha1	17599			Enhancer
X	11943000	11943500	0.0077688	IGR								Gm14635	-10878
2	31924500	31925000	0.00778159	Exon	Fam78a	0.85531	0.017367					Gm16534	-4069			Promoter
3	102553500	102554000	0.00782018	Exon	Tspan2	0.42483	0.2239					2410057H14Rik	-14160
19	48366000	48366500	0.00782018	Intron	Sorcs3	2.3779	0.23836					5S_rR	-50865
8	25538000	25538500	0.00787608	Intron	Gm16625							Gm16625	-5124			Promoter Flanking Region
5	113795500	113796000	0.00787608	IGR								Aym1	-9186
5	141520000	141520500	0.00790399	IGR								AC161570.1	36385			Promoter Flanking Region
9	122540500	122541000	0.00791263	Intron	9530059O14Rik	1.2018	0.5924					Mir138-1	51494			Enhancer
3	129320500	129321000	0.00793352	Intron	Elovl6	-0.078443	0.93576					AC098732.1	66659
13	94626000	94626500	0.00795167	Intron	Arsb	0.92597	1.3104e-05					AC131739.1	-65268			Promoter Flanking Region and CTCF Binding Site
4	140248000	140248500	0.00798284	Promoter				AL954710.2	-1k			AL954710.2	612			Promoter Flanking Region
6	117766500	117767000	0.008001	IGR								Gm6253	-7762			Enhancer
2	106704500	106705000	0.00800972	Exon	Mpped2	1.1242	0.0038213					Gm13901	52428
12	108161000	108161500	0.00803774	IGR								Gm16087	33138			Open chromatin
9	118895500	118896000	0.00808749	Intron	Ctdspl	-0.46843	0.097656					Mir26a-1	45414			Enhancer
11	114237000	114237500	0.00816315	IGR								Gm11692	-18557			Promoter Flanking Region
2	171698500	171699000	0.00816315	IGR								1700028P15Rik	89131
1	14300500	14301000	0.00828469	Promoter				Eya1	-1k			Eya1	-219			Promoter
9	89082000	89082500	0.00830306	Promoter				Prss56	-1.5k			4930579C12Rik	-9349
4	102663500	102664000	0.00832687	Promoter & Intron	Tctex1d1			Gm12709	-1.5k	-2.2422	0.19028	Tctex1d1	889			Promoter Flanking Region
4	127864000	127864500	0.00832687	Intron	Csmd2	-0.73744	0.78117					4930465A12Rik	-22497
6	14453000	14453500	0.00834274	IGR								U6	-45850
12	52870000	52870500	0.00835839	Exon	Hectd1	-0.044581	0.97931					U6	-28671
4	18522000	18522500	0.00836958	Intron	Gm11867							7SK	113895
4	141438500	141439000	0.00839015	IGR								Gm13643	3069			Promoter Flanking Region
6	53668000	53668500	0.00845305	IGR								Gm16499	101969
11	114337500	114338000	0.00848394	IGR								4932435O22Rik	-27326
4	150183000	150183500	0.00850082	IGR								Gm13049	16842			Promoter Flanking Region
15	36739000	36739500	0.00852171	Promoter				Fam178b	+.6k	-0.30514	0.97144	AC138604.1	-10474			Promoter Flanking Region
5	136537000	136537500	0.00852321	Exon	2310043J07Rik							2310043J07Rik	-1009			TF binding site and Promoter Flanking Region and CTCF Binding Site
1	185343500	185344000	0.00855111	IGR								Gm8214	162573
4	152258000	152258500	0.00856675	IGR								AL805898.1	129693
3	18051000	18051500	0.0086337	Intron	Cyp7b1	-0.85675	0.01094					U1	26625
12	107858000	107858500	0.00872464	IGR								Gm17033	-61040
5	120408500	120409000	0.00872464	IGR								n-R5s176	105844
12	108994000	108994500	0.00877576	Intron	Gm15208							4930465M20Rik	-20294			Enhancer
11	117260000	117260500	0.00879656	IGR								Gm11729	15703
2	174658000	174658500	0.00887763	IGR								Gm14617	6135
3	147662000	147662500	0.00889162	IGR								SNORA17	355182
3	58118500	58119000	0.00890779	IGR								U6	-24221
13	46438500	46439000	0.00892613	IGR								Gm1574	-69410			Enhancer
16	24426500	24427000	0.00893162	Intron	Lpp	0.23757	0.39306					U7	-19997			Promoter Flanking Region
14	58316000	58316500	0.00894741	Promoter & Exon	Lats2	0.10958	0.70382	SNORA65	-1k			SNORA65	646			Promoter
1	197091000	197091500	0.00894741	IGR								AC109145.1	-36528
13	45147000	45147500	0.00895975	IGR								U6	-25276
12	18395500	18396000	0.0090024	IGR								Gm9590	-939
2	107798000	107798500	0.0090063	IGR								SNORA17	-71204
11	24347500	24348000	0.00902641	Intron	Gm12068							Gm12068	-21254
6	114957000	114957500	0.00906186	Intron	1500001M20Rik							U3	-3935			CTCF Binding Site
11	105003000	105003500	0.00910333	IGR								7SK	-472
8	44392500	44393000	0.00914106	Promoter				Zfp42	-1k			Zfp42	-137
9	29960500	29961000	0.00915146	IGR								U6	139059
11	72985000	72985500	0.00915345	Exon	P2rx5	1.499	0.15019					Tmem93	5504			Promoter Flanking Region
18	68278000	68278500	0.00915345	Intron	D18Ertd653e							D18Ertd653e	109648			Promoter Flanking Region
14	80204500	80205000	0.00915658	IGR								Gm6999	32019
2	72841000	72841500	0.0092106	IGR								Mir5115	9984			Promoter Flanking Region
16	12824500	12825000	0.00924819	Intron								Gm6327	-62987
8	34889000	34889500	0.00930086	IGR								Gm17578	34675			Promoter Flanking Region
5	130398500	130399000	0.00931602	IGR								4930579G22Rik	-14090
17	25385000	25385500	0.00940077	Exon	Baiap3	-0.019708	1					AC122454.1	-2405			Promoter
7	11626000	11626500	0.00942759	IGR								Zscan4c	-34906
5	148201500	148202000	0.00942905	Intron	Flt3	1.0619	0.23371					Gm17398	9630
11	66961000	66961500	0.00945554	IGR								Myh2	23529			Promoter Flanking Region
5	120334000	120334500	0.00945554	Promoter & Exon	Tbx5			Gm4473	-2k	-2.6395	0.20006	Tbx5	-49328				Obesity Diabetes CVD
2	103675500	103676000	0.00947294	IGR								Gm13877	2174			Enhancer
10	95692500	95693000	0.00949956	IGR								AC131596.1	-65535			Promoter Flanking Region
9	104706500	104707000	0.00949956	Intron	Cpne4	2.0339	0.0022115					AC117688.1	190746
7	130874000	130874500	0.00949956	IGR								Gm17385	-116960
7	86115500	86116000	0.00950322	IGR								AC138376.1	43411
11	17400000	17400500	0.00956898	IGR								7SK	48289
5	112154000	112154500	0.00958457	IGR								Gm16019	17869			Promoter Flanking Region
14	103361500	103362000	0.00966037	IGR								Gm17446	15937			Enhancer
9	81910500	81911000	0.00968521	Intron	Mei4	-1.2658	0.57011					Gm16875	-152997
14	68231500	68232000	0.00973361	IGR								SNORA17	-46404			Promoter Flanking Region and Open chromatin
16	88859000	88859500	0.00973361	IGR								Krtap16-2	10655
18	61287000	61287500	0.00976662	Intron	Csf1r	0.2485	0.35506					U6	11267			CTCF Binding Site and Promoter Flanking Region
2	101820500	101821000	0.00984633	Intron	Ldlrad3	0.17163	0.70669					Gm13919	59286			Promoter Flanking Region
2	105077500	105078000	0.00988347	Intron	0610012H03Rik							0610012H03Rik	-13001			Promoter Flanking Region
6	99961500	99962000	0.00991356	IGR								7SK	-117959			Promoter Flanking Region
2	36470500	36471000	0.00993003	IGR								Olfr345	25061
14	61068000	61068500	0.00994895	IGR								Fam123a	-70877
11	105367500	105368000	0.00999126	IGR								2017-03-10	-49451			Enhancer	CVD
7	140800000	140800500	0.00999126	IGR								4930404H21Rik	-6202			Enhancer
1	164579000	164579500	0.00999126	Exon & Intron	Myoc							7420461P10Rik	9304
15	74125000	74125500	0.00999126	IGR								Gm15387	-200237
