# Supplementary material for: A high-fat diet alters genome-wide DNA methylation and gene expression in SM/J mice
Source: BMC Genomics. 2018 Dec 7;19:888. doi: 10.1186/s12864-018-5327-0 (PMC6286549; doi:10.1186/s12864-018-5327-0)
Supplement: Supplementary file 1 — Supplement. (ZIP 4328 kb) [file 12864_2018_5327_MOESM1_ESM.zip › Sup Table S14.xlsx]

## Sheet: Sheet1
Strain	SMJ (MPD)	129S1/SvlmJ	A/J	BALB/cJ	C3H/HeJ	C57BL/6J	DBA/2J	I/LnJ	MRL/MpJ-Faslpr/J	NZB/BlNJ	C57BL/6J Do et al. (2011)	C57BL/6J Kim et al. (2004)	C57BL/6 Kirpich et al. (2011)
Genes in common: females	BC030867	Adamts4	Cdc40	Accs	A530072M11Rik	Bhmt	Atp2a2	4921536K21Rik	2810417H13Rik	Apoa1
	Cebpb	Clip2	Ercc5	Ak4	Bahd1	Socs4	Capg	Alpk1	Atp2a2	Arhgap10
	Cyth1	Klf13	Fgfr2	Dido1	Celf2	Tusc3	Fam63a	Ankrd33b	Col5a3	Ccdc3
	Fdft1	Prkg2	Litaf	Fam107a	Fgfr2		Pim3	Chek1	Cytl1	Cd163
	Prune	Slc13a3	Lrrc39	Gata6	Gata6		Ppp1r3d	Klhl3	Elk4	Col1a1
	Ptges	Spty2d1	Mecp2	H2-DMb2	Ing4		Rhoh	Samhd1	Fgfr2	Col1a2
	Rgs12	Syt11	Osbpl3	Il6ra	Klhl3		Snn	Stradb	Fopnl	Fam63a
	Sept6	Thap2	Parp3	Kcnab3	Poc1b		Syt11		Foxp1	Jmy
	Siah2	Tmem100	Ptgfrn	Nid1	Prdx4				Gata5	Nfkbie
	St8sia4	Zik1	Rin3	Osbpl3	Rnf11				Hsf2bp	Nucks1
	Sumf2		Slc2a12	Slc38a2	Spty2d1				Mlkl	Pitpnb
	Ticrr		Synpo						Pcdh18	Runx2
	Vcan		Tmie						Ptges	Sept8
	Vtn		Tsc22d3						Samd4	Slc38a2
									Sept8	Suco
									Spats2l
Genes in common: males	Abcc1	Apol7e	A530072M11Rik	Aplp2	Aldh18a1	Aplp2	Cenph	Alms1	Atf7ip	B4galt3	9130409I23Rik	Aldh3a2	Aatk
	Abcg1	Arl13b	Abl2	B3gat3	Asxl3	Arfgap1	Chchd7	Aqp7	Btf3	C1qtnf4	Aatk	Aldoa	Abca8b
	Abcg5	Asap2	Arhgap32	Cdt1	Chd7	Ckap2l	Dhx33	C230037L18Rik	Cox8a	Camp	Abcc3	CD36	Acnat2
	Acot9	Atg7	Auh	Cenph	Cmc1	Ckap5	Elmo2	Clstn2	Diap3	Camta1	Abcg5	Cdca3	Adcy1
	Adam11	Bud31	Ccbl1	Chmp4c	Col25a1	Dnase2a	Fam65b	Dct	Dlgap1	Dclk1	Abcg8	Cyp3a11	Aim1l
	Aldoc	Ccdc28b	Cx3cr1	Dopey2	Cysltr1	Edem2	Fbxw8	Erp27	Ercc5	Dpf3	Acacb	Cyp4a10	Alas1
	Ap3m2	Endod1	Dusp2	Ercc6l	Dtnb	Ezh1	Fgfr2	Gsg2	Fgfr2	Ercc5	Acpp	Egfr	Aldoc
	Casp2	Fkbp10	Fndc7	Fancd2	Gfm2	Foxs1	Homer1	Hhip	Fhdc1	Exoc6b	Adam11	Eif5a2	Anxa2
	Chrna4	Gm16278	Glrx2	Fhdc1	Ikzf3	Gabbr1	Klf9	Lrrc39	Itsn2	Fbxo32	Aldoc	Fdft1	Apoa4
	Col1a2	Klhl11	Gpr125	Homer1	Maf1	Glipr2	Lins	Ncam2	Kdm5c	Fgfr2	Anxa2	Gclc	Arrdc3
	Csnk2a2	Mis18bp1	Hip1	Lrsam1	Mfsd9	Homer1	Pacs2	Pms2	Mmp9	Gzmk	Anxa5	Got1	Atp11a
	Dazap1	Phf7	Homer3	Lsm6	Mlec	Kcnd3	Pkp3	Rpf1	Otud7b	Iqgap1	Apoa4	Gstm6	Avpr1a
	Dhcr7	Pik3r3	Jak3	Mical2	Pvt1	Kif5a	Rnf11	S100a10	Pag1	Lonp2	Apom	H2-Q7	Bhlhb9
	Dnase2a	Plxna2	Kdm5c	Pms2	Rad51	Mkl2	Robo1	Them5	Pde4a	Ltf	Arsg	Hsd17b4	Ccl2
	Dpf3	Ppp1r12b	Ldb3	Sclt1	Rmi1	Myo9b	Slc38a2	Tnfrsf9	Rbl1	Mre11a	Avpr1a	Hsd3b1	Ccl5
	Dync2li1	Ppp2r1b	Nid1	Sfxn5	Rps6ka5	Napepld	Tap1	Tom1l2	Spice1	Neto2	B930041F14Rik	Idi1	Cd36
	Epb4.1l4b	Sorbs2	Nmral1	Slc7a6	Slc8a1	Nkiras2	Tmem57		Xpo4	Nfkbie	Bhmt	Ikzf1	Cdh1
	Ercc4	Tnks	Otub2	Srgap3	Smarcal1	Ppig	Tnks		9330182L06Rik	Rasd2	C8b	Insig1	Cidec
	Frmd4a	Trim16	Pkm	Wnk4	Taf1d	Ptges	Vcan			Slc8a1	Ccdc120	Klkb1	Clpx
	Gramd1b	Ubxn11	Rgs12		Tmem57	Rsl1d1	Zfp608			Sorcs2	Ccl4	Ltf	Coq10b
	Idi1	Zmiz1	Sema6d		Usp50	Sesn3				Vcpip1	Ccl5	Me3	Cpeb1
	Lyz1		Shisa3		Vcan	Slc41a3				2010107G23Rik	Cd207	Mga	Cspg5
	Mmab		Zfp786		Zfp608	Spp2				8430419L09Rik	Cd274	Msmo1	Ctps
	Myh7b		Zfr			Srr					Cd44	Nsdhl	Cxcl10
	Ndufs8					Tmem97					Cd74	Qdpr	Cxcl9
	Nid1					Tpx2					Cfd	Serpina1e	Cyp1a2
	Nsdhl					1110002L01Rik					Cidea	Sqle	Cyp26a1
	Otub2										Cidec	Stk11	Cyp2b10
	Oxct1										Clec2d		Cyp2b13
	Pid1										Clstn3		Cyp2b9
	Prkce										Ctgf		Cyp2c55
	Samd5										Ctsa		Cyp3a11
	Scd2										Cxcl10		Cyp3a16
	Sema6d										Cxcl9		Cyp3a44
	Serpinb9										Cyp17a1		Cyp4a10
	Sptlc2										Cyp2a5		Cyp51
	Sqle										Cyp2b10		Cyp7a1
	Tm7sf2										Cyp2b13		Dct
	Ubqln1										Cyp2b9		Ddc
	Ubxn11										Cyp3a11		Ddit4
	4930556J24Rik										Cyp4a14		Dhcr7
	Myh7b										Cyp51		Dtx4
	Ndufs8										Cyp8b1		Eif4e3
	Nid1										Dct		Eps8l2
	Nsdhl										Dmbt1		Ethe1
	Otub2										Egfr		Fabp2
	Oxct1										Ehhadh		Fabp7
	Pid1										Eif4e3		Fdps
	Prkce										Elovl2		Fgf21
	Samd5										Ephx1		Gbp2
	Scd2										Fabp5		Gbp4
	Sema6d										Fads1		Gbp6
	Serpinb9										Fads2		Gck
	Sptlc2										Fdps		Gldc
	Sqle										Fgf21		Gna14
	Tm7sf2										Fpr2		Got1
	Ubqln1										Gas7		Gpc1
	Ubxn11										Gbp2		Gpr110
	4930556J24Rik										Gck		Grin3b
											Gpnmb		Gsta1
											Gsta1		Gstm6
											H2-Aa		Hmgcr
											H2-Ab1		Idi1
											H2-DMb2		Ifi27l2b
											H2-Eb1		Igtp
											H2-M2		Inhbe
											Hamp		Insig1
											Hamp2		Insig2
											Hes6		Ip6k2
											Hp		Itih5
											Igtp		Kbtbd11
											Iqgap1		Lamb3
											Irf1		Ly6d
											Irg1		Mt1
											Krt8		Mogat1
											Lamb3		Mthfr
											Lgals1		Nhlrc1
											Lpin1		Nrg4
											Ly6c1		Nrp1
											Ly6d		Nsdhl
											Marco		Nucb2
											Mmp13		Oasl1
											Moxd1		Paqr9
											Mpeg1		Pcsk4
											Myo1f		Pcsk9
											Nckap1l		Pdgfc
											Nsdhl		Pik3cd
											Ntrk2		Pmvk
											Nudt7		Ppp1r3c
											Paqr9		Ptp4a1
											Pck1		Raet1e
											Pcsk9		Rdh11
											Pdzk1ip1		Rdh9
											Pdzrn3		Rnf125
											Pmvk		Rtn4
											Rasgrp1		Scd1
											Rassf4		Sds
											Rdh11		Sema5b
											Saa2		Slc13a4
											Saa3		Slc17a8
											Samhd1		Slc30a10
											Sdcbp2		Slc41a3
											Serpina3f		Slco2a1
											Slc13a3		Smpd3
											Socs2		Sprr1a
											Sqle		Sqle
											Srebf1		Srgap3
											Stard4		Srm
											Sulf2		St5
											Susd4		Tat
											Tff3		Tff3
											Timp1		Tlr5
											Tm7sf2		Tm7sf2
											Tmem43		Tmem218
											Tmem45b		Tpm2
											Tpm2		Trib3
											Uap1l1		Tsku
											Ubd		Ubd
											Ugt1a5		Ugt1a9
											Unc93b1		Upp2
													Usp2
													Vegfb
													Wfdc2
													Wnt5b
