# Supplementary material for: A high-fat diet alters genome-wide DNA methylation and gene expression in SM/J mice
Source: BMC Genomics. 2018 Dec 7;19:888. doi: 10.1186/s12864-018-5327-0 (PMC6286549; doi:10.1186/s12864-018-5327-0)
Supplement: Supplementary file 1 — Supplement. (ZIP 4328 kb) [file 12864_2018_5327_MOESM1_ESM.zip › Sup Table S5.xlsx]

## Sheet: Sheet1
Gene Name	Log Fold Change	P-value	FDR	Average Expression, High Fat Females	Average Expression, Low Fat Females	Standard Error, High Fat Females	Standard Error, Low Fat Females
Cyp4a12a	4.87201	1.3466e-53	3.2003e-49	5.65573	1.16224	0.315747	0.712829
BC089597	-2.75991	1.0248e-38	1.2178e-34	3.52976	6.01557	0.272107	0.0811702
Rdh19	-2.74617	7.0989e-31	5.6238e-27	0.0802298	2.36491	0.267146	0.0948186
Cyp3a16	-2.92392	6.1087e-30	3.6295e-26	5.28704	8.07394	0.274306	0.200584
Sema5b	4.79212	9.0548e-28	4.3039e-24	2.97056	-1.6913	0.313988	0.344466
Enho	-3.07576	2.2272e-24	7.5617e-21	2.74935	5.44217	0.438773	0.10402
Cyp4a12b	4.60554	1.948e-24	7.5617e-21	1.44988	-2.17865	0.362718	0.52489
Cyp2c53-ps	5.26127	2.5957e-24	7.7111e-21	1.27811	-2.55864	0.336481	0.489234
Fmo3	-4.96987	4.4199e-24	1.1671e-20	3.45933	8.10407	0.741878	0.198958
Cyp39a1	-2.8148	8.6769e-24	2.0622e-20	4.34447	6.5922	0.39242	0.188135
Wfdc2	2.77225	1.8793e-23	3.722e-20	4.40209	1.40492	0.236105	0.326777
Aldh1a7	1.71451	1.7667e-23	3.722e-20	7.37528	5.46392	0.15681	0.211187
Adam11	3.21372	4.1521e-23	7.5907e-20	6.31898	3.26052	0.197054	0.604725
Acot11	2.49486	7.7645e-23	1.3181e-19	3.52077	0.949079	0.238414	0.166795
Omd	2.89662	9.0951e-23	1.441e-19	1.22496	-1.32419	0.122541	0.426929
Fbxo40	2.26967	1.6982e-22	2.5225e-19	4.10458	1.74343	0.237148	0.246544
Slc38a5	-4.01686	2.2963e-22	3.2102e-19	-1.71076	1.31235	0.407174	0.197175
Raet1d	2.9618	3.3632e-22	4.4405e-19	3.79341	0.68552	0.365775	0.325371
Pcsk9	-2.30274	4.8228e-22	5.9009e-19	3.05575	5.07654	0.173098	0.202012
Themis	4.71678	4.9658e-22	5.9009e-19	1.47254	-2.64238	0.383159	0.230908
Ifi27l2b	2.96452	7.7724e-21	8.7961e-18	4.0678	1.25306	0.38828	0.301823
Ubd	5.48819	1.0432e-20	1.127e-17	1.21178	-2.3998	0.594841	0.561484
Rdh9	-2.527	3.115e-20	3.2187e-17	1.68737	3.79695	0.286378	0.0992081
Aox1	1.47518	3.4908e-20	3.4568e-17	5.26864	3.63206	0.183739	0.107139
9130409I23Rik	2.33665	4.1577e-20	3.9524e-17	3.36149	0.980309	0.186186	0.327253
Abcg2	1.22935	5.5728e-20	4.9053e-17	6.00808	4.65295	0.115282	0.160831
Gas6	1.74645	5.4163e-20	4.9053e-17	6.76685	4.89624	0.231643	0.150231
Raet1e	2.83935	7.9066e-20	6.711e-17	2.10995	-0.533421	0.443406	0.206486
Col5a3	2.73494	1.3409e-19	1.0989e-16	1.43968	-1.1221	0.3154	0.155553
Cyp51	-2.02933	3.3664e-19	2.6669e-16	4.07471	5.94658	0.115597	0.242524
Mogat1	4.32227	4.063e-19	3.1148e-16	1.83391	-1.91995	0.546616	0.280316
Pla1a	-1.26563	5.0398e-19	3.743e-16	4.05888	5.0566	0.143159	0.0867535
Fitm1	5.41934	5.8016e-19	4.1782e-16	0.666931	-3.06749	0.702309	0.187715
Clstn3	2.17563	7.5429e-19	5.2725e-16	2.97694	0.627258	0.265478	0.168277
Aldoc	-1.58427	8.2866e-19	5.6268e-16	1.46058	2.79488	0.10805	0.143179
Lad1	2.34876	1.3585e-18	8.9682e-16	4.42824	1.9113	0.267574	0.351503
Serpinb1a	3.1006	3.0239e-18	1.9424e-15	2.37254	-0.569739	0.325081	0.318731
2200002D01Rik	2.95428	5.2871e-18	3.3067e-15	2.57427	-0.101916	0.312525	0.500268
Cfd	5.92872	8.2186e-18	5.0083e-15	1.43007	-2.96148	0.776931	0.265624
Ppargc1a	-1.45699	1.0816e-17	6.4266e-15	3.49259	4.6941	0.088515	0.117735
Aldh1a1	1.51258	1.3783e-17	7.9897e-15	10.6521	8.97225	0.137997	0.17655
Hsd17b6	-2.39742	1.4219e-17	8.0456e-15	6.09504	8.06765	0.403303	0.0612085
Ntrk2	2.37848	1.49e-17	8.2352e-15	5.95435	3.28357	0.134701	0.223327
Slco1a4	-2.13986	2.5564e-17	1.3808e-14	5.50821	7.33077	0.241096	0.153617
Sult3a1	-2.23598	4.6907e-17	2.4773e-14	7.0827	9.14042	0.167388	0.308613
Tifa	2.18992	5.1741e-17	2.6732e-14	4.22892	1.9647	0.17617	0.258452
Pnldc1	4.28041	5.4046e-17	2.7329e-14	1.41467	-2.20972	0.417769	0.327635
Sqle	-3.13813	7.5485e-17	3.7374e-14	1.24812	4.08099	0.186186	0.358799
Dnaic1	-4.82021	2.0819e-16	1.0098e-13	-1.33951	2.74686	0.652109	0.386386
Gm4794	-2.64596	4.8357e-16	2.2985e-13	4.49392	6.83269	0.253462	0.353718
Pparg	1.65662	1.2161e-15	5.667e-13	3.28776	1.41511	0.213728	0.191194
Cxcl10	2.75695	1.3962e-15	6.3811e-13	3.10742	0.361381	0.364874	0.325493
Cyp17a1	-2.07296	1.5779e-15	7.0756e-13	6.35541	8.07493	0.31502	0.14905
Lrrc19	2.43707	1.9554e-15	8.6061e-13	0.459791	-1.85234	0.101221	0.276106
Gm15375	-2.82788	2.1959e-15	9.4887e-13	-1.89963	0.245523	0.224006	0.13374
Serinc2	2.3231	2.7249e-15	1.1564e-12	3.0425	0.80068	0.354767	0.236064
Mapk15	2.9617	3.5539e-15	1.4818e-12	1.18911	-1.62591	0.325892	0.297279
Arsa	1.25248	5.79e-15	2.3725e-12	5.84219	4.34306	0.136063	0.140198
Ephx1	1.80784	8.1621e-15	3.2878e-12	8.25129	6.21884	0.192852	0.246292
Msmo1	-1.56689	1.0597e-14	4.1973e-12	4.38409	5.75304	0.0789461	0.227525
Tle3	1.54871	1.2942e-14	5.0425e-12	4.67462	2.96154	0.204586	0.131554
Insig1	-1.69063	1.3477e-14	5.1661e-12	5.66509	7.1636	0.0825865	0.221278
Mtnr1a	3.36422	1.5272e-14	5.7613e-12	0.761634	-2.15469	0.354967	0.312657
Gldn	-5.49807	2.3966e-14	8.8994e-12	-3.34873	-0.853221	0.0939864	0.243732
Pmvk	-1.35723	3.5474e-14	1.2859e-11	3.11415	4.28269	0.139881	0.180587
Dhcr7	-1.5002	3.5712e-14	1.2859e-11	4.67372	5.96782	0.134728	0.18204
Ugdh	1.35804	6.7597e-14	2.3978e-11	6.39187	4.93298	0.192363	0.192671
Prom2	-3.69108	7.0683e-14	2.4704e-11	-2.47224	0.121049	0.425044	0.162991
Cd36	1.16805	8.1402e-14	2.8038e-11	8.21211	6.84176	0.104721	0.132572
Slc16a13	1.69835	1.0503e-13	3.566e-11	1.55184	-0.174438	0.143867	0.163012
Gpr110	-3.6239	1.1987e-13	4.0124e-11	-1.32624	1.62412	0.410715	0.309348
Mpped2	2.51391	1.2994e-13	4.289e-11	1.52363	-1.01676	0.281171	0.401148
Eif4e3	1.70772	1.6985e-13	5.5296e-11	3.65403	1.92004	0.145821	0.270244
Fads1	-1.50105	1.7483e-13	5.6149e-11	8.31303	9.65571	0.278532	0.0669632
Slc22a26	-2.0091	2.1051e-13	6.6708e-11	4.91609	6.75135	0.240437	0.279488
Them7	1.02596	2.226e-13	6.9611e-11	5.88532	4.72905	0.110907	0.166396
Cdh1	-2.06348	2.5882e-13	7.9885e-11	2.28593	4.12384	0.193439	0.304982
Cxcl9	2.40126	3.4532e-13	1.0522e-10	5.69583	3.37087	0.392175	0.343966
Pck1	-1.92128	3.6292e-13	1.0918e-10	10.7824	12.259	0.313556	0.156454
Fam26f	2.31765	3.9076e-13	1.1609e-10	1.69946	-0.536234	0.337103	0.144948
Ildr2	1.7862	4.0726e-13	1.1949e-10	3.74503	1.82766	0.271951	0.0771369
Ces2c	1.93534	4.8888e-13	1.3999e-10	4.02283	1.93409	0.114801	0.260379
Ang	-1.51583	4.8544e-13	1.3999e-10	6.99184	8.31318	0.189849	0.0609787
Eda2r	3.14882	5.0607e-13	1.4318e-10	1.48418	-1.40293	0.382811	0.281943
Psg18	3.02506	5.6034e-13	1.5667e-10	0.421634	-2.29601	0.413135	0.185939
Sorbs3	-1.36542	5.9339e-13	1.6398e-10	4.76907	5.81635	0.11651	0.1845
Cyp3a44	-2.86764	6.6372e-13	1.8131e-10	6.37844	9.01902	0.505375	0.222902
Sds	-1.57674	8.8942e-13	2.402e-10	5.8333	7.11807	0.187997	0.119899
Lpin1	-3.20102	1.0013e-12	2.6738e-10	6.18997	8.86256	0.534764	0.319481
Hsbp1l1	-1.72253	1.1542e-12	3.0478e-10	-0.231078	1.1656	0.122574	0.155138
Cyp2c29	1.79427	1.2917e-12	3.3734e-10	11.166	9.35516	0.157361	0.336173
Nox4	2.28168	2.2774e-12	5.883e-10	4.36528	2.0666	0.175833	0.658806
Gck	1.88688	2.4129e-12	6.166e-10	7.5122	5.37743	0.246368	0.245318
Atp6v0e2	1.08967	3.3871e-12	8.5635e-10	3.69091	2.39657	0.124924	0.100538
Gramd1b	1.79013	3.764e-12	9.4164e-10	2.89819	0.933232	0.175499	0.249621
Fam19a2	-2.61312	3.8966e-12	9.6465e-10	-0.30334	1.91297	0.273832	0.303267
Gm6166	-1.76792	4.263e-12	1.0445e-09	2.58358	4.07971	0.109558	0.247542
Rab27a	1.64374	4.408e-12	1.069e-09	4.16782	2.34829	0.166826	0.195797
Olfml1	1.17707	4.6788e-12	1.1232e-09	4.90878	3.49223	0.168246	0.198112
Galnt10	0.90829	5.2988e-12	1.2468e-09	4.37679	3.34178	0.194936	0.0377746
Capn1	1.03025	5.2783e-12	1.2468e-09	4.47799	3.27544	0.16893	0.114968
Nat8	3.70981	5.4808e-12	1.277e-09	-0.183227	-2.84445	0.333347	0.236417
Scamp5	1.20518	7.9223e-12	1.828e-09	4.42599	3.0541	0.217254	0.0976636
Mlkl	1.53197	8.1735e-12	1.8678e-09	2.882	1.27766	0.287702	0.151452
Zfand4	-1.35912	1.1252e-11	2.5467e-09	2.26703	3.34937	0.161085	0.120874
Mmp12	3.72029	1.2374e-11	2.7744e-09	1.82017	-1.43455	0.430678	0.682606
Fabp2	1.2295	1.263e-11	2.8052e-09	7.36314	6.01455	0.139836	0.176377
Slc22a3	1.37831	1.4324e-11	3.1522e-09	2.35097	0.807027	0.166695	0.17429
Slc35f2	3.47878	1.8205e-11	3.9694e-09	0.324632	-2.44038	0.414769	0.134572
Osbpl3	2.80739	1.8866e-11	4.0761e-09	4.0079	1.10842	0.201332	0.51942
Tbc1d30	-1.78189	2.006e-11	4.2951e-09	2.68034	4.08605	0.200504	0.206139
Rdh1	-2.12411	2.1382e-11	4.5373e-09	-0.637222	1.10018	0.270682	0.160442
Anxa5	1.42022	2.3223e-11	4.8842e-09	6.84435	5.31941	0.30747	0.11851
Tmem28	5.5366	2.3753e-11	4.9519e-09	-1.1951	-3.32382	0.478672	0.118895
Tmem45b	2.266	2.4181e-11	4.9972e-09	1.32083	-0.815766	0.283102	0.330163
Crygn	3.20638	2.6772e-11	5.4851e-09	-0.199268	-2.64225	0.277144	0.201212
Lss	-1.08864	2.9834e-11	6.0602e-09	4.09575	4.94114	0.0722921	0.169354
Sfxn5	0.83797	3.4763e-11	7.0014e-09	5.26557	4.22803	0.112276	0.0961781
Got1	-1.86673	3.993e-11	7.9746e-09	7.17281	8.84018	0.197238	0.119539
Serpina1e	-2.94731	5.215e-11	1.0328e-08	8.20572	10.8937	0.58571	0.267869
Wif1	-2.59327	8.0678e-11	1.5846e-08	-0.967325	1.16474	0.404127	0.217186
Plin4	2.92871	8.4156e-11	1.6179e-08	3.0749	-0.0401199	0.387527	0.342582
Anxa8	1.80998	8.3251e-11	1.6179e-08	0.724914	-1.05985	0.252127	0.161378
Tm7sf2	-1.20087	8.4415e-11	1.6179e-08	5.68121	6.58435	0.149758	0.138013
Nrn1	-0.78739	9.9851e-11	1.8985e-08	7.81742	8.3789	0.0333951	0.0895595
Ass1	-1.14998	1.0475e-10	1.9758e-08	8.91333	9.76893	0.0934241	0.175022
F11	-1.08953	1.1057e-10	2.0529e-08	6.01431	6.79685	0.159122	0.0712046
Spsb4	1.31593	1.1943e-10	2.2002e-08	2.98429	1.51734	0.171316	0.194708
Hmgcr	-1.58172	1.6135e-10	2.9497e-08	5.26934	6.65276	0.137452	0.205034
Slc43a1	-1.24836	1.7592e-10	3.1915e-08	3.79589	4.69121	0.22079	0.0632939
Rdh11	-1.19321	2.3312e-10	4.1972e-08	3.75056	4.80891	0.0972666	0.242729
Nrbp2	-0.9714	3.0808e-10	5.5052e-08	3.84207	4.54961	0.0906363	0.076068
A630076J17Rik	1.68285	3.1602e-10	5.6049e-08	3.38959	1.42051	0.227694	0.281259
Fam131c	1.41421	3.4149e-10	6.0118e-08	2.66046	1.07047	0.227187	0.199534
Wnt5b	0.85585	3.5123e-10	6.1378e-08	3.31373	2.24424	0.103052	0.0761006
Avpr1a	-1.83855	3.7178e-10	6.4493e-08	2.71814	4.25607	0.198076	0.277387
Frmd4b	-0.90982	4.0716e-10	7.0121e-08	5.1524	5.85308	0.0615671	0.0970052
Cyp26a1	2.91555	4.2741e-10	7.3078e-08	3.95628	1.29129	0.384788	0.566528
Gabrb3	3.71529	4.3313e-10	7.3528e-08	-0.595408	-3.02243	0.281623	0.204485
Uck1	0.87668	4.3693e-10	7.3646e-08	4.3197	3.23564	0.125696	0.0789712
Slc13a2	-1.77287	5.0379e-10	8.3915e-08	-0.471079	0.933677	0.160992	0.159609
Fabp5	-1.6316	5.0492e-10	8.3915e-08	2.80084	4.2054	0.0962267	0.27805
Ttc39a	2.29757	5.9849e-10	9.8776e-08	2.56967	0.181225	0.304163	0.442671
Gpr12	2.59999	6.2113e-10	1.0111e-07	0.188353	-2.00143	0.27505	0.236117
Nup62cl	-2.17637	6.2111e-10	1.0111e-07	-1.17275	0.53865	0.43809	0.12869
Erbb4	2.48063	6.8473e-10	1.107e-07	0.137818	-2.06009	0.254052	0.195035
Lepr	-3.34753	7.0034e-10	1.1246e-07	3.96146	6.67858	0.471613	0.371618
Lamb3	1.46703	7.2824e-10	1.1616e-07	3.21183	1.57834	0.140419	0.243704
Cyp2a22	1.13122	7.3813e-10	1.1695e-07	7.08818	5.76625	0.190151	0.136796
Prss8	-1.91864	7.7216e-10	1.2073e-07	-0.14422	1.37834	0.305565	0.196662
Hs3st3b1	-0.88556	7.679e-10	1.2073e-07	6.242	6.86985	0.0851757	0.0880934
Sprr1a	5.76004	8.0571e-10	1.2515e-07	0.389015	-3.11033	0.930559	0.14921
Abcd1	1.02198	8.9267e-10	1.3776e-07	5.76605	4.60234	0.152721	0.166304
Gbp5	1.5961	9.6914e-10	1.486e-07	4.43384	2.80947	0.357792	0.251815
Veph1	1.72732	1.0081e-09	1.5358e-07	1.40848	-0.414633	0.225541	0.184837
Gpc1	2.10498	1.0437e-09	1.57e-07	3.68407	1.24732	0.405081	0.335406
St6galnac4	1.41409	1.0398e-09	1.57e-07	2.81314	1.30175	0.178303	0.21758
Ncam2	1.74802	1.1165e-09	1.6688e-07	1.78633	-0.0873408	0.20606	0.186459
Smpd3	2.30174	1.1916e-09	1.77e-07	4.19879	1.64914	0.393414	0.37059
Cpeb1	1.19049	1.2114e-09	1.7882e-07	1.95101	0.596151	0.0709254	0.119606
Il17rb	-1.09905	1.224e-09	1.7957e-07	1.84686	2.67509	0.108517	0.104639
Ppm1h	0.94401	1.3448e-09	1.9608e-07	3.34324	2.27415	0.207998	0.0486668
Saa3	2.44897	1.4309e-09	2.0736e-07	3.76466	1.44814	0.221457	0.571003
Fhit	1.00234	1.705e-09	2.4558e-07	2.5024	1.3212	0.104764	0.140056
Ly6d	3.63974	1.7695e-09	2.5334e-07	3.32727	-0.306259	0.5772	0.486517
Sult2a1	-1.8139	2.0259e-09	2.883e-07	5.46831	6.95748	0.106265	0.426162
Samd9l	1.21316	2.0405e-09	2.8865e-07	5.43082	4.1488	0.201066	0.225638
Nsdhl	-1.279	2.3565e-09	3.3139e-07	3.99147	5.10682	0.118678	0.222172
Gm4956	3.48389	2.5873e-09	3.617e-07	-0.802212	-3.04168	0.388072	0.129595
Chil3	2.95803	2.692e-09	3.7415e-07	0.732243	-1.82648	0.200576	0.440827
Chil1	3.59944	3.1745e-09	4.3864e-07	0.934485	-1.83144	0.472725	0.618023
Slc22a28	2.07141	3.7294e-09	5.1233e-07	0.682132	-1.19458	0.193645	0.574919
Kng2	-0.74029	4.1074e-09	5.6102e-07	6.88482	7.38314	0.0590558	0.0431633
Pappa2	-3.17311	4.1973e-09	5.7001e-07	-1.63124	0.446243	0.447102	0.525543
Cmpk2	1.36229	4.4692e-09	5.9962e-07	3.08572	1.52019	0.232285	0.193318
Fam134b	-0.96935	4.491e-09	5.9962e-07	6.46466	7.20241	0.0500567	0.100464
Ccrn4l	-1.94526	4.4519e-09	5.9962e-07	3.41436	4.97388	0.346023	0.370833
Prok1	1.60573	4.6207e-09	6.1349e-07	3.08146	1.29545	0.240674	0.257695
Tat	-2.24592	4.91e-09	6.4828e-07	9.06953	11.0488	0.253039	0.277827
Nrg1	2.38746	5.1348e-09	6.7422e-07	0.368969	-1.86534	0.204058	0.315298
Rnase4	-1.15481	5.4384e-09	7.1015e-07	8.97175	9.96521	0.166371	0.0530577
Jazf1	-2.1285	5.6883e-09	7.3873e-07	-0.0773278	1.47777	0.304619	0.282047
Ccr5	1.10062	7.0081e-09	9.0519e-07	3.03473	1.75688	0.165896	0.124037
H2-Ab1	2.07361	7.1273e-09	9.1561e-07	5.20593	3.25484	0.409737	0.412995
Scp2-ps2	0.85303	7.5298e-09	9.6212e-07	2.45525	1.39244	0.0814736	0.0923349
Tle1	-0.84764	8.4475e-09	1.0679e-06	5.43988	6.04053	0.0676964	0.103111
Rbp1	-0.99514	8.4309e-09	1.0679e-06	3.4009	4.15482	0.0463755	0.0804567
Pde6c	-2.49776	8.5632e-09	1.0768e-06	-2.37704	-0.886605	0.285885	0.118104
Als2cr12	3.43521	9.2663e-09	1.1591e-06	-0.998972	-3.06401	0.27076	0.181341
Fam25c	1.43403	9.8587e-09	1.2267e-06	5.32069	3.68429	0.223118	0.135269
Gm8941	1.26913	1.0264e-08	1.2705e-06	4.36123	2.78085	0.137405	0.272849
Blnk	1.38337	1.0425e-08	1.2837e-06	1.07183	-0.383622	0.180227	0.187571
Mcm2	1.41335	1.1166e-08	1.3679e-06	2.36444	0.948173	0.298198	0.215176
Gria3	-2.14036	1.1249e-08	1.371e-06	-1.51836	0.164171	0.192282	0.259606
Capn3	-1.13532	1.15e-08	1.3944e-06	2.0178	2.86607	0.143128	0.0680794
Tbc1d8	-1.42274	1.1678e-08	1.4089e-06	3.56719	4.63953	0.064763	0.246173
Cdcp1	1.69266	1.1747e-08	1.41e-06	0.971706	-0.696605	0.234693	0.184441
Akr1c18	-3.22843	1.1919e-08	1.4235e-06	-2.53958	-0.322732	0.243786	0.466209
Slc38a2	-1.35589	1.225e-08	1.4557e-06	6.48686	7.54498	0.203655	0.189081
Plscr2	0.72257	1.3893e-08	1.6427e-06	5.23243	4.31589	0.0549335	0.13853
Tpst1	-0.8341	1.4894e-08	1.7523e-06	3.49496	4.08602	0.0604711	0.0679387
Igfbp2	-1.47971	1.5017e-08	1.7581e-06	8.06017	9.15648	0.25515	0.172351
Arhgap44	1.12609	1.5671e-08	1.8256e-06	1.87014	0.548916	0.170844	0.185176
Rasd2	-2.61872	1.5912e-08	1.8447e-06	-1.87257	-0.212947	0.423017	0.263862
Unc5b	1.18426	1.6147e-08	1.8629e-06	3.52528	2.13201	0.206292	0.153882
Irg1	3.217	1.6302e-08	1.8681e-06	0.0574226	-2.45036	0.231256	0.400737
Tmem43	0.91712	1.635e-08	1.8681e-06	3.88796	2.77264	0.153138	0.114111
Ccl9	-0.81768	1.8162e-08	2.0609e-06	5.55365	6.14113	0.0722106	0.0847864
H2-Ea-ps	1.79037	1.821e-08	2.0609e-06	4.36981	2.65756	0.329514	0.391113
Car3	0.97113	1.9158e-08	2.1579e-06	11.9479	10.7904	0.182599	0.0872163
Pdzk1ip1	-1.51524	1.9754e-08	2.2145e-06	-0.172954	1.14138	0.230746	0.225866
Itih5	-0.92634	2.0289e-08	2.2638e-06	3.30576	3.99183	0.0777432	0.110569
Alb	-0.95894	2.3632e-08	2.6244e-06	16.6763	17.3797	0.122672	0.0808061
Card10	0.81539	2.6047e-08	2.8792e-06	4.69082	3.66912	0.142293	0.119626
Anxa2	1.95921	2.7458e-08	3.0072e-06	4.84573	2.84731	0.50849	0.130228
Oasl1	1.27303	2.7403e-08	3.0072e-06	3.29646	1.87161	0.256091	0.197901
Sult1a1	-0.86453	2.8699e-08	3.1288e-06	7.58513	8.23094	0.0680167	0.0855044
9030617O03Rik	0.69026	2.953e-08	3.1756e-06	5.90829	5.00019	0.0955915	0.0642309
Slc28a1	3.09654	2.9503e-08	3.1756e-06	-0.969829	-2.96962	0.247639	0.166378
Cotl1	1.01597	2.9349e-08	3.1756e-06	5.43957	4.21524	0.161817	0.127567
Fam65b	1.71082	3.0179e-08	3.2308e-06	1.20492	-0.547852	0.278176	0.224945
Lmo2	0.9057	3.2069e-08	3.4177e-06	3.58098	2.46175	0.130218	0.136276
Gbp6	1.89111	3.3656e-08	3.5708e-06	3.99063	2.11354	0.361746	0.315368
Krt8	1.13094	3.6379e-08	3.8426e-06	7.08392	5.86192	0.294845	0.113275
Map2k6	-1.202	3.711e-08	3.8683e-06	2.75369	3.68863	0.176383	0.0976197
Cxcl14	1.9378	3.6961e-08	3.8683e-06	0.63476	-1.19533	0.307059	0.235112
S1pr2	1.14231	3.7083e-08	3.8683e-06	3.93638	2.57959	0.0876987	0.192614
Fdps	-1.63828	3.8159e-08	3.9603e-06	2.73544	4.2624	0.270304	0.316354
Gys2	-1.08847	3.8688e-08	3.9977e-06	7.06595	7.7213	0.244483	0.135152
Olfm3	1.07179	4.0562e-08	4.1732e-06	3.20646	1.96958	0.204048	0.183161
L3hypdh	0.63424	4.2942e-08	4.3801e-06	3.80781	2.95796	0.0879513	0.0549219
Cidea	5.2841	4.2877e-08	4.3801e-06	-0.157852	-3.14317	1.21494	0.135416
Slc10a2	1.5988	4.3795e-08	4.448e-06	4.09245	2.08364	0.181235	0.419055
As3mt	-0.8191	4.872e-08	4.9271e-06	4.96712	5.52386	0.0870252	0.0604503
Tox	-1.11823	5.1897e-08	5.2262e-06	3.34268	4.16122	0.154797	0.102558
Wsb1	-1.64968	5.2547e-08	5.2693e-06	2.26727	3.4674	0.199217	0.273315
Lmo1	4.92528	5.4594e-08	5.4516e-06	0.0768618	-3.03352	1.04938	0.131877
Ldb3	2.89372	5.5802e-08	5.5489e-06	-0.950688	-2.92069	0.259032	0.234313
H2-Eb1	1.92932	5.649e-08	5.5939e-06	5.21888	3.39747	0.41329	0.399968
Etnk2	-1.02104	5.6778e-08	5.5991e-06	7.79145	8.45135	0.201579	0.122762
Nos2	3.93017	5.8891e-08	5.7597e-06	0.18924	-2.41651	0.435379	0.534715
4931406C07Rik	0.67547	5.8663e-08	5.7597e-06	8.05081	7.15261	0.10845	0.0623852
Parp3	0.67594	6.3654e-08	6.2e-06	5.06844	4.24696	0.182651	0.0470448
E2f1	1.13538	6.883e-08	6.6768e-06	1.85186	0.573788	0.189387	0.132627
Megf9	-0.92707	7.1117e-08	6.8706e-06	5.13854	5.77585	0.0489954	0.174099
Plekha1	0.96168	7.1905e-08	6.9186e-06	3.55973	2.37028	0.254434	0.0278355
Itgax	2.67601	7.354e-08	7.0474e-06	0.540339	-1.49262	0.454557	0.476051
AI427809	2.42894	7.7844e-08	7.4299e-06	-0.339366	-2.3247	0.211461	0.186481
Elovl2	-0.90316	8.5e-08	8.0804e-06	9.35684	10.015	0.102126	0.0530599
Smad9	-2.57195	9.1918e-08	8.7033e-06	1.57976	3.50418	0.56012	0.350781
Bok	1.23416	9.2582e-08	8.7314e-06	2.42447	1.08594	0.210778	0.167033
2010003K11Rik	1.82905	9.4162e-08	8.8453e-06	5.66342	3.55869	0.315632	0.303356
Dusp18	3.09294	9.7885e-08	9.1588e-06	0.0435931	-2.44303	0.494854	0.186664
Treh	1.19535	9.9042e-08	9.2192e-06	1.12974	-0.222388	0.0832066	0.169389
Chpt1	0.71193	9.9307e-08	9.2192e-06	7.80131	6.85235	0.0563822	0.0865936
Orm3	1.48669	1.022e-07	9.451e-06	4.35107	2.66385	0.164602	0.259986
St3gal5	-1.50641	1.0404e-07	9.5842e-06	6.96033	7.9401	0.23643	0.292109
Afm	-0.79297	1.0561e-07	9.6909e-06	8.43996	8.98223	0.088665	0.0616027
Adamdec1	2.45982	1.1e-07	1.0055e-05	-0.00661626	-2.10995	0.24951	0.35976
Pkm	1.02007	1.2092e-07	1.0968e-05	3.76469	2.61137	0.226356	0.11182
Tdrp	1.0386	1.2061e-07	1.0968e-05	2.97249	1.74801	0.141639	0.154176
Emp2	-0.83017	1.2602e-07	1.1388e-05	2.72779	3.35539	0.0575121	0.151686
Fhad1	-1.69864	1.2773e-07	1.1499e-05	-0.315854	0.909622	0.295288	0.179701
C9	0.8762	1.3173e-07	1.1814e-05	9.47039	8.4757	0.0919767	0.175036
Agtr1a	-0.70871	1.3239e-07	1.1828e-05	6.01246	6.49232	0.0345968	0.099474
Obp2a	3.22711	1.4269e-07	1.2701e-05	-1.45474	-3.00199	0.534365	0.236815
Ly6c1	1.85866	1.4393e-07	1.2763e-05	-0.363446	-1.99348	0.139776	0.055415
Mup20	1.40211	1.4712e-07	1.2998e-05	5.592	4.26915	0.117207	0.443116
Tmem189	0.94789	1.4817e-07	1.3042e-05	3.52981	2.39442	0.120114	0.157423
Upp1	1.53929	1.5074e-07	1.3219e-05	1.37898	-0.192583	0.155854	0.315535
Gdf3	5.41506	1.6031e-07	1.4007e-05	-1.16448	-3.32382	0.472882	0.118895
Snrpn	0.76307	1.6707e-07	1.4491e-05	3.88868	2.90959	0.133893	0.130814
H2-Aa	1.7107	1.6681e-07	1.4491e-05	5.33938	3.71401	0.361645	0.380405
Sept9	0.87864	1.7983e-07	1.5485e-05	6.56184	5.53164	0.213086	0.135708
Eif4ebp3	-2.36797	1.7925e-07	1.5485e-05	2.90719	4.38649	0.452361	0.504729
Apoc2	0.91657	1.8836e-07	1.6161e-05	9.00037	7.87666	0.155988	0.0683817
4930402H24Rik	0.6388	2.1388e-07	1.8284e-05	5.38924	4.53465	0.106234	0.0777358
Ifit3	0.93602	2.2651e-07	1.9295e-05	3.88891	2.71547	0.172933	0.173349
Exoc4	0.62375	2.3139e-07	1.964e-05	5.01447	4.17779	0.104849	0.0715649
Rogdi	0.88443	2.328e-07	1.9678e-05	3.88643	2.79192	0.196982	0.100913
Tcf24	-1.66938	2.3349e-07	1.9678e-05	0.923875	2.24121	0.227172	0.250014
Fkbp5	-1.22078	2.5544e-07	2.1376e-05	6.37026	7.25383	0.187252	0.168205
Pptc7	-0.98763	2.5508e-07	2.1376e-05	4.65947	5.35663	0.151983	0.106349
Gm13415	5.18928	2.6254e-07	2.1893e-05	-1.7846	-3.44272	0.314803	5e-08
Ppic	0.84482	2.7769e-07	2.3075e-05	2.26945	1.24779	0.0751828	0.140573
Nipal1	-1.27898	2.8765e-07	2.3819e-05	4.9593	5.99645	0.135009	0.0945619
Gm17281	2.10809	2.8991e-07	2.3924e-05	0.0326415	-1.82069	0.241832	0.314167
AW112010	0.79425	2.9489e-07	2.4251e-05	6.44777	5.50684	0.123838	0.149216
Aurkb	2.48381	2.9781e-07	2.4406e-05	-0.267753	-2.03947	0.259541	0.509135
Apom	-0.90757	3.2668e-07	2.6608e-05	7.63396	8.3065	0.115326	0.0792393
Nckipsd	0.86013	3.2691e-07	2.6608e-05	2.45786	1.48402	0.196696	0.105177
Wnk4	-1.28569	3.3119e-07	2.6864e-05	-0.0223301	0.974333	0.102355	0.151123
Ggt6	1.01247	3.3248e-07	2.6876e-05	4.16166	2.98342	0.136682	0.206118
Slc7a2	-1.11903	3.3796e-07	2.7227e-05	9.1947	10.083	0.164021	0.0842569
Slc37a4	-0.83046	3.4578e-07	2.7763e-05	7.49496	7.92363	0.164348	0.130231
Mcm6	1.34602	3.5209e-07	2.8174e-05	3.41621	2.06543	0.315173	0.218083
Cd74	1.62693	3.5762e-07	2.8521e-05	6.9496	5.38729	0.372993	0.332208
Sdc4	-0.8534	3.6102e-07	2.8695e-05	9.04882	9.67097	0.0490878	0.0918683
0610007P14Rik	-0.635	3.6781e-07	2.9041e-05	5.29788	5.73138	0.0865103	0.102475
Gbp2	1.3311	3.674e-07	2.9041e-05	3.58478	2.23735	0.325463	0.23806
Ermp1	0.70832	3.7589e-07	2.9581e-05	5.79845	4.87362	0.129684	0.0892227
A4gnt	4.77777	3.9537e-07	3.1011e-05	-0.588828	-3.17939	0.647155	0.172742
Osbp2	1.29264	4.2033e-07	3.2861e-05	1.27731	-0.129293	0.214118	0.230086
Agpat2	0.64407	4.2186e-07	3.2872e-05	8.11496	7.25203	0.105583	0.0553354
Itpr2	-0.77966	4.3488e-07	3.3776e-05	5.35981	5.91201	0.0407687	0.07698
Cxcl2	4.94461	4.512e-07	3.4929e-05	-1.39758	-3.25562	0.178859	0.187099
Serpina12	1.43567	4.7294e-07	3.6493e-05	5.1136	3.39974	0.227872	0.337827
Capn10	-0.90836	4.9137e-07	3.7792e-05	3.2907	3.90348	0.166376	0.110463
Ltf	3.55232	4.9604e-07	3.7942e-05	-0.503124	-2.66205	0.503975	0.315147
Cx3cr1	2.0218	4.9651e-07	3.7942e-05	1.00835	-0.974188	0.369188	0.322325
Abhd4	0.64184	4.9817e-07	3.7947e-05	5.9044	5.04978	0.0781068	0.128209
Mpv17l	-0.78294	5.4774e-07	4.159e-05	3.56868	4.14863	0.112676	0.0833655
Slc11a2	0.72163	5.515e-07	4.1742e-05	5.47878	4.54114	0.115572	0.131273
Arrdc4	-0.8224	5.6612e-07	4.2712e-05	3.43949	4.06448	0.051175	0.153601
Zbtb16	-2.19087	5.6828e-07	4.274e-05	2.70866	4.7696	0.512014	0.169434
Stard4	-0.90762	5.8743e-07	4.4041e-05	5.69576	6.34024	0.0604978	0.183455
Gpr56	-0.84663	5.9571e-07	4.4409e-05	1.52757	2.13911	0.127722	0.0717805
Rapgef4	-0.966	5.9609e-07	4.4409e-05	6.26581	6.90698	0.130467	0.142517
Tmc6	0.76031	6.0875e-07	4.5211e-05	4.08376	3.0226	0.105475	0.160282
Ethe1	0.98381	6.1288e-07	4.5376e-05	6.50694	5.35478	0.189852	0.224802
Tnfsf10	0.92411	6.2618e-07	4.6217e-05	3.42151	2.25521	0.136785	0.168945
Rarres1	0.95208	6.4905e-07	4.7756e-05	7.00178	5.7901	0.0771474	0.199615
Tfcp2l1	1.04732	6.6315e-07	4.8643e-05	3.56761	2.39116	0.184312	0.249693
Ccl4	4.10824	6.9591e-07	5.0889e-05	-0.991595	-2.97729	0.340899	0.357235
Cdk6	0.7723	7.0213e-07	5.1186e-05	3.21982	2.27957	0.100163	0.163323
Col1a1	1.68086	7.1107e-07	5.1522e-05	4.33309	2.39693	0.422523	0.164987
Fdft1	-0.83834	7.1044e-07	5.1522e-05	5.1482	5.75714	0.0894938	0.144509
Pglyrp2	-0.62591	7.3042e-07	5.2764e-05	7.24819	7.62648	0.043696	0.0904907
Srrm4	-1.12204	7.5032e-07	5.4037e-05	1.62425	2.51939	0.074627	0.120107
Stat1	0.82844	7.5739e-07	5.4381e-05	4.88531	3.88191	0.192983	0.136
Mvk	-0.81071	7.6146e-07	5.4509e-05	3.03662	3.60834	0.131992	0.158442
Igfbp1	-4.08305	7.6795e-07	5.4808e-05	4.80539	8.01166	0.555887	0.778864
Gm15411	2.20705	7.761e-07	5.5224e-05	-0.558393	-2.37393	0.189601	0.29255
Msl3l2	1.28366	7.8774e-07	5.5885e-05	0.923754	-0.406702	0.269241	0.231794
Tagln2	1.08205	8.3536e-07	5.9087e-05	5.52409	4.17727	0.19287	0.185364
Ctse	1.01944	8.8989e-07	6.2757e-05	7.40879	6.16701	0.229626	0.134744
Gstm4	0.90337	8.9419e-07	6.2874e-05	5.78495	4.68917	0.229474	0.18057
Phospho1	1.75559	9.2895e-07	6.5125e-05	0.235788	-1.53137	0.286447	0.201872
Lgals1	1.66708	9.4961e-07	6.6377e-05	2.89255	1.20175	0.479347	0.194819
Gpnmb	3.76128	9.9059e-07	6.9039e-05	0.176101	-2.21631	0.717736	0.458865
Ngp	3.09762	1.0088e-06	7.0104e-05	0.610475	-2.03912	0.472224	0.295701
Ciart	-1.73086	1.0144e-06	7.0284e-05	1.72006	3.08191	0.271771	0.275506
Rassf4	-0.77945	1.0179e-06	7.0326e-05	4.57628	5.1249	0.0678147	0.102619
Mcm5	1.40175	1.129e-06	7.7702e-05	2.22853	0.944468	0.364707	0.300155
Sgsm2	0.85405	1.1312e-06	7.7702e-05	3.4515	2.46299	0.201735	0.068664
Pde4a	1.1323	1.1605e-06	7.9485e-05	2.48739	1.14944	0.189231	0.254875
Tgm2	0.76651	1.1751e-06	8.0254e-05	7.32414	6.39638	0.19448	0.101544
Acaa1b	1.39597	1.2336e-06	8.4008e-05	9.08894	7.53161	0.142109	0.329893
Slc25a32	-1.17315	1.2704e-06	8.5528e-05	3.791	4.60831	0.184665	0.189921
Rgs12	1.00251	1.27e-06	8.5528e-05	3.43522	2.22626	0.193341	0.176677
Cd209f	-1.66312	1.2657e-06	8.5528e-05	-0.369269	0.937483	0.369833	0.197945
Idi1	-2.36131	1.2658e-06	8.5528e-05	-1.86366	-0.140978	0.24425	0.314722
Hsd17b7	-0.80404	1.2749e-06	8.5591e-05	5.43684	6.0009	0.0881858	0.0469474
E2f7	-1.37042	1.3e-06	8.7029e-05	2.28961	3.38306	0.264614	0.16448
Fbxo25	0.69784	1.3061e-06	8.7195e-05	2.52109	1.62386	0.0916939	0.0937182
Gm10872	2.08974	1.3171e-06	8.768e-05	-0.625988	-2.3137	0.180222	0.109008
Col4a2	0.66719	1.3487e-06	8.9535e-05	4.81538	4.03254	0.221077	0.0871898
Tsc22d1	1.08538	1.3567e-06	8.9562e-05	5.97663	4.71632	0.220131	0.154876
Eps8l2	0.88245	1.3535e-06	8.9562e-05	4.87338	3.86428	0.176203	0.15567
Slc19a2	-0.71967	1.3723e-06	9.0342e-05	6.65309	7.16879	0.0820068	0.0976634
Mfsd2a	-1.74085	1.4579e-06	9.5714e-05	5.78718	6.96526	0.377296	0.431205
Rtp4	0.92638	1.4772e-06	9.6482e-05	4.02134	2.95032	0.251721	0.137656
Ifit1	1.04089	1.4777e-06	9.6482e-05	4.02231	2.74714	0.226794	0.194392
Tmem184a	0.89782	1.4962e-06	9.7153e-05	4.45442	3.35788	0.12124	0.155544
Rnase2a	4.70082	1.4927e-06	9.7153e-05	-1.80133	-3.33141	0.535396	0.111306
Ceacam2	-0.6863	1.5484e-06	0.00010027	3.637	4.08851	0.0761672	0.066781
Abca8a	-1.10898	1.5668e-06	0.00010118	6.62114	7.43649	0.21604	0.0930435
Pdgfa	1.19541	1.6175e-06	0.00010418	3.28834	1.95078	0.164084	0.243286
Fam83f	1.58016	1.6355e-06	0.00010505	0.982661	-0.694391	0.188769	0.233705
Lcp1	0.56787	1.6682e-06	0.00010686	6.26322	5.50663	0.133977	0.0800779
Def8	0.57101	1.7267e-06	0.00011016	5.38305	4.59613	0.102121	0.0616906
Baiap2l1	-0.86858	1.7289e-06	0.00011016	4.94765	5.55921	0.0726737	0.115432
Gm13056	2.04783	1.7881e-06	0.00011362	-0.578439	-2.21835	0.30999	0.164821
Prnp	0.58115	1.7963e-06	0.00011384	5.74096	4.92353	0.0661358	0.0782117
Hsd3b1	-5.75979	1.8958e-06	0.0001192	-2.98019	-1.1443	0.462523	0.602565
BC026585	0.53913	1.8958e-06	0.0001192	4.92521	4.16699	0.0666005	0.0539164
Tusc3	0.58348	1.8876e-06	0.0001192	3.73696	2.93972	0.088945	0.066732
Fcgbp	-1.00835	1.918e-06	0.00012027	0.945414	1.69793	0.13352	0.102635
Crybb3	-1.47981	1.9768e-06	0.00012363	-0.265154	0.731383	0.256117	0.208921
Cd274	1.46817	2.0545e-06	0.00012816	1.83419	0.327545	0.332406	0.255855
Bnc2	1.56717	2.0855e-06	0.00012965	-0.379941	-1.78637	0.13239	0.194843
Slc18a1	0.89739	2.0894e-06	0.00012965	1.75834	0.737326	0.0916334	0.177412
Srxn1	0.8747	2.1493e-06	0.00013302	5.32305	4.2662	0.207623	0.138604
Tgfbr3	-0.79357	2.2085e-06	0.00013598	3.68833	4.21168	0.0786956	0.106522
A230050P20Rik	0.75592	2.2052e-06	0.00013598	2.98215	2.02786	0.149757	0.100376
1810008I18Rik	-0.781	2.2219e-06	0.00013645	4.81145	5.31357	0.109994	0.158878
Ccl2	2.60981	2.2698e-06	0.00013903	0.71182	-1.65626	0.544712	0.438868
Ces1c	-0.75773	2.2763e-06	0.00013907	11.1135	11.649	0.106363	0.0260431
Gcat	-0.68479	2.3817e-06	0.00014514	5.80969	6.27584	0.0746201	0.0982528
Itih2	-0.72572	2.3878e-06	0.00014514	10.0801	10.5791	0.0453313	0.0701052
Prdx4	-0.5726	2.4143e-06	0.00014637	6.04168	6.37986	0.064239	0.0348294
Fgr	1.14775	2.4548e-06	0.00014845	2.33076	1.1094	0.192029	0.240011
Slc8a3	-2.36517	2.472e-06	0.00014911	-2.48797	-1.02638	0.144905	0.223741
Igf2bp2	1.11137	2.4891e-06	0.00014976	2.02819	0.692617	0.199068	0.268923
Synpo	1.01795	2.498e-06	0.00014992	3.19698	2.04106	0.243691	0.0840627
Gm8995	1.03665	2.563e-06	0.00015343	1.72544	0.501658	0.163795	0.138583
Npnt	1.39359	2.6255e-06	0.00015678	1.89504	0.467298	0.346634	0.189012
Ifit2	0.8578	2.7313e-06	0.00016268	2.63702	1.59259	0.152959	0.105426
Pax8	4.38036	2.7622e-06	0.00016385	-1.80907	-3.19808	0.184771	0.244639
Capg	1.44805	2.7646e-06	0.00016385	1.91447	0.500495	0.258898	0.27609
Adra2a	-3.51644	2.7723e-06	0.0001639	-2.85329	-0.830051	0.164653	0.467274
Sfrp1	-1.18318	2.7872e-06	0.00016437	-0.0810827	0.760829	0.217845	0.135968
BB218582	2.40507	2.8874e-06	0.00016986	-1.1874	-2.76369	0.404076	0.237013
Fibin	-1.29605	2.9318e-06	0.00017205	-0.792193	0.229136	0.164795	0.202833
Lgals3	1.31371	2.9715e-06	0.00017394	3.46836	2.11878	0.24915	0.24195
Pvt1	1.80781	3.0272e-06	0.00017677	-0.478988	-2.10975	0.176069	0.201519
B4galnt1	-0.61364	3.0818e-06	0.00017952	6.69924	7.08778	0.0554177	0.0782431
Ccnb2	2.61997	3.1283e-06	0.00018178	-0.413368	-1.97932	0.435505	0.540065
Arl4d	-1.31664	3.1381e-06	0.0001819	4.03243	5.11316	0.162958	0.239786
1810053B23Rik	-1.52149	3.1653e-06	0.00018303	-1.25116	-0.149353	0.150819	0.158525
Tk1	-1.05562	3.194e-06	0.00018424	3.05053	3.78791	0.235301	0.0999452
Clip2	0.97944	3.4115e-06	0.00019631	2.24688	1.1643	0.243186	0.0464454
Hdac5	0.68831	3.4906e-06	0.00020015	5.64194	4.75123	0.135675	0.105247
Tgfbr2	0.7865	3.4949e-06	0.00020015	5.44227	4.42736	0.115029	0.110994
Celf2	0.80038	3.5243e-06	0.00020135	4.3909	3.40273	0.130653	0.138364
Fam110a	1.22195	3.5514e-06	0.0002024	1.97148	0.65666	0.268705	0.158232
Relb	1.16703	3.5816e-06	0.00020364	1.65564	0.34671	0.185301	0.159901
Itgb7	1.39033	3.6453e-06	0.00020676	1.16289	-0.17302	0.180769	0.295619
H2-M2	3.08993	3.7111e-06	0.00020999	-0.989376	-2.85282	0.352505	0.261685
Mcc	-0.8863	3.7255e-06	0.00021031	3.40798	4.04505	0.07437	0.135013
Lipg	-1.35858	3.7668e-06	0.00021214	3.85605	4.9501	0.279666	0.200931
Tnfaip8l3	1.71968	3.81e-06	0.00021407	-0.353444	-1.91381	0.213932	0.331423
Gm5424	-0.84119	3.8479e-06	0.00021568	3.65479	4.19031	0.097252	0.192015
Mlxipl	0.73972	3.8623e-06	0.00021576	7.22988	6.26207	0.14264	0.137861
Epb4.1l4b	-0.59589	3.8674e-06	0.00021576	6.23721	6.5731	0.0800211	0.0515366
Slc17a2	-0.77411	4.0024e-06	0.00022276	6.65322	7.11374	0.143065	0.112725
Tubb6	1.20032	4.0288e-06	0.00022338	3.19126	1.97889	0.31922	0.197554
Slc2a4	2.02821	4.0322e-06	0.00022338	0.465328	-1.49284	0.386455	0.312423
Col3a1	1.25753	4.1417e-06	0.00022891	5.37786	3.90484	0.327176	0.188853
Rsph4a	1.27036	4.1689e-06	0.00022988	1.74723	0.294159	0.298385	0.0904772
8430419L09Rik	-0.84758	4.2115e-06	0.00023169	5.02665	5.58753	0.124492	0.0995202
Hnf1aos1	1.05984	4.3207e-06	0.00023715	1.35935	0.217636	0.120718	0.204231
Ces2a	-0.9498	4.4499e-06	0.00024351	7.52048	8.17226	0.163393	0.119314
Mafb	-1.02294	4.4571e-06	0.00024351	5.92232	6.67305	0.139549	0.282193
Lrrc18	1.52526	4.4817e-06	0.00024429	0.246172	-1.26351	0.184748	0.167671
I830012O16Rik	1.043	4.5019e-06	0.00024483	2.06945	0.845997	0.224964	0.161548
Bhlhe41	1.41237	4.5367e-06	0.0002456	2.87125	1.43634	0.281532	0.393466
Fchsd2	-0.85928	4.5317e-06	0.0002456	4.52592	5.15003	0.0628194	0.111145
Ddc	1.22656	4.695e-06	0.0002536	5.11425	3.82332	0.202607	0.281321
Il1r1	-1.00658	4.767e-06	0.0002569	4.7976	5.54231	0.182229	0.109332
Gm12250	1.55593	4.7854e-06	0.00025731	2.66463	1.10541	0.290511	0.337331
Slamf8	2.37809	4.8868e-06	0.00026217	-0.123492	-2.06821	0.363938	0.401322
Ppp1r3g	-4.49345	4.9862e-06	0.0002669	0.834276	4.52919	0.641778	0.91932
Sele	4.85922	5.0985e-06	0.0002723	-1.5779	-3.35666	0.478466	0.0860586
Rgs16	-1.27511	5.134e-06	0.00027358	6.63653	7.58195	0.185494	0.266721
Adh6-ps1	2.38751	5.1788e-06	0.00027535	-0.340865	-2.29742	0.256367	0.481358
Gm12750	2.8141	5.2623e-06	0.00027916	-0.845699	-2.70474	0.372712	0.309953
Ccl24	0.95895	5.3301e-06	0.0002815	2.37067	1.23919	0.156185	0.133609
Fbxo31	-1.23712	5.3286e-06	0.0002815	6.3326	7.06456	0.246886	0.258694
Fcgr4	1.5069	5.386e-06	0.00028382	1.58683	0.22805	0.306477	0.361081
Car8	-0.59393	5.4779e-06	0.00028803	6.29381	6.67267	0.0594571	0.0708691
Sectm1a	1.69619	5.5638e-06	0.0002919	0.0427357	-1.59259	0.214151	0.221217
Egfr	-1.00942	5.72e-06	0.00029943	8.4691	9.21276	0.189108	0.174236
Tspan33	-0.73619	5.7882e-06	0.00030234	2.79122	3.2899	0.111632	0.0931749
Ccr2	1.45414	5.8349e-06	0.00030344	1.23615	-0.24299	0.269144	0.217931
Lppr1	-3.13402	5.8226e-06	0.00030344	-2.63848	-0.416506	0.253711	0.503543
F13a1	2.19396	5.8843e-06	0.00030534	-0.611756	-2.37672	0.142492	0.19575
Rsad2	1.14632	6.065e-06	0.00031403	3.90972	2.54437	0.130816	0.149075
Scd1	1.26127	6.2288e-06	0.00032181	14.4816	13.0072	0.213991	0.207364
Ces3b	-1.01598	6.3013e-06	0.00032485	7.44863	8.16123	0.231394	0.130359
Sult1e1	1.19188	6.3232e-06	0.00032528	3.1962	1.8823	0.261157	0.21922
Jak3	0.78822	6.4434e-06	0.00033074	3.2918	2.25862	0.148266	0.158569
Rhbdf1	0.83994	6.7041e-06	0.00034338	3.18133	2.12589	0.158946	0.114954
Ddias	1.43606	6.7604e-06	0.00034552	1.48634	0.0852367	0.299157	0.23982
Hnmt	0.58728	6.7948e-06	0.00034593	4.88194	4.10682	0.0405256	0.134313
Bhmt	0.96564	6.7975e-06	0.00034593	9.23135	8.16105	0.154543	0.295414
Endod1	1.05271	6.9116e-06	0.00035099	2.3014	1.08439	0.197115	0.122427
Hs1bp3	0.63119	7.0563e-06	0.00035757	4.48983	3.6169	0.0925556	0.150902
Arhgap11a	1.26411	7.0991e-06	0.00035897	1.08775	-0.203801	0.184253	0.240113
Lbr	-0.62938	7.283e-06	0.00036594	2.53509	2.90935	0.0903858	0.06719
Litaf	0.6291	7.2661e-06	0.00036594	7.0775	6.23486	0.0963777	0.0976086
Abcd2	-1.07657	7.2741e-06	0.00036594	5.25135	6.13086	0.219534	0.195499
Gbp4	1.21565	7.3834e-06	0.0003702	1.39075	0.202628	0.310623	0.205659
Mme	0.84987	7.4244e-06	0.00037147	6.10419	5.03282	0.117253	0.176891
Entpd5	0.66369	7.5006e-06	0.00037449	8.43583	7.54955	0.0798455	0.108437
Aqp4	1.8873	7.6082e-06	0.00037828	0.827142	-1.08782	0.254382	0.401066
Sytl4	1.05084	7.6047e-06	0.00037828	1.23529	0.0849076	0.182772	0.221071
Pepd	0.52359	8.0105e-06	0.00039745	6.25629	5.53415	0.077177	0.086208
Ssc4d	0.90348	8.0877e-06	0.00039936	1.98577	0.894991	0.158137	0.132804
Coro1a	1.04594	8.0667e-06	0.00039936	2.34628	1.10771	0.194085	0.163453
Mgmt	0.72346	8.0994e-06	0.00039936	4.70317	3.75094	0.084931	0.152483
Gsta2	1.53562	8.2173e-06	0.0004037	1.15248	-0.358281	0.251277	0.370128
Mup12	2.03331	8.2214e-06	0.0004037	6.04358	3.90264	0.559699	0.72963
Pla2g15	0.57515	8.3442e-06	0.00040889	4.89204	4.12472	0.10532	0.110857
Rin3	0.61659	8.4382e-06	0.00041264	5.33469	4.49974	0.112277	0.0938277
Shroom3	0.91566	8.6649e-06	0.00042285	4.13178	3.04451	0.147066	0.16456
Gemin2	-0.79768	8.769e-06	0.00042706	2.69033	3.1641	0.150428	0.101038
S100a10	1.22649	8.9661e-06	0.00043576	6.72682	5.34848	0.260265	0.258736
Col15a1	1.24706	9.0337e-06	0.00043815	3.96554	2.4283	0.228118	0.324911
Elovl3	1.5086	9.426e-06	0.00045625	2.72737	1.11474	0.0902608	0.351784
Cln8	-0.90777	9.4985e-06	0.00045883	5.29107	5.88093	0.0912822	0.223044
Alcam	-0.54999	9.588e-06	0.00046221	5.5871	5.90517	0.0473878	0.092328
F2r	0.58684	9.6098e-06	0.00046232	5.02874	4.21682	0.129644	0.096595
Ect2	-0.78411	9.7632e-06	0.00046875	2.32975	2.83974	0.0725769	0.120205
Fabp4	1.14159	9.825e-06	0.00047077	3.41487	2.09294	0.217387	0.140873
1700037H04Rik	0.72582	1.0013e-05	0.0004788	3.0226	2.11313	0.108645	0.171586
Phkg1	4.46333	1.0073e-05	0.00048073	-2.23472	-3.44272	0.201023	5e-08
Etnppl	-1.25507	1.0127e-05	0.00048186	4.60387	5.66035	0.102964	0.247117
E230001N04Rik	-2.20721	1.0138e-05	0.00048186	-1.64764	-0.184127	0.454791	0.189225
4930480G23Rik	1.12994	1.0172e-05	0.00048255	1.37915	0.0143205	0.104107	0.258663
Ciita	1.66778	1.0286e-05	0.00048694	1.03143	-0.609387	0.291571	0.282961
Acsl3	-0.67231	1.0401e-05	0.00049144	3.07337	3.52501	0.104423	0.0448734
Akr1b7	-1.52316	1.0445e-05	0.00049252	-0.986386	0.113418	0.203152	0.210912
Asl	-0.96234	1.0592e-05	0.00049846	8.11381	8.79816	0.126806	0.105962
Tap1	0.99573	1.0647e-05	0.00050008	4.67351	3.54663	0.193825	0.225029
Ahsg	-0.64065	1.0762e-05	0.0005035	13.4366	13.8269	0.0722527	0.0642274
Apoa5	-1.07302	1.0744e-05	0.0005035	9.67051	10.3569	0.192651	0.206973
Hexb	0.69054	1.1371e-05	0.00053093	4.03194	3.13445	0.108412	0.130497
Ptpru	1.32492	1.1541e-05	0.00053763	0.341737	-0.969887	0.266767	0.151403
Arhgef16	1.26647	1.156e-05	0.00053763	0.173296	-1.09597	0.228351	0.148712
Slc9a7	-1.43712	1.2196e-05	0.00056614	-1.22941	-0.235085	0.129582	0.163985
Acyp2	1.21052	1.2269e-05	0.00056841	0.763814	-0.567394	0.20938	0.216915
Slc39a2	2.92224	1.2306e-05	0.00056899	-1.39919	-3.00927	0.219641	0.225664
Fam107a	-2.49336	1.238e-05	0.00056921	-1.61544	0.176021	0.110512	0.464551
Soat2	-0.59055	1.2383e-05	0.00056921	4.59949	4.92594	0.0526959	0.110993
Il6ra	-1.01549	1.2358e-05	0.00056921	5.55625	6.20742	0.206033	0.125524
Sh3bgrl3	0.79403	1.2614e-05	0.00057834	2.97628	2.06716	0.196663	0.124699
Gm2788	1.19571	1.263e-05	0.00057834	5.1058	3.66996	0.139588	0.205816
Slc20a1	-0.6526	1.2701e-05	0.00058047	4.1659	4.4953	0.0663373	0.170284
Epb4.1l5	-0.5497	1.275e-05	0.00058072	5.18459	5.51578	0.0334906	0.0490458
Trim30d	0.95779	1.2755e-05	0.00058072	3.0775	1.93386	0.20807	0.171453
Hgsnat	-0.52685	1.284e-05	0.00058347	5.49625	5.78992	0.0447269	0.0450745
Arl5b	-0.69276	1.3446e-05	0.00060982	5.22141	5.6833	0.0834362	0.0791447
Fam19a5	1.20778	1.3673e-05	0.00061895	1.01963	-0.39724	0.239281	0.326833
Syt12	1.65296	1.4191e-05	0.0006412	-0.417095	-1.94343	0.119361	0.190588
Sall4	1.69172	1.4506e-05	0.00065416	-0.533813	-1.96192	0.154025	0.319545
Gm11827	-1.83326	1.4639e-05	0.0006589	-2.03126	-0.825211	0.290108	0.134244
Fam124a	0.80795	1.498e-05	0.00067298	4.70764	3.68271	0.147647	0.0916258
Asb2	0.91619	1.5064e-05	0.00067422	2.58814	1.48703	0.134552	0.174701
Eci3	0.97825	1.5064e-05	0.00067422	1.96677	0.852011	0.0838632	0.199678
Miox	-4.50174	1.5207e-05	0.00067936	-3.44272	-2.20979	6e-08	0.307179
Brca1	-0.87636	1.5285e-05	0.00068055	1.38264	2.01222	0.101402	0.134704
Slc16a6	0.75071	1.5291e-05	0.00068055	3.60593	2.68906	0.163824	0.119357
Them6	0.77149	1.5379e-05	0.00068317	2.79726	1.87263	0.206763	0.152666
Lpl	1.2064	1.5554e-05	0.00068707	5.37972	4.18462	0.333699	0.288691
Slc10a1	-0.67561	1.5508e-05	0.00068707	9.98343	10.4279	0.0619528	0.0822391
Gm21885	1.72696	1.554e-05	0.00068707	-0.928653	-2.35017	0.0382172	0.205519
Mocos	0.62795	1.5635e-05	0.00068941	5.61875	4.76718	0.110006	0.11267
Tifab	1.15327	1.5713e-05	0.00069156	2.10779	1.00032	0.310794	0.229517
Plxnb1	-1.1223	1.6164e-05	0.00071009	4.01131	4.84205	0.230191	0.113131
Uck2	-0.69126	1.6206e-05	0.00071061	1.74009	2.19057	0.0467197	0.0934948
Coq10b	-0.93449	1.656e-05	0.00072481	4.99312	5.56523	0.204153	0.144772
Gm7262	2.58331	1.6639e-05	0.00072693	-0.66755	-2.56803	0.351155	0.198982
Cntnap1	1.6301	1.6684e-05	0.00072757	3.75452	1.7293	0.317007	0.407679
Slc25a25	-1.3307	1.6956e-05	0.00073806	6.61597	7.41768	0.227717	0.399577
Sort1	-1.22604	1.7109e-05	0.00074201	3.07332	4.03685	0.182205	0.255609
Rnf186	0.85435	1.709e-05	0.00074201	3.4812	2.46097	0.145283	0.168262
Ccdc157	0.68947	1.715e-05	0.0007424	3.0113	2.1018	0.102089	0.114157
H2-DMa	1.08423	1.7236e-05	0.00074335	2.31651	1.12439	0.240269	0.217927
Mmp13	2.55325	1.7265e-05	0.00074335	-0.736128	-2.66542	0.364851	0.280868
Sox12	-0.89702	1.7239e-05	0.00074335	1.71363	2.30134	0.127445	0.138086
Acsl4	-0.73715	1.7807e-05	0.00076528	5.58729	6.05943	0.0926869	0.136091
Igtp	0.94887	1.8107e-05	0.00077677	5.9612	4.88973	0.228829	0.197775
Arg1	-0.64194	1.8322e-05	0.00078457	9.72105	10.1303	0.0632447	0.048801
Rnf39	-0.80129	1.8379e-05	0.00078562	2.26879	2.75571	0.0898589	0.164719
Keg1	0.75489	1.8981e-05	0.00080989	6.64563	5.69998	0.170456	0.143725
Rrm2	1.75506	1.9625e-05	0.00083587	0.284642	-1.11833	0.28844	0.472821
Ankrd33b	-0.71472	1.9955e-05	0.00084686	4.46841	4.96172	0.0717823	0.0627972
Gm16573	-0.9876	1.9945e-05	0.00084686	1.41164	2.00731	0.239637	0.0910042
Mef2d	-0.71663	2.1477e-05	0.00090984	4.37413	4.84082	0.0622132	0.145353
Gm5096	1.19621	2.2092e-05	0.00093425	2.4796	1.34075	0.268149	0.393006
Ptpn7	2.35067	2.2204e-05	0.0009373	-0.960675	-2.66091	0.264337	0.198669
Mgst1	0.61327	2.2602e-05	0.00095241	11.333	10.5137	0.0492919	0.127112
Pemt	-0.63093	2.2819e-05	0.00095985	7.77308	8.1653	0.0885481	0.0544951
Them4	-0.71865	2.4307e-05	0.0010206	3.4827	3.96207	0.0711412	0.08173
Cd52	1.52057	2.4384e-05	0.0010221	1.74496	0.268609	0.364156	0.2427
Col12a1	0.81303	2.4432e-05	0.0010223	2.57992	1.63421	0.122087	0.156478
Lyz1	1.25087	2.4574e-05	0.0010264	2.40063	1.0357	0.213987	0.208684
Lyrm9	0.71026	2.4654e-05	0.0010279	2.15948	1.26005	0.0993129	0.088276
Rasgef1b	-1.12229	2.4899e-05	0.0010358	4.01149	4.91554	0.0821761	0.354932
Plekhh3	0.6413	2.493e-05	0.0010358	3.4286	2.63291	0.0914826	0.160181
Kng1	-0.56925	2.5054e-05	0.0010379	10.7626	11.117	0.0520679	0.0357607
Leng8	0.85509	2.5067e-05	0.0010379	3.50379	2.43538	0.107998	0.155554
Nmral1	-0.63296	2.5157e-05	0.0010398	2.4627	2.8521	0.0942456	0.107147
Lrp11	0.93421	2.561e-05	0.0010549	1.97393	0.909969	0.216763	0.13829
Amigo1	-0.61453	2.5604e-05	0.0010549	3.19932	3.58388	0.0552136	0.106551
Bco1	-0.59066	2.5801e-05	0.0010609	3.74654	4.10328	0.061427	0.085126
Grb10	-0.95412	2.5853e-05	0.0010612	2.17799	2.9716	0.0978914	0.276978
Klhl22	0.49402	2.603e-05	0.0010666	4.00409	3.30813	0.101876	0.0875257
2310016G11Rik	2.39125	2.6134e-05	0.001069	-1.54873	-2.85353	0.15757	0.260432
Fam35a	-1.00793	2.6244e-05	0.0010717	4.25842	4.95333	0.137367	0.182766
Itih3	-0.68476	2.6679e-05	0.0010842	9.18625	9.65623	0.0971523	0.0709994
Plau	1.37335	2.667e-05	0.0010842	0.568121	-0.810967	0.271357	0.16043
Acot9	0.9702	2.6689e-05	0.0010842	1.73071	0.636588	0.215199	0.123221
Cited4	1.39714	2.7339e-05	0.0011088	0.216361	-1.1706	0.210151	0.310966
Nfkbie	0.86613	2.829e-05	0.0011454	1.86362	0.856069	0.186705	0.122649
Prkg2	2.01079	2.8359e-05	0.0011462	-1.068	-2.62252	0.176119	0.222879
Uhrf1	2.32817	2.8906e-05	0.0011663	-0.459596	-2.09511	0.49475	0.555548
Fst	-1.669	2.9487e-05	0.0011858	-0.778398	0.538327	0.0912895	0.346384
Vegfa	-0.50622	2.9459e-05	0.0011858	5.05533	5.32977	0.0440767	0.0605503
Vac14	0.55325	3.0097e-05	0.0012082	5.15282	4.37999	0.0962128	0.0658866
Heatr6	0.63307	3.0333e-05	0.0012136	3.38122	2.55805	0.173195	0.110186
C6	0.92483	3.031e-05	0.0012136	5.17757	4.24065	0.197696	0.330157
Slc35g1	-0.76653	3.0507e-05	0.0012185	4.51967	5.00802	0.140753	0.116884
Plekhg5	0.84812	3.1283e-05	0.0012453	3.40885	2.43863	0.160392	0.225396
Slc25a51	-0.75415	3.1237e-05	0.0012453	4.86755	5.41313	0.0717882	0.139467
Spp2	-0.67946	3.1388e-05	0.0012474	6.63565	7.09842	0.107881	0.051587
Galc	0.62311	3.151e-05	0.0012502	4.32562	3.49652	0.0717752	0.106385
Clec7a	1.36638	3.1994e-05	0.0012673	2.36519	0.865946	0.29093	0.270621
Srr	0.52216	3.2352e-05	0.0012793	6.10023	5.38044	0.130437	0.0894952
Tcta	0.59688	3.2557e-05	0.0012853	3.91948	3.14972	0.137403	0.127744
March2	0.52687	3.2908e-05	0.001297	5.95872	5.20126	0.0625806	0.0970688
Tmem171	2.61049	3.3122e-05	0.0013033	-1.6668	-3.05574	0.232362	0.183206
Ccna2	1.82955	3.3499e-05	0.0013147	0.105636	-1.10131	0.466273	0.562284
Spag4	1.00116	3.3523e-05	0.0013147	1.2958	0.219903	0.10617	0.253639
Grb7	-0.49225	3.359e-05	0.0013151	6.33928	6.60656	0.0209948	0.0776993
Agxt2	0.44513	3.3697e-05	0.0013172	7.15491	6.48771	0.0806153	0.0674904
Tlr12	1.48411	3.404e-05	0.0013284	1.30012	-0.155135	0.32229	0.329996
Ell2	-0.63986	3.4264e-05	0.001335	6.06609	6.46789	0.0788145	0.0845542
Plk1	2.60914	3.5218e-05	0.0013699	-0.673221	-2.16837	0.346507	0.603467
Grin3b	2.1126	3.533e-05	0.001372	-1.11386	-2.5025	0.179525	0.328586
Slc25a31	3.0574	3.5999e-05	0.0013957	-1.05095	-2.8978	0.45897	0.268422
Dnah1	1.91442	3.6592e-05	0.0014164	-1.23759	-2.61032	0.0791854	0.110105
Slc17a8	1.35787	3.685e-05	0.001424	4.99568	3.52921	0.0750927	0.468431
Scd3	1.34554	3.6927e-05	0.0014241	0.509229	-0.864488	0.196927	0.15945
Sirpa	0.65304	3.6973e-05	0.0014241	5.02965	4.21241	0.141709	0.153737
1700045H11Rik	-2.37987	3.7362e-05	0.0014368	-2.31952	-0.977897	0.421462	0.479212
Klf15	-0.71474	3.7547e-05	0.0014416	6.91552	7.36546	0.0963736	0.136121
Insc	-0.758	3.7788e-05	0.0014485	2.83778	3.29398	0.095633	0.15342
Rasgrp1	0.96398	3.8057e-05	0.0014565	2.13542	1.06832	0.159779	0.252914
Serpina3g	0.88442	3.8121e-05	0.0014565	3.68248	2.63626	0.212753	0.125302
Mamld1	-1.35362	3.8474e-05	0.0014677	-0.987104	-0.0360841	0.263862	0.162011
F7	-0.56736	3.9512e-05	0.0015014	7.34287	7.6938	0.0681109	0.0446193
Metap1d	-0.54577	3.9442e-05	0.0015014	2.8288	3.14211	0.0312208	0.0725568
Basp1	1.43455	3.9548e-05	0.0015014	1.17124	-0.359718	0.269092	0.202136
Pim3	-1.04957	3.9699e-05	0.0015048	5.40312	6.06452	0.205113	0.327908
Ccl7	4.17004	3.9918e-05	0.0015107	-1.91929	-3.34065	0.232349	0.102065
Poc1b	0.58948	4.0117e-05	0.0015158	3.22463	2.45067	0.149621	0.0793269
Grid1	-0.88708	4.032e-05	0.001521	-0.201424	0.477312	0.205422	0.0871633
Serpina9	-1.43042	4.0704e-05	0.0015331	-0.603363	0.389997	0.143985	0.282398
Pdlim1	0.78562	4.1127e-05	0.0015466	5.15561	4.18803	0.242228	0.109239
Nek3	0.76947	4.174e-05	0.0015647	1.84248	0.872484	0.106387	0.120025
Zfp810	0.92092	4.1719e-05	0.0015647	2.17241	1.02047	0.179464	0.196273
Chp1	-0.62367	4.2026e-05	0.0015691	6.88158	7.25018	0.0846969	0.0667651
Per1	-1.18048	4.1971e-05	0.0015691	4.44841	5.18913	0.233371	0.349388
Casz1	1.41505	4.2056e-05	0.0015691	0.738365	-0.639374	0.220374	0.286592
Nagk	0.64323	4.2668e-05	0.0015894	4.21537	3.36514	0.156792	0.122445
Ar	0.61735	4.2918e-05	0.0015937	5.50764	4.63834	0.0600551	0.180968
Sh3bp2	0.84042	4.2882e-05	0.0015937	4.52637	3.4759	0.101293	0.181654
Sdhd	-0.48133	4.366e-05	0.0016187	7.39425	7.62454	0.0658187	0.069404
Sdpr	-0.52393	4.4752e-05	0.0016567	3.60724	3.9095	0.0854177	0.0731372
Mcm3	0.83258	4.5552e-05	0.0016827	2.96576	1.94643	0.184873	0.143677
Gsta1	1.89089	4.5597e-05	0.0016827	-0.964696	-2.28292	0.257181	0.297313
Rps4l	0.78682	4.5919e-05	0.001692	3.1168	2.1231	0.113315	0.153919
Smek1	-0.46587	4.641e-05	0.0017048	5.13309	5.36612	0.0366719	0.0533467
Yod1	-0.8069	4.6374e-05	0.0017048	3.39597	4.00291	0.0699773	0.164346
Gpld1	-0.70052	4.6747e-05	0.0017145	8.00554	8.46224	0.12506	0.0494957
Dusp6	-0.61794	4.7963e-05	0.0017564	4.78121	5.19589	0.0347083	0.108923
Atl2	-0.6392	4.9247e-05	0.0018006	6.78488	7.13734	0.0966053	0.0921238
Mpeg1	0.84785	4.994e-05	0.0018232	7.59239	6.54453	0.223136	0.181799
Stat5a	0.71735	5.0622e-05	0.0018452	4.31056	3.39618	0.146532	0.160673
Klf11	-0.95309	5.1428e-05	0.0018586	2.86505	3.56452	0.108106	0.168457
Angpt1	-0.93563	5.143e-05	0.0018586	0.53322	1.17719	0.0723999	0.186528
Tlr2	1.2019	5.1428e-05	0.0018586	2.58281	1.25261	0.309243	0.181868
Il18bp	0.81657	5.136e-05	0.0018586	4.38235	3.45131	0.181286	0.201285
Ces1b	-0.7559	5.1386e-05	0.0018586	7.86504	8.40189	0.0832719	0.0716506
Psmb9	0.87991	5.1459e-05	0.0018586	4.06282	3.0237	0.230974	0.202088
Abcc4	0.91276	5.237e-05	0.0018864	2.43103	1.29496	0.197893	0.117217
Irgm1	0.7451	5.2386e-05	0.0018864	5.88271	4.97025	0.173074	0.17494
Tmem177	0.55358	5.2862e-05	0.0019006	3.33927	2.55064	0.0996208	0.12461
Rbp4	-0.70481	5.3753e-05	0.0019298	11.146	11.5648	0.11419	0.0907807
Dmpk	0.74545	5.4451e-05	0.0019518	3.93881	3.09474	0.231669	0.159784
Pnkd	0.73814	5.471e-05	0.0019578	6.64529	5.73727	0.208538	0.145761
Gm15982	-1.04874	5.478e-05	0.0019578	-0.411861	0.406616	0.276682	0.099732
Hspb1	1.76231	5.5756e-05	0.0019867	3.01357	1.03816	0.281394	0.447695
Elane	2.57006	5.5716e-05	0.0019867	-1.06146	-2.63706	0.403019	0.283625
Iah1	-0.48579	5.6382e-05	0.0020059	6.23801	6.49938	0.0361328	0.0544033
Fetub	-0.71828	5.6643e-05	0.0020122	10.0085	10.512	0.100372	0.0640139
Mkrn2os	0.70806	5.7181e-05	0.0020283	4.05554	3.18571	0.212413	0.151344
Pdgfrb	0.67811	5.7331e-05	0.0020306	3.83338	3.01716	0.151384	0.141286
Anxa7	0.47248	5.9071e-05	0.0020891	6.56399	5.87381	0.11419	0.0852282
Trim12c	0.78772	6.0373e-05	0.002132	1.86764	0.894141	0.115358	0.126224
Lifr	-0.91621	6.0595e-05	0.0021366	8.3604	9.02304	0.163642	0.151271
Ptgir	1.805	6.0898e-05	0.0021442	-1.25307	-2.58527	0.178208	0.193689
Amigo2	-0.81888	6.1659e-05	0.0021677	3.82116	4.37771	0.118851	0.148064
Gm26714	2.14507	6.2066e-05	0.0021788	-0.954068	-2.60664	0.191498	0.205192
Srebf2	-0.54136	6.2546e-05	0.0021892	5.63595	5.95329	0.0267531	0.0529679
Fbxo6	0.63295	6.2508e-05	0.0021892	5.42719	4.59954	0.184309	0.124334
Tor3a	0.81259	6.2768e-05	0.0021938	3.22698	2.15024	0.114268	0.164822
Marco	-1.004	6.3801e-05	0.0022233	3.33838	4.02398	0.259682	0.204949
Cdkn1c	-1.02813	6.3741e-05	0.0022233	0.904501	1.70619	0.163929	0.146083
Hamp	-3.12698	6.4279e-05	0.0022367	4.63545	7.46499	0.625668	0.34164
Mvp	0.64299	6.4423e-05	0.0022384	5.23793	4.41769	0.154385	0.121721
Tfrc	1.36722	6.5207e-05	0.0022525	5.34063	3.96112	0.177008	0.451902
Sc5d	-0.75798	6.5193e-05	0.0022525	7.52905	8.09401	0.106164	0.219454
Adh4	0.5443	6.5036e-05	0.0022525	6.49845	5.71179	0.127715	0.103961
Bcl2a1a	2.61954	6.5043e-05	0.0022525	-1.56483	-3.03255	0.219081	0.132862
Tnfrsf1b	-0.9255	6.5696e-05	0.0022661	5.04538	5.6005	0.0400688	0.294309
Fam126a	0.66253	6.6483e-05	0.0022899	4.15668	3.31095	0.17134	0.141183
S100a11	1.29843	6.6917e-05	0.0023015	1.77966	0.530597	0.431344	0.104652
Skil	-0.92417	6.7368e-05	0.0023137	3.23536	3.73152	0.166345	0.216933
Mest	0.92654	6.9061e-05	0.0023684	2.02888	1.07991	0.193916	0.306811
Btc	1.197	6.9692e-05	0.0023866	0.986769	-0.430105	0.235941	0.276849
Thoc5	0.53794	7.0296e-05	0.0024004	4.16255	3.4034	0.0888141	0.0876553
Slc41a2	0.99774	7.0288e-05	0.0024004	5.3109	4.31184	0.314943	0.26425
Cyb561	0.86374	7.2162e-05	0.002457	3.27913	2.22298	0.200458	0.201577
Myo1f	1.12787	7.2157e-05	0.002457	1.55498	0.31476	0.222588	0.247142
Gm28076	-0.94681	7.2444e-05	0.0024631	-0.522859	0.105751	0.0711934	0.0761363
Itgb2	0.82927	7.3153e-05	0.0024837	3.62164	2.68915	0.207779	0.196209
Ehd3	-0.70858	7.3621e-05	0.002496	5.83602	6.28562	0.0796345	0.123547
Aen	0.50307	7.4087e-05	0.0025082	3.88197	3.18707	0.141003	0.0266952
Slc16a3	1.53801	7.4235e-05	0.0025096	0.0772924	-1.42075	0.178037	0.327498
Slc3a1	-1.17511	7.4827e-05	0.002526	3.9013	4.92384	0.299941	0.195802
Tmprss4	1.4484	7.5649e-05	0.0025494	-0.665622	-1.86471	0.299609	0.167466
Fam83h	0.565	7.5733e-05	0.0025494	4.53933	3.76076	0.117765	0.112225
Tgtp1	1.43801	7.6872e-05	0.0025841	0.263866	-1.08293	0.326355	0.225832
Klf3	-0.65095	7.7565e-05	0.0025927	5.0227	5.44558	0.0193626	0.0871769
Smarca4	0.51246	7.7277e-05	0.0025927	6.37479	5.64818	0.121461	0.0647534
Zhx3	-0.66448	7.7358e-05	0.0025927	6.14625	6.57979	0.0860164	0.102209
Gm12185	2.7793	7.7478e-05	0.0025927	-1.73375	-2.92457	0.485723	0.313574
Zik1	1.16297	7.8842e-05	0.0026317	0.116511	-1.1323	0.0600836	0.192275
Samhd1	0.56224	7.9577e-05	0.0026525	4.76116	4.03447	0.172089	0.103124
Rbm33	-0.65397	8.0005e-05	0.002663	4.98004	5.41709	0.122992	0.0536075
Acmsd	-1.25498	8.0387e-05	0.002672	2.89901	3.90741	0.136593	0.304313
Inhbe	0.89081	8.139e-05	0.0027016	6.55341	5.43455	0.129799	0.120489
Ralgds	0.84406	8.2435e-05	0.0027324	1.36161	0.355617	0.117157	0.122375
Pacrg	2.35565	8.3705e-05	0.0027706	-1.1657	-2.71745	0.356164	0.202768
Sdc2	-0.52248	8.5679e-05	0.0028321	7.76482	8.06868	0.0623913	0.0743476
Stradb	0.42572	8.5986e-05	0.0028382	5.79655	5.14991	0.0770398	0.0683071
Gga2	0.52313	8.7226e-05	0.0028717	4.70691	3.95311	0.0967311	0.0915096
Aph1b	-0.80618	8.7241e-05	0.0028717	0.684194	1.24305	0.128856	0.16128
D1Ertd622e	-0.53933	8.7382e-05	0.0028724	3.92242	4.23188	0.0478284	0.0811943
Txnip	-1.50847	8.7699e-05	0.0028788	6.38767	7.20239	0.282918	0.48165
Lrsam1	0.52055	8.9425e-05	0.0029274	3.65337	2.95852	0.14768	0.0835832
Ccbl2	-0.63366	8.9332e-05	0.0029274	6.79588	7.19681	0.0887025	0.0800977
Tmem140	0.70559	8.9621e-05	0.0029297	2.66003	1.74219	0.110233	0.152515
Prpf19	0.42368	9.0908e-05	0.0029618	6.71798	6.07826	0.101944	0.050815
Map3k5	-0.77873	9.0731e-05	0.0029618	5.00111	5.51136	0.129175	0.150083
Ceacam1	-0.67046	9.0975e-05	0.0029618	6.71052	7.16221	0.0703315	0.091371
Ctps	0.71618	9.1553e-05	0.0029751	2.25172	1.3802	0.126665	0.127272
Bmyc	0.9608	9.1635e-05	0.0029751	0.927566	-0.260554	0.18791	0.230024
Sdcbp2	3.63134	9.2247e-05	0.0029909	-1.49618	-3.14256	0.591524	0.203891
Msantd1	1.77168	9.2581e-05	0.0029977	-1.18793	-2.55342	0.166845	0.214343
Hfe2	0.63247	9.3049e-05	0.0030087	6.3529	5.52506	0.10843	0.140288
Gm2a	-0.46391	9.4117e-05	0.0030316	7.21711	7.45768	0.0346056	0.0663249
Cdip1	-0.75221	9.3964e-05	0.0030316	6.08275	6.48934	0.10066	0.181524
Cd163	-0.89729	9.4139e-05	0.0030316	3.65643	4.40751	0.286055	0.184047
Phldb1	0.75854	9.4411e-05	0.0030362	2.39852	1.47691	0.199782	0.0871695
Cd72	1.97582	9.5385e-05	0.0030634	-0.874812	-2.37939	0.322912	0.179542
Xrcc3	1.00535	9.5587e-05	0.0030657	0.626047	-0.532174	0.200679	0.178138
Lima1	0.57881	9.65e-05	0.0030908	6.98027	6.17471	0.0622784	0.0758596
Gna14	1.08011	9.6629e-05	0.0030908	1.82571	0.604918	0.231709	0.133111
Rarb	0.66891	9.7278e-05	0.0031074	2.911	2.12189	0.204168	0.113136
Top2a	1.69174	9.7753e-05	0.0031184	0.989906	-0.3597	0.292753	0.66465
Ugt1a5	-1.29888	9.7996e-05	0.003122	4.40002	5.4708	0.180371	0.182328
AI413582	0.90755	9.8821e-05	0.003144	1.41431	0.319855	0.121227	0.186908
Ly86	0.96819	9.9219e-05	0.0031483	1.70858	0.683835	0.167638	0.234105
Kcnn2	-0.69551	9.9102e-05	0.0031483	4.41043	4.85028	0.101309	0.0963079
Ocln	-0.55664	9.958e-05	0.0031555	4.5018	4.83331	0.0722462	0.102524
Arl6ip1	0.45353	0.00010202	0.0032208	7.7362	7.05887	0.0668023	0.0785716
Apoa1	-0.74136	0.00010185	0.0032208	12.8675	13.3698	0.109217	0.125061
Loxl2	0.9066	0.00010205	0.0032208	2.0462	1.01136	0.210436	0.171428
Icam1	0.73535	0.00010343	0.0032601	3.73427	2.83966	0.206833	0.115287
Wwtr1	0.50411	0.00010358	0.0032606	5.2413	4.51462	0.0593704	0.0588327
Iqgap3	2.48849	0.00010458	0.0032702	-0.793847	-2.17548	0.34718	0.648727
Rnf32	2.62221	0.00010452	0.0032702	-1.72075	-3.06492	0.167687	0.246683
Mum1l1	-3.91326	0.00010411	0.0032702	-3.25217	-2.16594	0.190546	0.303568
Serpina3f	0.7936	0.00010454	0.0032702	3.01376	2.03668	0.161514	0.12698
Ap1ar	0.43369	0.00010422	0.0032702	4.49676	3.84652	0.106031	0.0638844
Dab2ip	0.67529	0.00010519	0.003285	4.16234	3.32391	0.186128	0.10121
Cyp2c40	-1.04334	0.00010573	0.0032863	6.14528	7.24312	0.348209	0.23373
Alpk1	1.11317	0.00010572	0.0032863	0.939702	-0.283557	0.165988	0.147108
Rbm24	4.11328	0.00010578	0.0032863	-1.93605	-3.35666	0.343395	0.0860586
Lyz2	0.99862	0.00010545	0.0032863	4.14653	3.00611	0.277834	0.144197
Trim13	0.93624	0.00010694	0.0033143	0.652306	-0.404568	0.140412	0.141601
Daglb	0.45612	0.0001071	0.0033143	4.96871	4.2675	0.0779256	0.116656
Gm4673	-1.19524	0.00010703	0.0033143	-0.903474	-0.0790851	0.161289	0.204248
Usp6nl	-0.52753	0.00010731	0.0033164	4.2192	4.60912	0.043416	0.155107
Egr2	2.68142	0.00010799	0.0033302	-0.957002	-2.6211	0.462848	0.375087
Gls2	-0.66009	0.00010804	0.0033302	7.88167	8.2528	0.0927979	0.195108
Gm13657	1.19138	0.00010863	0.0033441	0.496353	-0.660699	0.302511	0.133602
Gpr116	-0.67215	0.00010907	0.0033535	4.93333	5.32519	0.0942122	0.129081
Rexo2	0.56758	0.00010936	0.003358	5.93626	5.1719	0.106197	0.112278
Gm5974	1.14338	0.00011047	0.0033878	-0.23305	-1.53481	0.0770546	0.293515
Ahi1	-1.00801	0.00011117	0.0034048	-0.363667	0.226159	0.0794572	0.235633
Thap2	-0.67051	0.00011181	0.0034198	2.47373	2.86809	0.0977473	0.114871
Slc2a12	-1.96878	0.00011199	0.003421	-2.67137	-1.78154	0.117865	0.33948
Mfap3l	1.45697	0.00011231	0.0034265	0.209671	-1.19814	0.283546	0.12528
Rmnd5b	0.53299	0.00011335	0.0034537	3.78692	3.02418	0.114419	0.142069
Gins2	1.39103	0.00011414	0.0034732	0.309189	-1.1052	0.206084	0.230044
Sgk1	-0.6838	0.00011495	0.0034899	3.82594	4.29668	0.0924629	0.178463
Ppat	-0.60631	0.00011498	0.0034899	4.30995	4.69179	0.0709631	0.0899876
Cyp2c68	-0.60082	0.00011753	0.0035627	7.02275	7.4526	0.0883464	0.112599
Hmcn2	-1.51522	0.00011786	0.0035681	-0.999125	0.127571	0.211292	0.223947
Ube2l6	0.54999	0.00011809	0.0035705	6.05196	5.29449	0.0837668	0.0977639
Tmx4	-0.52143	0.00011887	0.0035897	4.1421	4.44991	0.0669242	0.115637
Alas2	0.96902	0.0001191	0.0035919	5.36881	4.20689	0.151167	0.165717
Gtse1	1.4017	0.00012049	0.0036222	-0.330108	-1.59061	0.208748	0.192068
Lgr4	-0.56785	0.00012036	0.0036222	6.08181	6.43226	0.064645	0.0744278
Nap1l3	0.91852	0.00012056	0.0036222	1.01411	-0.0733801	0.12556	0.19181
Chek1	1.67593	0.00012153	0.0036469	-0.685573	-2.09652	0.315165	0.194056
Cenpl	1.13927	0.00012195	0.0036548	0.167213	-0.899508	0.229027	0.271546
Ndc80	2.51385	0.00012489	0.0037381	-1.51553	-2.83011	0.290619	0.273326
Ankrd55	-1.47023	0.00012506	0.0037387	2.09694	3.18826	0.384194	0.283476
Ngfr	0.87084	0.00012611	0.0037653	2.4431	1.50427	0.23014	0.255852
Dcaf6	-0.55227	0.00012859	0.0038339	5.10041	5.39428	0.0967343	0.0814741
Mup-ps22	1.25321	0.00012873	0.0038339	-0.00714678	-1.1853	0.246997	0.21962
Pik3r3	0.85878	0.00012904	0.0038383	1.57194	0.527558	0.139079	0.117563
Bak1	0.61649	0.00012934	0.0038423	4.20446	3.39658	0.13546	0.147321
Apoh	-0.56725	0.00013001	0.0038574	11.1697	11.5057	0.0699126	0.0148171
Pold1	0.77486	0.00013024	0.0038596	2.08369	1.16416	0.207299	0.166642
E2f2	1.09482	0.00013175	0.0038946	1.90203	0.596144	0.136448	0.238734
Gm16551	-1.15755	0.00013165	0.0038946	1.29343	2.15871	0.222769	0.22764
Hk2	0.90508	0.00013232	0.0039066	1.23179	0.0897924	0.137738	0.245803
Plek	1.01787	0.00013549	0.003995	3.01808	1.8948	0.269998	0.221056
Zbp1	0.90375	0.00013635	0.0040155	3.32999	2.35518	0.234783	0.205172
Tnip1	0.60389	0.00013882	0.0040833	4.60548	3.86274	0.206647	0.133266
D230025D16Rik	-0.71248	0.00014112	0.0041456	5.52316	5.93489	0.151826	0.123577
Pdia5	-0.4972	0.00014212	0.0041633	5.88165	6.16888	0.0924443	0.023823
Oaf	-0.48473	0.00014209	0.0041633	7.81884	8.073	0.0452331	0.0836659
Tob1	-0.63691	0.00014242	0.0041633	6.58511	6.90822	0.076832	0.167138
Pcf11	-0.5521	0.00014231	0.0041633	3.80172	4.07835	0.0412148	0.110208
Gng7	-0.85598	0.00014262	0.0041641	-0.258704	0.332637	0.101313	0.125687
Cops7b	0.52432	0.00014306	0.0041709	2.68117	1.96077	0.123598	0.0430514
Mgme1	0.5143	0.00014321	0.0041709	3.13875	2.47036	0.159413	0.0525778
Gstt2	-0.77672	0.0001444	0.0042006	4.59662	5.10968	0.136791	0.118348
Rab34	-0.66139	0.00014575	0.0042295	1.49341	1.92315	0.0975277	0.116614
Tmem57	-0.53657	0.00014609	0.0042295	5.61962	5.87558	0.100843	0.0836992
Cd209b	-1.07023	0.00014611	0.0042295	-0.707786	0.00751103	0.160451	0.153748
Gm11967	1.197	0.00014586	0.0042295	0.57195	-0.836672	0.163013	0.272003
Vps18	0.47189	0.00014668	0.0042408	4.43427	3.74068	0.0772912	0.0735424
Comt	1.40152	0.00014705	0.0042463	2.23545	0.928953	0.245309	0.507152
Myo9b	0.57007	0.00014728	0.0042478	4.71481	3.93397	0.129073	0.0587789
Cpne8	0.80816	0.00014888	0.0042888	1.47683	0.513067	0.123055	0.157746
Exoc3l4	2.11186	0.00014933	0.0042965	-0.87415	-2.40134	0.463678	0.19355
BC035947	2.36978	0.00014953	0.0042971	-1.6471	-2.94519	0.312804	0.183953
Plcl2	0.60772	0.00015131	0.004343	3.56035	2.70747	0.161656	0.143899
Cxcl1	1.42431	0.00015372	0.0044069	1.57673	0.286593	0.248692	0.436256
Ap3s1	0.58584	0.00015415	0.0044139	2.67091	1.87841	0.0862825	0.0934026
Ccl5	1.16021	0.00015448	0.0044181	1.58634	0.21991	0.267644	0.144631
Slc2a8	-0.55028	0.00015519	0.0044318	4.23443	4.46994	0.0818627	0.137123
Lmod3	-1.52825	0.00015543	0.0044318	-1.55869	-0.60092	0.0831111	0.272372
Serpina1d	-0.59212	0.00015557	0.0044318	11.1423	11.5013	0.0820081	0.0660909
Sec14l5	4.03938	0.00015571	0.0044318	-2.48036	-3.44272	0.15519	5e-08
Cml5	3.03143	0.00015716	0.0044679	-1.65442	-3.18211	0.373649	0.167431
Serpina3c	-1.37487	0.00015841	0.0044979	-0.924169	0.119019	0.0994002	0.220608
Arhgef26	-0.7843	0.00015948	0.0045228	5.86643	6.35003	0.227423	0.0639308
Cd44	1.08998	0.0001607	0.0045516	3.50626	2.33094	0.256032	0.281978
Urad	-0.57304	0.00016088	0.0045516	4.91889	5.23861	0.113094	0.0525762
Vegfb	-0.58232	0.00016111	0.0045528	3.53425	3.88527	0.110613	0.107185
Arhgef37	-0.99792	0.00016261	0.0045899	3.54906	4.3593	0.19556	0.136134
Cd207	1.62519	0.0001629	0.0045926	1.79701	0.338592	0.51514	0.364356
Tmem71	1.3932	0.00016423	0.0046246	0.00987882	-1.3521	0.319886	0.229172
Cyp3a11	0.77074	0.00016582	0.0046638	12.2251	11.3138	0.0634419	0.23171
Siae	0.50484	0.00016612	0.0046666	6.38689	5.65688	0.0737404	0.0906591
Rcan2	1.13826	0.00016764	0.0047039	2.52555	1.2877	0.289478	0.283831
Mvd	-1.22528	0.00016863	0.0047261	1.56597	2.53085	0.258344	0.377968
Qpct	-0.61854	0.00017129	0.0047949	2.39732	2.68575	0.11813	0.109965
Arl8a	0.49956	0.00017154	0.0047964	4.27164	3.53679	0.100675	0.10086
Nudt19	-0.44131	0.00017549	0.0048956	4.38036	4.59604	0.0324172	0.0578584
Acot6	0.7482	0.0001755	0.0048956	2.40102	1.45335	0.14209	0.1278
Zfand2a	0.60454	0.00017575	0.0048966	4.16115	3.34535	0.138585	0.0964055
Rgs2	0.71933	0.00017617	0.0049027	2.45141	1.54801	0.138637	0.167441
Hbs1l	-0.40289	0.0001769	0.0049173	5.80912	5.98926	0.0457142	0.06862
Hk3	0.77856	0.00017878	0.0049637	2.8759	1.99963	0.243597	0.176368
Dlgap1	-0.9136	0.00017948	0.0049774	0.80116	1.43986	0.240639	0.113494
Mrc2	0.95587	0.00018287	0.0050653	0.836148	-0.073302	0.286917	0.139171
Atp1b1	-0.6223	0.00018318	0.005068	5.45594	5.83197	0.0448295	0.10895
Col5a1	0.75606	0.00018395	0.0050835	3.19278	2.26023	0.202328	0.139982
Cth	-0.65362	0.00018501	0.0051067	7.73152	8.16307	0.125592	0.1479
Gne	-0.66599	0.0001867	0.0051474	7.85241	8.25235	0.109382	0.118331
C730036E19Rik	2.74847	0.0001891	0.0052075	-1.90651	-3.13208	0.201955	0.207958
Atp13a5	1.1451	0.00018949	0.0052124	-0.0936207	-1.29501	0.0876246	0.210105
Ak4	-0.72922	0.00019012	0.0052236	6.34784	6.71185	0.20872	0.107045
Lrrc39	1.53644	0.00019162	0.0052586	0.0380024	-1.411	0.320452	0.359421
Cenpf	1.60599	0.00019305	0.0052915	-0.473089	-1.65373	0.270504	0.475751
Gm16701	3.64123	0.00019326	0.0052915	-2.24229	-3.34054	0.0958545	0.102179
Ifi47	1.09009	0.00019352	0.0052924	4.33349	3.01691	0.263645	0.326038
Rac2	0.91034	0.00019398	0.0052991	3.41493	2.38253	0.198147	0.236399
2810417H13Rik	1.88696	0.00019487	0.0053172	-1.15831	-2.48323	0.359006	0.143122
Kntc1	1.83943	0.00019585	0.0053378	-1.37357	-2.34116	0.166654	0.517399
Col4a1	0.59712	0.00019709	0.0053654	5.73459	4.91393	0.162407	0.101801
Slco2a1	-0.52055	0.00019811	0.0053871	5.29027	5.5582	0.134205	0.0414297
Pfkfb3	-1.12873	0.00019868	0.0053964	3.60743	4.32172	0.217845	0.276755
Fgfr2	-0.4584	0.00019925	0.0053999	5.60117	5.841	0.0512655	0.0662714
Dmrta1	1.01977	0.00019949	0.0053999	0.785581	-0.31533	0.0928793	0.277
Serpina3k	-0.67167	0.00019934	0.0053999	12.5747	12.9445	0.150564	0.0764888
mt-Tm	0.78402	0.00020237	0.0054654	2.84352	1.86491	0.145479	0.0774215
Csf2rb	0.77405	0.00020222	0.0054654	3.69022	2.68864	0.19742	0.173504
Sult2a3	-1.81194	0.00020327	0.0054833	1.66453	2.94965	0.236692	0.7417
Zbtb42	0.80286	0.00020442	0.0055082	2.73057	1.75516	0.124629	0.184686
Tnfaip3	0.98873	0.00020553	0.005532	2.42106	1.30241	0.200178	0.173232
Steap4	0.88887	0.00020579	0.0055325	7.95106	6.85752	0.189408	0.112576
Casp4	1.28847	0.00020653	0.0055462	0.307237	-1.03257	0.211214	0.203503
Tpx2	1.68875	0.00020814	0.0055772	0.0221995	-1.32134	0.257134	0.555085
Shb	-0.65242	0.00020823	0.0055772	4.76769	5.19636	0.0760026	0.0585609
Fbxl18	0.5143	0.00020839	0.0055772	3.55419	2.82426	0.0962347	0.110257
Slc13a3	0.77068	0.0002088	0.0055791	6.49903	5.48922	0.157982	0.192058
Hamp2	-2.88397	0.00020893	0.0055791	7.96707	10.6786	0.495434	0.230731
Slc2a6	1.79715	0.00021098	0.0056276	0.0533074	-1.32714	0.451321	0.383019
Zak	0.6478	0.00021771	0.005794	3.79328	2.98512	0.178431	0.172287
Agxt	-0.68102	0.00021754	0.005794	8.17649	8.64944	0.0722019	0.196659
Swsap1	0.5288	0.00021932	0.0058304	2.43884	1.71782	0.11594	0.102877
Cyp2d12	1.02846	0.00022022	0.0058478	0.523028	-0.642123	0.044743	0.152039
Zc2hc1a	0.8678	0.00022078	0.005856	0.96994	-0.0748036	0.185065	0.178843
Nfkb2	0.63307	0.00022203	0.0058826	3.50303	2.68794	0.133509	0.144115
Il7	1.56437	0.00022488	0.0059516	0.454276	-0.930974	0.303948	0.398749
H2-DMb2	1.20226	0.0002253	0.0059561	0.76832	-0.491081	0.133366	0.244069
Ces2h	1.31623	0.00022591	0.0059656	-0.298047	-1.56103	0.157905	0.275773
Oas1a	0.95242	0.00022794	0.0060125	1.70531	0.576024	0.17244	0.258546
E130012A19Rik	-1.09317	0.00022859	0.006023	1.22715	1.95197	0.316068	0.175667
Tnfrsf19	0.80072	0.00022925	0.0060337	3.37125	2.38131	0.202609	0.177912
Cdca8	1.06623	0.00022974	0.0060397	0.446958	-0.633089	0.207016	0.2105
Tax1bp3	1.01102	0.00023141	0.0060769	0.464442	-0.571461	0.252121	0.143181
Nampt	-0.85825	0.00023201	0.0060861	6.26759	6.69224	0.211006	0.218451
Gbp11	1.09668	0.00023545	0.0061694	0.528372	-0.692493	0.071987	0.153581
Pdrg1	0.68942	0.00023924	0.0062619	3.27972	2.36988	0.0717693	0.0934898
Il1b	1.77471	0.00024116	0.0063052	-0.403276	-1.66807	0.49123	0.318866
Oasl2	0.77966	0.00024174	0.0063134	2.79712	1.85461	0.191937	0.083962
Slc6a12	-0.5212	0.00024302	0.0063399	6.35255	6.65701	0.0554271	0.0939059
Cenpe	1.5402	0.00024387	0.006355	-0.749862	-1.93098	0.216127	0.335446
Sde2	-0.48248	0.00024493	0.0063758	4.15023	4.39261	0.0424591	0.0757226
Upb1	-0.46424	0.00024674	0.0064159	7.65478	7.90437	0.059996	0.0288889
Ace	0.80432	0.00024901	0.0064677	1.28838	0.350333	0.193194	0.0703205
Zfp704	0.64105	0.00024962	0.0064765	1.83454	1.04505	0.187564	0.103876
Zfp292	-0.74242	0.00024993	0.0064775	4.45294	4.95633	0.146472	0.194133
Prune	0.56112	0.00025089	0.0064953	4.50502	3.72967	0.113326	0.0839411
Bhmt-ps1	1.41348	0.00025176	0.0065107	-0.213324	-1.41048	0.211005	0.384303
Micu2	0.48366	0.0002528	0.0065304	5.2467	4.54423	0.136647	0.11185
Dido1	-0.54701	0.00025352	0.006542	4.41924	4.72111	0.0596557	0.0786019
Hecw2	-0.92682	0.00025402	0.0065478	1.52785	2.12437	0.133343	0.275638
Irf2bp2	-1.00275	0.00025547	0.0065779	4.42782	5.25681	0.118518	0.266398
Pgpep1	0.46289	0.00025869	0.0066538	6.50358	5.84324	0.0652961	0.13026
Timp2	-0.47967	0.00025928	0.0066579	4.30006	4.56132	0.071309	0.0431679
Col5a2	0.92706	0.00025954	0.0066579	2.06595	1.0027	0.177514	0.241742
Heyl	0.86108	0.00025969	0.0066579	1.54688	0.541177	0.257549	0.215927
Cadm4	-0.69749	0.00026023	0.0066645	2.20635	2.61047	0.124856	0.110087
Tbx21	1.78939	0.00026288	0.0067126	-1.25933	-2.57541	0.140233	0.232857
Dusp22	0.48852	0.00026296	0.0067126	3.7265	3.0186	0.0688688	0.114397
Mup14	1.00699	0.00026296	0.0067126	2.40104	1.30568	0.234569	0.229264
Btg2	-0.86171	0.00026446	0.0067437	2.9206	3.35895	0.0801129	0.264005
Prc1	1.35848	0.00026561	0.0067657	-0.248562	-1.30062	0.125862	0.5374
Setd4	-0.76931	0.00026648	0.0067808	1.53901	2.07327	0.113145	0.0696095
Cd320	-0.55349	0.0002669	0.0067841	1.72266	2.03626	0.0838195	0.0962738
Lcn2	1.60254	0.00026724	0.0067856	7.69989	6.05729	0.320927	0.478701
Ctss	0.79729	0.0002678	0.0067924	5.54748	4.63058	0.206394	0.178372
Kif22	1.57311	0.00026924	0.0068216	-0.478013	-1.70516	0.352362	0.411308
Maoa	-0.61868	0.00026964	0.0068246	3.06329	3.45807	0.0378525	0.126513
Gm4841	1.54945	0.00026997	0.0068255	-0.11689	-1.42139	0.478857	0.19576
Hip1r	-0.59303	0.00027091	0.0068421	4.42748	4.72652	0.0564246	0.15094
Zfp36	-0.74173	0.00027192	0.0068605	5.38349	5.84121	0.121666	0.234871
Cryz	0.387	0.00027291	0.0068781	6.83386	6.22502	0.0397427	0.0660378
Lair1	1.0102	0.00027428	0.0069051	0.745688	-0.366268	0.182897	0.173611
Bcl2l11	-0.6872	0.00027507	0.0069179	2.42443	2.87241	0.112018	0.122277
Qrsl1	0.64097	0.0002757	0.0069189	2.21784	1.37091	0.123203	0.131447
Art2a-ps	2.46388	0.00027551	0.0069189	-1.49503	-2.95534	0.305448	0.232635
Myo1e	-0.57774	0.00027705	0.0069428	5.76198	6.10933	0.0793759	0.0855629
Gm8893	-0.57611	0.00027723	0.0069428	3.55384	3.8828	0.0883044	0.129833
Trhde	0.79624	0.00027809	0.0069568	2.6783	1.7221	0.225645	0.120923
Slc25a22	-0.70039	0.00027957	0.0069866	7.2559	7.60225	0.122565	0.174349
Trim12a	0.64584	0.00028078	0.0070094	1.79673	0.989082	0.146093	0.14552
Usp2	-1.14057	0.00028288	0.0070478	4.87172	5.48783	0.315771	0.291826
Fam222a	-1.38788	0.00028291	0.0070478	-0.0183093	1.26152	0.274805	0.357474
Gcnt4	-1.26801	0.00028378	0.0070622	0.403298	1.27487	0.27734	0.188407
Fuom	-0.51205	0.00028483	0.0070771	4.06881	4.34287	0.0838078	0.0640836
Stap2	-0.41714	0.00028498	0.0070771	4.29819	4.4803	0.0572542	0.042574
Chic2	-0.62814	0.00028573	0.0070884	3.72663	4.08788	0.0930363	0.106918
Sdk1	-1.09391	0.00028609	0.0070899	-0.690631	0.025094	0.192155	0.245896
Fabp7	0.93337	0.00028684	0.0071011	2.01336	1.01318	0.283542	0.227751
Bcl3	0.81063	0.00028728	0.0071045	4.74018	3.79392	0.275256	0.136339
Ppp2r1b	0.43869	0.00028841	0.0071251	4.87979	4.22416	0.0663508	0.0475111
Papss2	-0.68021	0.0002898	0.007152	8.06657	8.51739	0.100862	0.0281988
Cd48	0.93247	0.00029461	0.0072632	1.42127	0.315286	0.210417	0.179648
Prrg4	2.27952	0.0002955	0.0072775	-1.24505	-2.83059	0.173084	0.206173
Lcp2	0.79452	0.00029641	0.0072925	3.05069	2.07598	0.185995	0.228339
Aaas	0.53483	0.00029846	0.0073354	3.39125	2.69393	0.177878	0.105151
Samd4	0.65486	0.00030066	0.0073813	2.43138	1.58914	0.165868	0.0702645
Ugt1a9	0.73055	0.00030095	0.0073813	7.76472	6.81114	0.056649	0.175017
Erlec1	-0.36666	0.00030651	0.0075097	5.09643	5.24058	0.0374107	0.0484644
Laptm4b	0.46657	0.00030752	0.0075114	5.1285	4.41004	0.0949492	0.111134
Ccdc120	1.48641	0.00030712	0.0075114	0.279175	-1.17625	0.41696	0.213028
Ear2	0.98862	0.00030749	0.0075114	1.59137	0.580005	0.277046	0.223477
Gm13074	3.73014	0.00030872	0.0075328	-2.32581	-3.33141	0.379366	0.111306
Ppcdc	0.50758	0.00030909	0.0075341	2.80573	2.08876	0.128208	0.0731106
Cd83	1.18034	0.00031001	0.0075411	1.83475	0.508814	0.226456	0.295479
Cd300e	1.15997	0.00030984	0.0075411	1.19481	0.177152	0.29709	0.351551
Pla2g4f	2.22087	0.00031075	0.007546	-0.728613	-2.39979	0.494102	0.273055
Serpina11	-0.57187	0.00031085	0.007546	5.42136	5.75015	0.0251382	0.100082
Foxs1	2.00901	0.00031619	0.0076637	-1.5169	-2.81977	0.239173	0.229335
Pak6	1.71237	0.00031634	0.0076637	-0.296637	-1.99708	0.347199	0.33607
6430573F11Rik	0.73627	0.00031686	0.0076686	1.28169	0.34258	0.136837	0.18363
Ppp1r10	-0.7892	0.00031733	0.007672	4.50411	5.04468	0.165014	0.202096
Ugt1a1	-0.54379	0.00031864	0.007696	7.0356	7.35386	0.0518705	0.0817591
Arhgef5	0.50864	0.00031992	0.0077189	4.73167	4.00461	0.114297	0.103381
Gm21614	1.2236	0.00032099	0.0077369	-0.5603	-1.58394	0.300517	0.180953
Rtn4r	2.8406	0.00032414	0.0078049	-2.10553	-3.22176	0.378738	0.140354
Slfn2	0.89988	0.00033542	0.0080685	2.19932	1.22872	0.212813	0.200544
5830473C10Rik	-0.49712	0.0003386	0.0081366	3.96416	4.23297	0.0266881	0.0860264
Clec1a	-0.73564	0.00033944	0.0081406	0.348504	0.847712	0.145712	0.0770278
Mab21l2	1.04794	0.00033945	0.0081406	-0.30706	-1.34347	0.175298	0.109774
Cox6a2	3.75258	0.00034061	0.0081603	-2.27485	-3.34054	0.278455	0.102179
Slc45a4	0.44203	0.00034428	0.0082315	3.82906	3.16535	0.0821506	0.106242
Hmgcs1	-0.78581	0.00034419	0.0082315	5.29205	5.88827	0.104604	0.269592
Cxcl16	0.72136	0.00034673	0.0082637	3.50673	2.60188	0.13522	0.167021
Rhoh	1.41514	0.00034736	0.0082637	-0.275378	-1.60945	0.277629	0.200918
Amigo3	1.0295	0.00034652	0.0082637	0.526296	-0.610119	0.17982	0.173872
Ppargc1b	-0.71322	0.00034619	0.0082637	3.18218	3.61038	0.0669146	0.223853
Sptssb	-1.87035	0.00034731	0.0082637	-2.26906	-1.1425	0.319766	0.365587
Pnpla2	-0.78606	0.00034879	0.0082894	6.80008	7.14773	0.158076	0.246262
3930402G23Rik	-1.73503	0.0003494	0.0082956	-2.24967	-1.10703	0.304851	0.190719
Sult1d1	-0.69353	0.00035243	0.0083592	7.29594	7.74477	0.112342	0.0633207
Bmp2	-0.49163	0.00035948	0.0085178	4.04219	4.26343	0.0722658	0.0719939
Slc47a2	1.83783	0.00036303	0.0085935	-1.35315	-2.64361	0.207976	0.104996
Akr1a1	0.44906	0.0003639	0.0086055	8.75768	8.08814	0.0877135	0.0496799
Pcdh18	0.98746	0.00036817	0.0086976	0.821108	-0.373407	0.167719	0.34999
Mrap2	1.1245	0.00037325	0.0088089	3.69149	2.34102	0.306963	0.325705
Lyl1	1.22811	0.00037409	0.0088201	-0.398832	-1.60134	0.239695	0.204356
Nr1i2	-0.61568	0.00037631	0.0088636	6.21098	6.50183	0.10878	0.141967
Adam8	2.38045	0.0003784	0.008904	-1.05633	-2.68902	0.516498	0.277664
Mcm10	-0.84881	0.00038052	0.0089433	5.61169	6.11027	0.203947	0.199503
Lancl3	-3.12614	0.00038082	0.0089433	-3.24418	-2.14555	0.121862	0.371174
Ube2c	1.04663	0.00038247	0.0089555	1.42868	0.297452	0.152599	0.253927
Cdkn2c	-0.63225	0.00038217	0.0089555	1.28486	1.64981	0.0934148	0.155885
Thnsl1	0.69943	0.00038212	0.0089555	2.52584	1.57548	0.159183	0.186273
Ksr2	1.14847	0.00038656	0.0090424	0.441942	-0.70593	0.182514	0.30312
Cyp2b13	0.59488	0.00038744	0.009054	7.68727	6.90286	0.123234	0.13685
Ube2o	0.39898	0.00039016	0.0091086	4.10416	3.48776	0.0592822	0.0564014
Cdc45	0.99433	0.00039103	0.0091109	-0.0748424	-0.990674	0.294967	0.0906436
Ank3	-0.56882	0.00039086	0.0091109	4.20513	4.56536	0.083934	0.154624
Brd1	-0.46019	0.00039143	0.0091115	3.97427	4.20465	0.0270591	0.0661273
Rxrg	0.72754	0.00039529	0.0091923	3.25279	2.30731	0.134256	0.191469
Slc13a4	1.7547	0.00039609	0.0092018	-0.73374	-2.28532	0.357523	0.309958
Gm8141	-1.19493	0.0003971	0.0092164	-1.2693	-0.533452	0.115585	0.208727
Scpep1	-0.42732	0.00040167	0.0093133	5.27527	5.48328	0.0544062	0.0836595
Pla2g2e	3.90386	0.0004043	0.0093526	-2.60052	-3.44272	0.262399	5e-08
Nrtn	-1.17394	0.00040455	0.0093526	-0.377419	0.347731	0.304557	0.188154
Phlda3	1.04685	0.0004041	0.0093526	0.981429	-0.176241	0.243641	0.158785
Synm	0.99174	0.00040648	0.0093882	1.24519	0.144801	0.188888	0.154128
Gm27252	-1.08854	0.00040857	0.0094272	0.318197	1.00763	0.260282	0.181272
Steap3	0.52684	0.00040953	0.0094402	5.42865	4.68255	0.0733454	0.0772537
Folh1	3.69375	0.00041703	0.0095908	-2.27162	-3.33141	0.19045	0.111306
Diexf	-0.45594	0.00041713	0.0095908	2.69382	2.90934	0.0344739	0.0615713
Slc22a7	-0.65031	0.00041727	0.0095908	6.50843	6.9918	0.153294	0.0697234
Ucp3	4.64852	0.0004197	0.0096279	-2.22069	-3.44272	0.559423	5e-08
BC029214	-0.68053	0.00041955	0.0096279	2.55091	3.0085	0.0793677	0.161791
Spty2d1	-0.49	0.00042268	0.0096777	4.18479	4.41102	0.0393135	0.0940795
Rnf103	-0.40214	0.00042268	0.0096777	6.3497	6.53208	0.0311797	0.0653583
3110082I17Rik	-1.16462	0.00042542	0.009731	1.57725	2.6158	0.21211	0.288446
Kifc1	2.35105	0.00042837	0.0097891	-1.90951	-2.92402	0.245578	0.292185
Haus8	1.27813	0.00043152	0.0098421	0.89238	-0.465214	0.421454	0.332774
Gm7293	0.97394	0.00043148	0.0098421	0.0446539	-0.963497	0.242976	0.1601
Mas1	4.05647	0.00043323	0.0098716	-2.19504	-3.34065	0.5382	0.102065
Slc16a10	-0.61962	0.00043908	0.0099953	6.77042	7.15527	0.195151	0.0779468
Spi1	0.74107	0.00044325	0.010081	3.60954	2.72415	0.158067	0.189512
Mafk	0.53092	0.0004489	0.01018	4.21319	3.5112	0.169171	0.0972756
Hcn3	0.89509	0.00044858	0.01018	3.23136	2.25058	0.32614	0.150826
Tlr11	2.67886	0.00044845	0.01018	-2.12789	-3.22923	0.22852	0.135205
Scube1	1.62379	0.00045659	0.010335	-0.249248	-1.80843	0.381824	0.233555
Ccdc3	1.4876	0.00045659	0.010335	-0.897304	-2.18641	0.173759	0.234276
Klra2	0.90812	0.00046066	0.010417	0.875249	-0.14712	0.185535	0.152096
Zkscan3	0.43514	0.00046557	0.010498	3.74994	3.09032	0.0927145	0.109554
Ppap2a	-0.53386	0.00046511	0.010498	2.79878	3.03234	0.0454658	0.140421
Gm7541	2.39438	0.00046529	0.010498	-1.81832	-2.919	0.287063	0.297813
Acad12	0.50892	0.00046877	0.01056	3.0975	2.38044	0.102077	0.0757259
Trim67	3.56733	0.00047209	0.010625	-2.50444	-3.33141	0.393655	0.111306
Ier5	0.7023	0.00047643	0.010712	2.2717	1.38029	0.0982366	0.109505
Uros	0.46161	0.00048006	0.010784	4.13058	3.45175	0.0924532	0.0665646
Trim30a	0.65361	0.00048087	0.010792	3.2377	2.43922	0.190266	0.151276
Clec4e	2.95828	0.00048135	0.010792	-1.10593	-2.7765	0.35296	0.402359
Slc26a2	0.48263	0.00048231	0.010804	3.39497	2.70669	0.121983	0.0968318
Crtc2	-0.40161	0.00048553	0.010866	4.58769	4.7637	0.0245382	0.105466
Prom1	1.07571	0.00048934	0.01094	2.58769	1.52554	0.159363	0.385104
Galnt7	-0.64245	0.00049084	0.010964	1.39936	1.71941	0.167486	0.0708875
Cyth4	0.73642	0.00049193	0.010978	2.92144	2.03969	0.229634	0.145081
Cybb	0.68918	0.00049411	0.011007	4.9904	4.14609	0.175027	0.190412
mt-Tq	0.95461	0.00049415	0.011007	2.39866	1.25907	0.253908	0.197798
Slc29a3	0.59974	0.00049476	0.01101	3.14514	2.33006	0.140225	0.165764
Csf1	0.54217	0.0004954	0.011014	4.23957	3.49533	0.136091	0.0706489
Card6	-0.57087	0.00049975	0.0111	4.01337	4.35644	0.0666966	0.0939028
BC030867	1.47311	0.00050396	0.011183	-1.18638	-2.3252	0.241092	0.195946
Uox	-0.49632	0.00050448	0.011184	10.5715	10.8047	0.0823662	0.0658636
Scp2	0.50276	0.0005051	0.011188	10.0793	9.36848	0.0773221	0.103992
Lsr	-0.4259	0.00051227	0.011336	6.75565	6.95899	0.0373537	0.0439592
Hexa	0.48214	0.0005146	0.011375	6.03136	5.27258	0.0769603	0.119912
Gbp7	0.58665	0.000515	0.011375	5.1082	4.39587	0.188161	0.201627
Apobec3	0.73376	0.00051602	0.011387	2.00705	1.15364	0.223748	0.211964
Cyp2c50	0.8321	0.00051943	0.011452	8.59509	7.64185	0.133816	0.207429
Stap1	0.68827	0.00052264	0.011512	2.73165	1.88573	0.157361	0.198303
Ehhadh	0.74748	0.00052727	0.011603	9.59004	8.67837	0.0919948	0.199608
Cnnm1	-1.51119	0.00053053	0.011664	-2.25978	-1.42466	0.200794	0.202087
Tmem102	0.62279	0.00053135	0.011671	3.51589	2.67305	0.127779	0.22825
Gm14379	2.37462	0.00053369	0.011712	-1.99415	-3.14457	0.214221	0.133539
Ada	-0.56362	0.00053433	0.011715	1.26229	1.59149	0.057688	0.0621089
Mcl1	0.41718	0.00053798	0.011784	7.29574	6.65714	0.0823693	0.0657089
Trp53cor1	1.95447	0.00054108	0.011841	-1.83494	-2.86041	0.428879	0.154185
Ercc5	-0.449	0.00054159	0.011841	3.10317	3.3173	0.0555381	0.0934679
Traf3	0.53536	0.00054321	0.011866	3.88359	3.14965	0.146536	0.100531
Nqo1	0.79272	0.00054452	0.011883	2.57571	1.65151	0.244196	0.136492
Chek2	0.94434	0.00054773	0.011943	0.143142	-0.952023	0.190815	0.16997
Phf11b	1.24839	0.00054842	0.011947	0.0383759	-1.20672	0.249065	0.247537
Iqcc	0.59495	0.00055032	0.011966	2.02266	1.19452	0.136713	0.071148
Hiat1	-0.45279	0.0005502	0.011966	4.66739	4.88131	0.0542071	0.0569348
Ptgfrn	-0.57103	0.00055202	0.011992	2.20811	2.53711	0.08693	0.106383
Gm26578	2.02785	0.00055275	0.011997	-0.921299	-2.44445	0.361192	0.248078
Lrrc3	-0.41251	0.00055398	0.012013	6.78711	6.98421	0.0455889	0.0417033
Raph1	-0.5386	0.00055705	0.012068	5.81102	6.10911	0.0553257	0.161726
Enpp5	0.38708	0.00056111	0.012145	5.56586	4.95497	0.0624152	0.0855322
BC029722	0.63912	0.00056254	0.012165	3.64536	2.7728	0.134527	0.181925
Dclre1b	-0.47295	0.00056526	0.012213	1.97445	2.2146	0.0541547	0.0499649
Itgal	0.69472	0.00056807	0.012262	4.02435	3.23166	0.215227	0.184673
Slc25a15	-0.55385	0.0005687	0.012265	7.99504	8.30822	0.0697502	0.137971
Ccng1	0.50192	0.00056972	0.012276	5.65314	4.92844	0.123444	0.11914
Rnf144a	-0.49764	0.00057166	0.012299	2.6727	2.93474	0.0744079	0.0834894
Zgrf1	1.10661	0.00057182	0.012299	-0.281959	-1.29174	0.273131	0.20507
Gm26684	0.8532	0.0005774	0.012407	2.09768	1.00138	0.10136	0.182644
Mms22l	0.79398	0.00058418	0.012542	0.962608	0.0247085	0.154836	0.155436
S1pr5	0.77257	0.00058773	0.012604	2.89225	1.87932	0.114967	0.244268
5430435G22Rik	1.00736	0.00058849	0.012604	0.560207	-0.497329	0.17655	0.198697
Gm7481	1.19553	0.0005887	0.012604	-0.621801	-1.72158	0.193815	0.189539
Rnf128	-0.46914	0.00059143	0.012652	7.14282	7.3883	0.0454828	0.0412136
Aim1l	2.4347	0.00060045	0.012833	-1.39559	-2.82101	0.372427	0.315461
Klf13	-0.52502	0.00060286	0.012873	6.68456	6.92751	0.0747068	0.127615
Mlh3	0.44502	0.0006048	0.012903	3.4369	2.78867	0.0502754	0.117847
Cd300ld	0.77699	0.00061162	0.013037	3.09744	2.03304	0.181166	0.25177
Actb	0.62242	0.00061373	0.01307	9.48982	8.68466	0.193944	0.113964
Camk1d	-0.97974	0.00061469	0.013078	4.26027	4.9346	0.185349	0.419509
Cdh19	1.63164	0.00062249	0.013233	-1.18443	-2.45957	0.164792	0.178899
Snora30	3.76945	0.00062355	0.013243	-2.56291	-3.44272	0.0775873	5e-08
1500015L24Rik	3.90036	0.00062952	0.013358	-2.58239	-3.44272	0.291512	5e-08
Kbtbd11	1.32457	0.00063231	0.013405	0.598165	-0.825383	0.515835	0.113201
Id1	-1.01442	0.00063368	0.013423	1.37984	2.0919	0.20411	0.221202
Trmt10c	-0.46316	0.00063498	0.013438	3.32583	3.53524	0.0706282	0.0802188
Fras1	-1.21458	0.00063581	0.013444	1.97851	2.9966	0.182192	0.290732
Rmdn3	0.36117	0.00063862	0.013479	5.13719	4.54859	0.0631125	0.0605389
Gm5549	0.77733	0.00063839	0.013479	2.0614	1.14509	0.112493	0.280122
Gm6977	0.66612	0.00064056	0.013508	2.67221	1.79232	0.0693058	0.122932
Mast2	0.41563	0.00064467	0.013531	4.29874	3.67957	0.119454	0.0736151
Tppp	0.63552	0.00064507	0.013531	4.29691	3.45269	0.17202	0.120731
Rabl2	0.70615	0.00064287	0.013531	0.881426	0.0703301	0.197448	0.119931
Fam63a	0.41035	0.00064485	0.013531	6.77922	6.14229	0.0754529	0.0970821
Ms4a4b	1.33403	0.00064366	0.013531	-0.336287	-1.59882	0.1198	0.254238
Gm14613	3.92037	0.00064234	0.013531	-2.48386	-3.44272	0.272434	5e-08
Xaf1	0.72289	0.00064579	0.013534	2.54775	1.60179	0.210585	0.16597
Plekhh1	1.00715	0.00064864	0.013582	0.24334	-0.88917	0.155005	0.205227
D130017N08Rik	0.76248	0.00065148	0.01363	1.13494	0.167981	0.159066	0.19255
Abhd2	-0.67219	0.00065385	0.013667	8.98598	9.43032	0.0875148	0.102764
Tesk2	-0.45755	0.00065538	0.013687	3.34009	3.55509	0.0543887	0.103211
Hist1h4i	0.84944	0.00065774	0.013724	1.72377	0.697473	0.190063	0.234064
Rbl1	0.75864	0.00066088	0.013778	1.77419	1.03402	0.24464	0.239995
H19	-1.25995	0.00067664	0.014094	-0.660092	0.443851	0.27369	0.330922
Gp49a	2.73369	0.00068389	0.014232	-1.71447	-3.05851	0.546375	0.122374
Tsc22d3	-1.03429	0.00068795	0.014304	5.26404	6.05818	0.136036	0.209425
5730435O14Rik	1.63749	0.00069131	0.014362	-1.01655	-2.35672	0.212303	0.251171
Hand2	-0.6711	0.00069586	0.014443	1.88263	2.33122	0.0739372	0.158799
Hemgn	2.76667	0.00070165	0.014538	-2.04489	-3.26275	0.357708	0.113982
Fhdc1	1.83377	0.00070107	0.014538	-1.15465	-2.56272	0.290181	0.216388
Nos1ap	0.80541	0.00070808	0.014659	4.00107	2.99438	0.22292	0.194281
A930018M24Rik	-0.99608	0.0007094	0.014673	-0.295692	0.441805	0.21926	0.127852
Olfm2	1.79394	0.00071053	0.014684	-1.26879	-2.4007	0.346861	0.340495
Cldn2	0.67341	0.00071349	0.014732	7.30111	6.38798	0.144043	0.211898
Serpinc1	-0.44068	0.00071576	0.014766	10.8711	11.0905	0.0298951	0.0344471
Sgce	-0.55005	0.0007215	0.014859	1.89096	2.25561	0.0737545	0.139047
Scap	-0.47669	0.00072128	0.014859	7.40264	7.6544	0.0523143	0.0651122
Cptp	0.43376	0.00072341	0.014885	5.16504	4.51091	0.0723924	0.119309
Tmcc3	0.39323	0.00073021	0.015012	4.21105	3.60653	0.094152	0.0540873
Scd2	0.74796	0.00073135	0.015023	3.31421	2.43713	0.203493	0.183991
Steap2	-0.52008	0.00073281	0.01504	3.8435	4.12432	0.0793662	0.0778498
Hist1h2bg	3.37264	0.00073596	0.015091	-2.42782	-3.34065	0.197131	0.102065
Slc43a3	-0.50668	0.00073752	0.015101	4.30273	4.56704	0.0624595	0.10368
Mdfic	0.47523	0.0007377	0.015101	4.79172	4.09186	0.0637297	0.0804466
Ccl3	2.36424	0.00074171	0.015134	-1.29785	-2.86315	0.266743	0.268396
Sema4d	1.10965	0.00074429	0.015134	0.688028	-0.520215	0.23536	0.226692
Dok2	0.88105	0.00074304	0.015134	1.31703	0.326416	0.271878	0.277429
Hprt	0.3944	0.00074035	0.015134	5.76121	5.14627	0.0837514	0.0653667
Ncf2	0.95685	0.00074442	0.015134	0.385595	-0.500829	0.247183	0.272433
Dak	0.58984	0.00074278	0.015134	9.26691	8.46566	0.160449	0.0923121
Tsen2	0.54547	0.00074253	0.015134	2.57469	1.83308	0.122635	0.0719476
Serpina1b	-0.46581	0.00074422	0.015134	11.7778	12.0203	0.0330535	0.0663855
Hsf2bp	1.66721	0.00074664	0.015166	-1.23207	-2.59032	0.18722	0.228006
Dhx58	0.61837	0.00075225	0.015267	3.53074	2.74583	0.193294	0.119854
Gstm3	1.36876	0.00075695	0.015349	4.23359	2.49692	0.622065	0.230605
Ugt1a10	0.84023	0.00075981	0.015394	3.89369	2.61921	0.0781646	0.322053
4933426M11Rik	-0.5367	0.00076674	0.01551	5.97344	6.29331	0.0468517	0.0951608
Pcsk6	0.47222	0.00076683	0.01551	7.57466	6.86625	0.0640796	0.0851387
Cps1	-0.75943	0.00077001	0.015561	12.0122	12.5662	0.141478	0.116918
Ctgf	-1.08191	0.00077276	0.015604	1.77055	2.44332	0.193661	0.32669
Gm3571	-1.59651	0.0007766	0.015668	-2.30416	-1.28126	0.279432	0.207725
Serinc3	-0.54711	0.00078193	0.015762	8.20871	8.44654	0.0891785	0.129908
Entpd8	-0.41133	0.00078468	0.015804	5.49778	5.66833	0.0371019	0.0745423
Vat1	0.46221	0.00079501	0.015999	5.43896	4.76842	0.125186	0.103513
Aqp7	3.96975	0.00080575	0.016193	-2.22435	-3.34054	0.411951	0.102179
Ftl1	0.48385	0.00080604	0.016193	8.36263	7.68084	0.0992327	0.145439
Chadl	1.05826	0.00080963	0.016251	-0.359037	-1.41885	0.167498	0.18829
Tob2	-0.60877	0.00081145	0.016274	5.49826	5.81469	0.086696	0.180789
Tnfrsf10b	1.89693	0.00081231	0.016278	-1.0484	-2.52237	0.327723	0.151116
Abhd3	0.38922	0.00081607	0.016312	6.34823	5.72761	0.0633261	0.07765
Enpp1	-0.47449	0.0008154	0.016312	5.74869	6.00939	0.0549201	0.0223417
Cyp2a4	-0.77	0.00081476	0.016312	9.29877	9.86228	0.138875	0.0956698
Olfr701	2.52984	0.00082082	0.016393	-2.17801	-3.26275	0.207757	0.113982
Apln	3.31092	0.00082526	0.016468	-2.42234	-3.34881	0.166584	0.0939058
Igfbp3	0.66713	0.00083115	0.016544	4.88346	4.09201	0.21513	0.16101
Mfsd9	0.65877	0.00083091	0.016544	1.88959	1.0588	0.177655	0.127697
Ttc30b	0.57603	0.0008305	0.016544	2.65937	1.85367	0.135057	0.173976
Golm1	0.79544	0.00083855	0.016663	2.05931	1.08147	0.276203	0.136197
3110056K07Rik	1.07958	0.00083831	0.016663	-0.348573	-1.4954	0.0979168	0.21292
Parvg	0.67556	0.00084125	0.016689	2.11327	1.23996	0.149965	0.183692
Tubb4b	0.7657	0.00084086	0.016689	4.69032	3.73422	0.192863	0.17814
Frzb	0.81659	0.00084298	0.016704	1.10284	0.0935072	0.243168	0.0991908
Rps2-ps13	1.08139	0.00084343	0.016704	-0.0299596	-1.22463	0.167476	0.313237
Irf1	0.65801	0.0008454	0.016729	5.06581	4.14013	0.209616	0.233712
Ehd4	0.56487	0.00085508	0.016898	3.93376	3.19537	0.202055	0.130622
Trem3	3.48302	0.00085535	0.016898	-2.32729	-3.34065	0.20341	0.102065
E2f5	-0.55872	0.00085619	0.016901	2.14664	2.45965	0.0713109	0.0986906
AI661453	0.46868	0.00085815	0.016917	5.44807	4.79768	0.150012	0.110633
Krt20	4.85578	0.00085889	0.016917	-2.29195	-3.44272	0.539073	5e-08
S100a8	1.77647	0.00085914	0.016917	0.422703	-1.17254	0.293504	0.414489
Apol10b	2.20213	0.00086	0.01692	-1.84187	-3.01654	0.181414	0.136339
Ccrl2	0.80682	0.00086141	0.016933	1.13228	0.135095	0.117136	0.161601
Klhl5	0.46194	0.0008622	0.016935	4.87562	4.2114	0.114805	0.107382
Tmie	1.04248	0.00086736	0.017022	2.82746	1.64568	0.229439	0.302849
Cyp4v3	0.46477	0.00086855	0.017031	9.00992	8.32319	0.0478576	0.0919698
Iqsec1	0.49589	0.00087412	0.017126	6.7135	6.0016	0.114033	0.0713692
Ipo13	0.41083	0.00088036	0.017235	4.06166	3.43585	0.0856858	0.0665518
Rnf214	-0.44202	0.00088316	0.017275	4.16893	4.38286	0.0584647	0.0542279
Nek6	0.4243	0.00088449	0.017287	6.02078	5.37624	0.111876	0.0974803
Cyp2c69	-1.03281	0.00088581	0.017298	5.84789	6.85606	0.358698	0.306625
F2	-0.4265	0.00089502	0.017464	10.7785	10.9821	0.0295138	0.0425886
Col1a2	0.85112	0.00089704	0.017489	4.44257	3.33242	0.327145	0.113932
Kmt2d	-0.47634	0.00090212	0.017574	4.92147	5.16937	0.051152	0.0619249
Wdr63	0.92849	0.00090317	0.01758	-0.200152	-1.14516	0.196223	0.119837
Siva1	0.57504	0.000919	0.017873	1.97283	1.20081	0.0980516	0.0822306
Ticrr	2.26763	0.000922	0.017917	-1.97418	-3.03125	0.211114	0.201486
Gm13528	2.27102	0.00093109	0.018079	-2.17654	-3.14317	0.331411	0.135416
Vldlr	-0.87153	0.00093754	0.018179	2.93184	3.53318	0.0979301	0.253999
Hao2	-1.23888	0.00093781	0.018179	2.89396	3.77292	0.236121	0.569018
Tmem200b	0.80101	0.00094101	0.018227	1.38968	0.444831	0.241781	0.161706
Fgl2	0.74936	0.00094273	0.018245	2.24052	1.38743	0.200456	0.160671
Cyth1	-0.40516	0.00094807	0.018333	4.76034	4.92074	0.0228523	0.0896253
Ugt1a8	0.68023	0.00095257	0.018405	1.39671	0.577097	0.0486924	0.159814
Gm13292	0.94284	0.00096038	0.018541	-0.0801131	-1.10457	0.12401	0.209816
Tmc7	-1.26535	0.00096287	0.018559	0.426905	1.00832	0.269835	0.408475
Irgm2	0.84657	0.00096217	0.018559	6.23639	5.21331	0.216479	0.234126
Ccbl1	-0.50631	0.00096428	0.018571	5.97448	6.26232	0.0941871	0.0858625
Ch25h	3.62293	0.00096569	0.018583	-2.37221	-3.32382	0.237633	0.118895
Mplkip	0.55461	0.00096938	0.018639	2.45458	1.69085	0.104684	0.0985875
Kin	-0.54234	0.00097071	0.01865	2.65718	2.97185	0.106523	0.0464251
Slc16a11	0.60443	0.000974	0.018698	3.24083	2.29534	0.103862	0.235508
Xirp1	1.19871	0.00097988	0.018796	0.469654	-0.925458	0.253574	0.289798
Gramd1a	-0.49941	0.00099198	0.019012	2.41899	2.60721	0.0520985	0.144796
Zfp119b	-0.60934	0.0010011	0.019173	0.718062	1.09314	0.0696455	0.110547
Prf1	1.49893	0.0010028	0.01919	-0.0191515	-1.52725	0.135675	0.231411
Snx24	0.48575	0.0010048	0.019212	3.15535	2.41663	0.0960642	0.155466
Lect1	-0.81709	0.0010061	0.019221	2.28215	2.84606	0.167943	0.107204
Rora	-0.43694	0.0010075	0.019233	6.17567	6.38519	0.0521383	0.027909
Hormad2	2.8463	0.00101	0.019249	-2.01813	-3.24535	0.293176	0.126347
Gm13481	-3.72993	0.00101	0.019249	-3.44272	-2.7041	6e-08	0.161973
Chka	0.86029	0.0010113	0.019259	4.40486	3.35134	0.157924	0.0875464
Zfp949	-0.51324	0.0010138	0.019263	1.94316	2.24922	0.0734867	0.115675
Ppp1r15a	-0.60628	0.001014	0.019263	2.34558	2.71551	0.114668	0.108632
1810034E14Rik	0.53556	0.0010127	0.019263	2.20971	1.46091	0.0954999	0.15329
Ttbk1	0.92354	0.0010167	0.0193	0.842839	-0.287516	0.111758	0.252445
Slc4a1	1.20144	0.0010176	0.0193	1.48057	0.110016	0.124562	0.192731
Smc5	-0.42576	0.00102	0.019316	3.52275	3.75526	0.0597552	0.104636
Dhrs11	0.4201	0.0010199	0.019316	4.49614	3.86534	0.0988855	0.0944659
Dnase2b	-0.42019	0.0010216	0.01933	4.54511	4.73179	0.0602437	0.0617305
Ccdc88b	0.85272	0.0010228	0.019337	0.658924	-0.217613	0.287592	0.116739
Ces2e	0.41308	0.0010248	0.01936	7.71218	7.08252	0.0585273	0.0941148
Scn1b	-0.6572	0.0010263	0.019373	1.65441	1.99044	0.048079	0.170234
Iigp1	0.42951	0.0010295	0.019418	8.222	7.56906	0.120512	0.0621266
Gch1	-0.43084	0.0010327	0.019463	6.64397	6.84435	0.0754423	0.0668043
Tle6	-0.85533	0.0010339	0.01947	-0.323647	0.276389	0.184399	0.0927861
Cyp4a32	-0.74589	0.0010358	0.019492	6.38362	6.69711	0.217989	0.192501
2010107G23Rik	1.03224	0.001038	0.019509	1.59424	0.327184	0.27845	0.317837
Mmab	-0.53407	0.0010388	0.019509	3.73356	4.03223	0.0979598	0.184609
Gm14328	-2.14637	0.0010392	0.019509	-3.03269	-2.1361	0.19643	0.16473
Apcs	-0.75753	0.0010402	0.019512	7.38657	7.99765	0.138933	0.231406
Zfx	-0.41243	0.0010445	0.019578	3.49696	3.68074	0.0329456	0.0630403
Ces4a	-1.26212	0.0010476	0.01961	-0.0680902	0.776833	0.121309	0.319253
G6pc	-1.6447	0.0010479	0.01961	7.00775	8.13041	0.424065	0.565814
Rnf11	0.39617	0.0010504	0.019618	6.76108	6.14102	0.0787819	0.0857864
Ptges	1.97524	0.0010508	0.019618	-1.22492	-2.6396	0.262082	0.314794
1700019G17Rik	-0.80251	0.0010497	0.019618	0.193744	0.74126	0.100249	0.187171
Gzmk	3.97347	0.0010598	0.01977	-2.05024	-3.25562	0.403529	0.187099
Esm1	1.5626	0.0010609	0.019775	-0.215501	-1.56724	0.393775	0.184306
Lonp2	0.44698	0.0010634	0.019807	8.72955	8.05736	0.0536198	0.0649947
Car7	0.79676	0.0010727	0.019963	0.858304	-0.155411	0.183292	0.22797
Gm8007	-2.51867	0.0010769	0.020026	-2.98244	-1.73772	0.224655	0.343438
Smc2	0.64123	0.001081	0.020087	2.34783	1.57609	0.21476	0.217244
Arl13b	-0.56941	0.0010847	0.020139	2.57704	2.92369	0.100679	0.120277
Sesn2	-0.74272	0.0010855	0.020139	3.62461	4.10609	0.0490187	0.258301
Gm13420	-3.63434	0.0010939	0.02028	-3.44272	-2.66069	6e-08	0.246123
Scarb1	-0.5061	0.0010966	0.020313	8.08924	8.33359	0.0781921	0.104138
Clpx	0.65669	0.0011033	0.020422	6.5476	5.8312	0.21084	0.239909
Zfp449	0.9207	0.0011067	0.020469	0.12823	-0.896763	0.107175	0.162332
Rpa2	0.57244	0.0011098	0.020509	2.54466	1.75458	0.139013	0.154359
Prpsap2	0.51132	0.0011139	0.020569	1.9021	1.18722	0.0801106	0.0922734
Arhgap25	0.75451	0.0011164	0.020599	1.43587	0.524995	0.179749	0.114538
Rcbtb2	0.48777	0.0011231	0.020707	4.47224	3.79865	0.17139	0.102202
Ccser2	0.36755	0.0011321	0.020857	5.70003	5.11047	0.0681876	0.0407051
BC023105	1.03238	0.0011331	0.020858	2.36343	1.17556	0.320205	0.267508
Ngef	-0.5523	0.0011354	0.020886	5.23712	5.49698	0.101904	0.129451
Tdrd7	0.4597	0.0011377	0.020908	4.3793	3.721	0.142888	0.115546
Casc4	-0.79597	0.0011384	0.020908	1.28659	1.83929	0.151512	0.0971052
Cfi	-0.42675	0.0011419	0.020955	9.54631	9.76244	0.0791284	0.0413532
Esco2	1.67763	0.001143	0.020961	-1.30748	-2.25785	0.14445	0.515392
3010026O09Rik	0.96271	0.0011441	0.020964	1.66056	0.455627	0.189294	0.429211
Gtf2ird2	-0.54083	0.0011461	0.020985	2.2763	2.56963	0.0387014	0.0939375
Plcg2	0.67504	0.0011538	0.021109	2.04552	1.19219	0.149638	0.132655
Gins3	1.06375	0.0011551	0.021118	-0.508576	-1.58198	0.2133	0.18749
Paqr9	0.49976	0.0011612	0.021212	9.38437	8.65809	0.0798901	0.0853912
Impact	0.56262	0.0011641	0.021246	3.18445	2.4483	0.124895	0.156413
Plcb1	-0.67131	0.0011648	0.021246	3.59901	3.97013	0.135102	0.148958
Porcn	-0.48651	0.001168	0.021284	1.57705	1.8235	0.0537264	0.114729
Pbx4	3.93752	0.0011687	0.021284	-2.54595	-3.44272	0.267618	5e-08
Aldh3a2	0.57789	0.00117	0.021291	9.50364	8.66721	0.0752586	0.158666
Glipr2	1.16773	0.0011748	0.021315	0.635499	-0.440067	0.34647	0.232518
Tfpi2	0.39055	0.0011754	0.021315	5.11544	4.50816	0.0907738	0.0621671
Irs2	-1.01422	0.0011753	0.021315	4.23651	5.04161	0.190264	0.169597
Gm6485	2.53693	0.0011744	0.021315	-2.17233	-3.22934	0.246888	0.135137
Gm17196	0.94097	0.0011758	0.021315	0.200253	-0.875665	0.209721	0.206809
Stx2	0.43067	0.0011826	0.021422	4.01217	3.36565	0.105125	0.0815362
Syde2	-0.7414	0.0011857	0.021461	2.93806	3.44558	0.172397	0.0849836
Gbp9	0.78329	0.0011927	0.021571	2.14463	1.23131	0.260638	0.183876
Cldn25	-0.41534	0.0012011	0.021707	4.03814	4.22864	0.0581991	0.0391517
Ubxn7	-0.48208	0.0012032	0.021729	4.32475	4.58439	0.0573931	0.0751817
Gm6946	1.06466	0.0012073	0.021786	-0.193835	-1.28006	0.17194	0.172732
Mtfp1	-0.45143	0.001209	0.021801	3.90351	4.11971	0.0698642	0.0148062
Pcbp2	-0.38878	0.0012178	0.021942	6.57211	6.73943	0.0311818	0.0373113
Serpina3n	-0.47824	0.001222	0.022001	9.34505	9.63049	0.0990435	0.0818568
Slc25a10	0.48754	0.0012262	0.022061	8.06725	7.35437	0.134133	0.140087
Siah2	-0.41657	0.0012312	0.022133	4.24068	4.43046	0.0632562	0.0782095
Mroh2a	-0.59312	0.0012326	0.022142	2.95815	3.26166	0.111254	0.137645
Il11ra1	-0.49626	0.0012477	0.022396	2.98794	3.24948	0.0380896	0.106587
Pole2	1.42301	0.0012506	0.022398	-0.703693	-1.90191	0.369505	0.289823
Errfi1	-0.80424	0.0012503	0.022398	9.51913	9.92574	0.191502	0.31642
Foxp1	-0.49055	0.0012496	0.022398	4.28128	4.54619	0.0771803	0.0700778
4921536K21Rik	3.61278	0.0012568	0.022438	-2.62672	-3.44272	0.128812	5e-08
Zfp518b	0.78453	0.0012562	0.022438	1.58014	0.599634	0.138625	0.222886
Gm11611	3.61254	0.0012576	0.022438	-2.72777	-3.44272	0.243408	5e-08
Kcnb2	3.61254	0.0012576	0.022438	-2.72777	-3.44272	0.243408	5e-08
Gm26808	3.61269	0.001257	0.022438	-2.66033	-3.44272	0.139478	5e-08
Ndfip1	-0.38503	0.0012594	0.022453	7.09972	7.23913	0.0814652	0.0657383
Cep55	1.99793	0.0012657	0.022549	-1.87345	-2.69015	0.253151	0.476764
Gimap7	1.5437	0.0012749	0.022696	-0.993909	-2.15563	0.189513	0.275083
Btk	0.83258	0.0012822	0.022792	0.635555	-0.29282	0.235471	0.167752
Lgals8	0.41128	0.0012813	0.022792	7.07443	6.46014	0.0929453	0.0902092
Mlec	0.56328	0.0013005	0.0231	7.46098	6.66712	0.14995	0.16848
Esr2	-3.72519	0.0013043	0.023151	-3.44272	-2.70968	6e-08	0.285552
Batf2	0.98706	0.0013074	0.023163	-0.12891	-1.11434	0.21747	0.106589
Rdh18-ps	-1.11151	0.0013071	0.023163	-1.154	-0.434697	0.222495	0.173185
Vimp	-0.47831	0.0013079	0.023163	5.2154	5.4713	0.0278822	0.0966324
Desi1	-0.31645	0.0013096	0.023174	5.29677	5.39027	0.0309454	0.0598683
Atp2a2	-0.60696	0.0013139	0.023233	7.05073	7.40866	0.121542	0.113172
Snca	1.10211	0.0013159	0.023234	2.1151	0.803271	0.131779	0.173676
Sik3	-0.49358	0.0013178	0.023234	5.99793	6.27969	0.0518539	0.106818
Wdr91	0.44757	0.0013173	0.023234	3.66196	2.99401	0.0910477	0.100246
Gm15894	-3.55108	0.0013163	0.023234	-3.44272	-2.77549	6e-08	0.178968
Kremen1	0.49132	0.0013241	0.023311	4.42751	3.72152	0.101829	0.0691772
Accs	0.6304	0.0013242	0.023311	1.803	0.948943	0.106922	0.17695
Gata5	-1.47093	0.0013274	0.023345	-2.17615	-1.43944	0.360231	0.190322
Gm10603	1.7751	0.0013281	0.023345	-1.67724	-2.81496	0.22235	0.232976
Colgalt2	-0.86615	0.0013326	0.023407	2.56343	3.18876	0.113371	0.152955
Irf5	0.50075	0.001335	0.023433	3.82057	3.11108	0.13147	0.155365
Peli3	-0.87121	0.001343	0.023545	0.120355	0.647872	0.0532145	0.219001
E130311K13Rik	0.63252	0.0013434	0.023545	2.7848	1.99032	0.114179	0.193162
Tsc22d2	-0.54303	0.0013466	0.023583	4.45123	4.74843	0.0887145	0.10175
Sdsl	-0.57896	0.0013638	0.023867	3.07933	3.38611	0.0976683	0.167656
Gm8864	0.99127	0.0013657	0.023884	-0.589658	-1.61498	0.116165	0.164091
Sec22a	0.47477	0.0013668	0.023884	4.0567	3.38599	0.147702	0.119183
Ube3a	-0.47883	0.001375	0.02401	5.33993	5.5961	0.0488508	0.0757588
Insl6	1.24611	0.0013819	0.024113	-0.79686	-1.89307	0.247984	0.16055
Csad	0.82446	0.0013902	0.024241	5.66335	4.59061	0.251018	0.164434
Sik1	-0.85676	0.0013926	0.024246	4.55797	5.18288	0.156451	0.321779
Fmo2	-0.77639	0.0013924	0.024246	4.47139	4.95354	0.110617	0.1908
Wdr82	-0.40706	0.0013951	0.024254	5.38244	5.55953	0.0424653	0.0744298
Ercc4	0.40704	0.0013946	0.024254	3.03593	2.41595	0.0569804	0.0373544
Gm12715	3.40455	0.0014011	0.024323	-2.38025	-3.29341	0.22374	0.149303
Ano6	0.43755	0.001401	0.024323	4.39118	3.7184	0.0731433	0.113719
Serpind1	-0.41845	0.0014134	0.02452	9.42265	9.62072	0.0340612	0.0600503
Irf7	0.55735	0.0014148	0.024525	5.17493	4.38116	0.169364	0.130749
Klhl3	-0.77145	0.0014189	0.02457	2.03469	2.58566	0.119066	0.104558
Pbk	1.74886	0.0014194	0.02457	-1.33972	-2.30779	0.279799	0.412171
Mab21l3	3.72662	0.0014208	0.024576	-2.69672	-3.44272	0.242961	5e-08
Ptprb	-0.59967	0.0014239	0.024594	5.7701	6.09044	0.0897981	0.149275
Snn	0.6699	0.001425	0.024594	0.981654	0.115363	0.131085	0.18085
Klhl25	-0.40818	0.0014241	0.024594	4.74581	4.92257	0.0243985	0.100391
Tmem9	-0.41342	0.0014282	0.024614	4.27344	4.49228	0.0490277	0.118568
Tmem183a	-0.32839	0.0014273	0.024614	6.5545	6.66198	0.0311045	0.0339694
Ppp1r3a	-2.16816	0.0014311	0.024647	-2.95784	-1.98215	0.203782	0.332833
1700008O03Rik	3.61129	0.0014342	0.024682	-2.7183	-3.44272	0.254586	5e-08
Spats2l	0.83626	0.0014517	0.024964	0.793579	-0.183891	0.216494	0.128922
Cidec	2.01248	0.0014548	0.025	2.7936	0.638548	0.706338	0.545434
Mki67	1.17274	0.0014689	0.025225	1.54723	0.258097	0.221286	0.550507
Gm4929	0.9564	0.001473	0.025275	0.325918	-0.756038	0.155205	0.340229
Llgl1	0.44734	0.0014801	0.025342	3.72243	3.06993	0.109959	0.12945
Krt80	2.00737	0.0014795	0.025342	-1.81282	-2.80629	0.476476	0.265509
1810064F22Rik	1.26263	0.0014791	0.025342	-0.835543	-1.97075	0.252609	0.189493
Slc30a3	-0.95355	0.001482	0.025357	0.110749	0.787226	0.248799	0.206062
Mst1	-0.34706	0.0014935	0.025536	6.66146	6.78479	0.0269905	0.0334974
Pole	0.77048	0.0014991	0.025613	1.44166	0.549209	0.143208	0.229855
Gm13203	1.10042	0.0015015	0.025635	-0.688791	-1.8834	0.186523	0.31543
Arhgap10	0.63237	0.0015038	0.025657	1.72474	0.910576	0.192196	0.0859206
Ythdc1	-0.70318	0.001507	0.025692	3.90771	4.33952	0.0300007	0.169003
Dkk3	-0.69639	0.0015103	0.025731	1.79719	2.25395	0.15711	0.14303
Manbal	0.53138	0.0015214	0.025901	3.22755	2.48606	0.120506	0.133368
Nudt7	0.48586	0.0015295	0.026021	8.2943	7.5915	0.117445	0.0950987
Ociad2	0.40396	0.0015307	0.026022	4.69087	4.07082	0.0740266	0.118348
Lurap1l	-0.58353	0.0015322	0.026029	5.48611	5.78982	0.171189	0.110271
Sqstm1	0.4365	0.0015337	0.02603	8.73629	8.08245	0.104684	0.0533583
4933431E20Rik	0.88753	0.0015344	0.02603	0.652188	-0.354986	0.208014	0.177354
Dyrk3	0.78375	0.0015405	0.026077	0.540972	-0.419854	0.051238	0.166465
Tcf3	0.44829	0.0015403	0.026077	4.24782	3.57541	0.0925101	0.122953
Cytl1	-3.62998	0.0015385	0.026077	-3.33817	-2.47972	0.104546	0.3832
Pitpnb	-0.33877	0.0015533	0.026274	6.09834	6.23096	0.0415167	0.10607
Nckap1l	0.62607	0.0015578	0.026314	3.6945	2.87304	0.156495	0.208657
Gm12641	2.20564	0.0015569	0.026314	-2.13488	-3.11033	0.230832	0.14921
Spp1	0.74375	0.0015604	0.026339	5.72926	4.72987	0.289341	0.11868
Zdhhc9	-0.38835	0.0015691	0.026466	7.18591	7.35492	0.029218	0.058233
Slc7a11	2.44913	0.001575	0.026492	-1.74662	-3.06797	0.320107	0.174687
Cdo1	-0.47104	0.0015722	0.026492	10.5687	10.8133	0.0239115	0.0891452
Maml3	-0.74959	0.0015762	0.026492	0.643557	1.12444	0.0540759	0.116228
Serpina3m	-0.469	0.0015757	0.026492	8.65593	8.90704	0.0583548	0.0568322
Gm18859	0.91823	0.0015737	0.026492	0.276984	-0.810724	0.287177	0.311303
Mir3074-1	-1.49354	0.0015797	0.026533	-2.45203	-1.48038	0.258847	0.204461
Aqp1	-0.46899	0.0015861	0.026535	6.33403	6.58061	0.0583701	0.0888092
Abi2	-0.56477	0.0015828	0.026535	2.14067	2.46017	0.0885925	0.107515
Cdkl2	0.59061	0.0015859	0.026535	1.83491	1.03987	0.0990822	0.104777
Aldh1l1	-0.5652	0.0015837	0.026535	9.8822	10.2153	0.0702852	0.152595
Cxcr6	1.49196	0.0015847	0.026535	-1.50056	-2.61387	0.164941	0.213376
Fpr2	1.46969	0.0015866	0.026535	-0.208192	-1.58582	0.168596	0.400794
Mmp9	1.7123	0.0016022	0.026778	-0.800972	-2.11222	0.122868	0.474291
Kcnd3	3.36469	0.0016185	0.027031	-2.46753	-3.33141	0.197196	0.111306
Acsf3	0.3629	0.0016226	0.027047	5.07078	4.48747	0.0871424	0.0725185
Habp2	-0.37728	0.0016217	0.027047	7.60998	7.76946	0.0502138	0.0185798
Rnf181	0.37517	0.0016229	0.027047	6.18734	5.57412	0.0756459	0.113564
Chaf1a	0.92664	0.0016306	0.027121	0.922649	-0.163662	0.204724	0.283866
Fas	0.45934	0.0016342	0.027121	4.46112	3.7834	0.0654872	0.088814
Slamf9	1.15099	0.0016331	0.027121	0.00130078	-1.05162	0.271788	0.287914
Stard8	-0.50509	0.0016316	0.027121	3.20971	3.46246	0.0454751	0.133656
Arhgef15	-0.50328	0.001632	0.027121	2.25391	2.57388	0.0346323	0.100901
Cpsf6	-0.43654	0.0016333	0.027121	4.18627	4.38906	0.0285289	0.0704025
Kel	3.60809	0.0016459	0.027298	-2.69531	-3.44272	0.210066	5e-08
Shkbp1	0.49722	0.0016575	0.027469	2.82427	2.18059	0.20074	0.0888948
Dlgap5	1.40335	0.0016673	0.027613	-0.836079	-1.91363	0.294238	0.359367
Faf1	-0.35526	0.0016711	0.027638	5.09739	5.22657	0.0246729	0.0636268
Foxk2	-0.45947	0.0016707	0.027638	3.85177	4.07435	0.0873131	0.074351
Itpka	-0.71121	0.0016748	0.02768	1.20463	1.71407	0.167376	0.208384
Cacnb3	1.19708	0.0016798	0.02771	-0.752978	-1.72792	0.313473	0.0627281
Pik3ap1	-0.77912	0.001679	0.02771	5.97868	6.54112	0.0799971	0.08802
9930111J21Rik1	1.58056	0.0016801	0.02771	-1.43485	-2.60858	0.225316	0.197262
Hba-ps4	2.88406	0.0016817	0.027717	-1.86247	-3.183	0.206658	0.177725
Slc26a4	1.36714	0.0016877	0.027796	-1.05763	-2.16978	0.188031	0.250909
B4galnt3	1.08793	0.0016937	0.027876	1.67103	0.34354	0.12613	0.259905
Elk4	-0.39496	0.0016971	0.027908	4.51184	4.68027	0.0260433	0.0731907
Elf5	-3.51028	0.0016982	0.027908	-3.44272	-2.84349	6e-08	0.21311
Dctpp1	-0.55908	0.0016992	0.027908	4.41839	4.71433	0.0910054	0.140574
Ptrh2	0.36829	0.0017039	0.027966	3.74445	3.15501	0.0655181	0.0884493
Oas3	0.80904	0.0017089	0.028029	2.28045	1.29997	0.188242	0.143799
Fkbp7	0.5437	0.0017294	0.028346	2.09436	1.35163	0.0928904	0.0762805
Mcm4	0.62678	0.0017333	0.028389	2.45029	1.64262	0.162905	0.122773
Sirpb1a	3.48003	0.001742	0.028512	-2.46766	-3.18515	0.248256	0.25757
Osbpl1a	-0.40975	0.0017459	0.028557	6.81855	7.0082	0.0606781	0.029685
Slc39a11	0.36278	0.0017473	0.028561	5.13488	4.54834	0.0549453	0.0876499
Sfxn2	-0.46637	0.0017523	0.028621	4.5477	4.79532	0.047256	0.0258623
Fam219a	0.63027	0.0017589	0.02871	1.50031	0.683663	0.130919	0.158639
F10	-0.43232	0.0017698	0.028869	9.36945	9.57434	0.0446539	0.0643613
Tgm3	3.67309	0.0017716	0.028878	-2.53119	-3.44272	0.374522	5e-08
Cyp2d9	0.5928	0.0017772	0.028949	6.3476	5.48565	0.113227	0.234946
Cysltr1	1.02071	0.0017805	0.028968	0.022813	-0.931131	0.141575	0.29526
Gm4952	0.71394	0.0017808	0.028968	7.37731	6.49239	0.0865075	0.163606
Spatc1	1.33046	0.0017896	0.029091	-0.774039	-2.02224	0.287029	0.281352
Hspbap1	0.55463	0.0017912	0.029098	1.63018	0.908385	0.148189	0.121632
Rbm43	0.68619	0.0017928	0.029103	2.41332	1.52158	0.179605	0.179001
5730409E04Rik	0.43368	0.0017962	0.029139	3.07833	2.42826	0.0963862	0.0945601
Cacnb4	-1.46617	0.0018056	0.029272	-2.31092	-1.47706	0.18617	0.194424
Nrg4	-0.99884	0.0018155	0.029392	2.46429	3.04324	0.378707	0.240786
Trim5	0.80546	0.0018143	0.029392	1.77513	0.937742	0.230553	0.238225
Usp1	-0.40413	0.0018194	0.029435	3.21885	3.39842	0.0747988	0.0715158
Tspan12	-0.37236	0.0018317	0.029593	7.19593	7.33332	0.0541819	0.0666317
Plcb2	0.79292	0.0018311	0.029593	0.565308	-0.314567	0.202001	0.130276
Nab1	-0.35656	0.0018371	0.029661	5.93416	6.06652	0.0317873	0.0671186
Rad21	-0.36633	0.00184	0.029667	5.77947	5.92435	0.0166515	0.0808994
Fam81a	-1.14802	0.0018389	0.029667	-1.17834	-0.356993	0.225785	0.202275
Atp8b5	0.49761	0.0018573	0.029925	2.85882	2.13724	0.0679291	0.0968022
St8sia4	1.09481	0.0018608	0.029961	0.0533491	-1.15588	0.257239	0.128091
Sgol1	1.93592	0.0018699	0.030089	-1.83695	-2.87787	0.152676	0.231841
BC023829	-0.45115	0.0018804	0.030237	4.26232	4.49952	0.0561675	0.0474499
Gm13194	-1.02201	0.0018903	0.030376	-1.46521	-0.733326	0.276166	0.0998519
Awat2	0.62571	0.0018926	0.030391	0.838809	0.0225045	0.0956833	0.144794
Fam64a	1.89031	0.0018954	0.030408	-1.31291	-2.65277	0.269858	0.215983
Abcb1b	0.85125	0.0018962	0.030408	1.97633	1.03168	0.133604	0.246577
Arl5c	1.82132	0.0018992	0.030415	-1.27543	-2.45542	0.250288	0.349968
Slc44a3	-0.4023	0.0018984	0.030415	3.50871	3.68838	0.0933078	0.0638889
Gtf2a1	-0.38131	0.0019013	0.030428	3.55169	3.70161	0.0372028	0.0802053
Zfpm1	-0.44785	0.0019044	0.030458	5.58529	5.76011	0.0492476	0.116852
C530005A16Rik	1.53419	0.0019165	0.030631	-1.54717	-2.61277	0.209318	0.232095
Sptlc2	0.39315	0.0019239	0.030728	4.92638	4.31969	0.119249	0.0683655
S100a9	1.4364	0.0019285	0.030781	1.59246	0.00601755	0.234692	0.267815
Lpin2	-0.79708	0.001936	0.030879	8.09642	8.57103	0.138961	0.236419
Cyp2g1	-0.88092	0.001939	0.030906	2.3551	3.02222	0.212353	0.27544
Diap2	-0.49968	0.0019406	0.030911	4.81191	5.09711	0.0683711	0.0574904
Ncf4	0.86397	0.0019424	0.03092	0.995288	0.0120713	0.206948	0.113683
Ptpn20	-3.47161	0.0019439	0.030923	-3.44272	-2.80406	6e-08	0.179922
Lgals3bp	0.43535	0.0019526	0.031017	7.09365	6.44951	0.140686	0.112394
Dcaf10	-0.37686	0.0019528	0.031017	4.76542	4.92119	0.0561956	0.0404772
Olfr1393	-3.47242	0.0019537	0.031017	-3.44272	-2.83189	6e-08	0.220739
Podxl	-0.53504	0.0019637	0.031155	3.12604	3.39806	0.105868	0.123436
Ppp1r3d	1.39464	0.001967	0.031186	-0.61626	-1.88846	0.106277	0.349419
Plin3	0.49122	0.0019725	0.031252	6.01086	5.30731	0.12836	0.128099
Sumf2	0.50707	0.0019791	0.03132	2.92581	2.19805	0.120467	0.129909
Bmp6	-0.77633	0.0019805	0.03132	0.762462	1.30655	0.110896	0.137959
Runx2	1.60879	0.0019807	0.03132	-1.60512	-2.68952	0.152303	0.0843338
Dntt	0.76086	0.0019832	0.031338	1.83367	0.878662	0.166598	0.214078
Car5b	0.53751	0.0019878	0.031389	2.21842	1.48813	0.0744655	0.128507
Dnajc3	-0.47329	0.0019973	0.031519	7.72325	7.92485	0.0702856	0.131284
Fam107b	0.43104	0.0020001	0.03153	6.00573	5.35524	0.114298	0.0953593
Bcar1	0.45353	0.002002	0.03153	5.68077	5.02458	0.116368	0.153329
Gm14446	1.61844	0.0020009	0.03153	-1.5384	-2.62269	0.169985	0.245529
Fez2	0.3582	0.0020063	0.031577	5.13002	4.54036	0.0782377	0.0703638
Mras	0.54285	0.0020153	0.031698	2.12896	1.39133	0.181282	0.123871
Mup4	1.09867	0.0020299	0.031907	0.0958615	-1.01579	0.248071	0.349136
Rnd2	0.52806	0.0020327	0.031918	3.67266	2.94565	0.173451	0.144683
Kif4	1.26726	0.0020347	0.031918	-0.929394	-1.87517	0.112515	0.321605
Gm8174	1.20965	0.0020334	0.031918	-0.955295	-2.13486	0.234838	0.289294
Ap3m2	0.61137	0.0020383	0.031952	1.49648	0.729299	0.164082	0.114922
1110019D14Rik	0.73046	0.0020395	0.031952	0.632088	-0.258711	0.12933	0.129764
Txndc16	-0.49716	0.0020505	0.032102	2.41882	2.69907	0.0758886	0.0980524
Gm10293	0.74287	0.0020545	0.032144	0.0710081	-0.794461	0.0756412	0.123231
Cep85l	-0.84282	0.0020606	0.032219	2.88555	3.49922	0.136494	0.11665
Mup21	0.74726	0.0020662	0.032286	2.67679	1.7389	0.0841447	0.263315
Dusp10	0.67109	0.0020695	0.032315	1.62551	0.832183	0.26083	0.139771
Ak1	1.67746	0.0020812	0.032477	-1.11119	-2.3562	0.407629	0.28428
Slc29a1	-0.4411	0.0020918	0.032621	7.67816	7.89503	0.0716408	0.0926852
Adarb2	3.35032	0.0020974	0.032684	-2.44231	-3.15168	0.116577	0.291034
Srrm4os	-1.00666	0.0020986	0.032684	-1.24338	-0.615643	0.139033	0.186071
Klf1	-0.55152	0.0021051	0.032764	1.45316	1.79064	0.0810002	0.137986
Evl	0.79828	0.0021099	0.032788	1.46161	0.470469	0.252991	0.144223
Tmtc2	-0.838	0.0021082	0.032788	3.95129	4.46567	0.122661	0.224352
Trim10	1.61955	0.0021108	0.032788	-0.30532	-1.78003	0.228635	0.276671
Tcf7l1	-0.50751	0.0021125	0.032792	3.25986	3.52568	0.0981607	0.137037
Hs3st3a1	-0.60823	0.0021168	0.032838	1.35407	1.7515	0.0386589	0.152368
Adamts4	1.75887	0.0021183	0.03284	-1.07114	-2.38351	0.14894	0.398235
Ms4a4c	1.37681	0.0021207	0.032855	-0.333244	-1.57321	0.284614	0.263852
Tmem100	-1.42695	0.0021267	0.032927	-1.96588	-1.089	0.238159	0.209904
Ms4a6c	0.7908	0.0021289	0.03294	0.939769	0.0334867	0.201033	0.165382
Podn	0.59616	0.0021393	0.033078	1.93133	1.17981	0.171903	0.0781721
Uba7	0.5271	0.0021497	0.033198	3.51878	2.80866	0.13716	0.157465
Nhlrc1	0.57807	0.0021487	0.033198	1.85411	1.05915	0.0638761	0.118247
Klhl8	0.60671	0.002159	0.033319	1.48564	0.69154	0.121212	0.152359
C430002E04Rik	3.35417	0.0021619	0.033342	-2.4012	-3.02096	0.294886	0.421755
Atp1a3	1.58781	0.0021701	0.033446	-0.814467	-2.22649	0.160586	0.398648
Prex1	0.52133	0.0021715	0.033447	3.49051	2.77137	0.187698	0.125751
Fgd2	0.66808	0.0021754	0.033465	1.17565	0.393064	0.173152	0.187779
4930556M19Rik	0.66602	0.0021755	0.033465	2.3649	1.45494	0.191803	0.239441
Map3k14	0.82568	0.0021888	0.033648	1.11936	0.0704723	0.143995	0.245037
Trim37	0.36793	0.0021945	0.033713	3.86426	3.24457	0.0563249	0.0882421
Cml2	0.45585	0.0021991	0.033763	9.97202	9.27959	0.0898285	0.121764
Sp140	0.85938	0.0022023	0.03379	0.423265	-0.556776	0.135683	0.214602
Zswim1	0.56938	0.002211	0.033901	2.12272	1.36344	0.104983	0.119755
Gata6	-0.60367	0.0022178	0.033983	3.35375	3.66595	0.111504	0.141964
Tm6sf2	-0.41094	0.0022202	0.033998	6.01108	6.19924	0.0601128	0.101082
Lsp1	0.87042	0.0022218	0.034001	1.82408	0.889627	0.326163	0.199198
Mecp2	-0.38675	0.002228	0.034058	3.91299	4.07103	0.0511608	0.0708991
Prdm2	-0.45873	0.0022284	0.034058	4.83708	5.06778	0.0526841	0.09101
N6amt2	0.58114	0.0022328	0.034103	2.4338	1.64317	0.0538674	0.0728006
Kiz	-0.42957	0.0022358	0.034127	3.08904	3.29726	0.0892965	0.091701
Samsn1	1.12815	0.0022447	0.034242	-0.351398	-1.46192	0.168776	0.16131
Suco	-0.3505	0.0022519	0.034282	4.05309	4.18017	0.035026	0.0572926
Elovl6	0.82395	0.0022525	0.034282	7.52269	6.57421	0.258865	0.259056
Dcaf12l1	0.47882	0.0022546	0.034282	3.25609	2.56224	0.156963	0.147886
Ric3	-0.8408	0.0022525	0.034282	0.264898	0.818536	0.0940746	0.176337
A530072M11Rik	1.52632	0.0022543	0.034282	-1.3991	-2.40227	0.379742	0.183079
Nmd3	-0.34532	0.0022575	0.034305	4.44057	4.54106	0.0675515	0.0452711
Bahd1	0.39975	0.0022596	0.034314	4.20329	3.5851	0.0988671	0.095799
Nkg7	1.25897	0.0022664	0.034376	0.0448198	-1.27887	0.265228	0.235728
Clec4d	2.43218	0.0022665	0.034376	-1.52365	-2.86753	0.35746	0.302407
Myom1	-1.05261	0.002275	0.034481	-1.16335	-0.481968	0.130663	0.155286
Vav1	0.66876	0.0022805	0.034499	2.21585	1.33305	0.178026	0.236737
Pld4	0.60359	0.0022803	0.034499	3.8076	3.06074	0.142548	0.201984
D130040H23Rik	3.54574	0.0022794	0.034499	-2.76775	-3.44272	0.293344	5e-08
Arf2	0.44714	0.0022904	0.034627	3.39065	2.74623	0.0933327	0.13531
Lum	-0.57013	0.0022949	0.034672	2.9249	3.2771	0.129761	0.125566
Atg7	0.39816	0.0023073	0.034816	5.73585	5.12069	0.0996615	0.0969053
Dnajc25	-0.36721	0.0023072	0.034816	4.31298	4.45694	0.0435448	0.0529094
Por	-0.92494	0.00231	0.034835	9.77665	10.2258	0.214876	0.294336
Cd14	0.90907	0.0023351	0.035192	2.98698	1.96613	0.23716	0.248471
Naip1	2.45369	0.0023378	0.03521	-2.20055	-3.16171	0.216846	0.191824
Wisp1	0.84833	0.002342	0.03525	0.0507603	-0.907029	0.157254	0.136521
Dusp4	-1.23303	0.0023435	0.03525	-1.10031	-0.299188	0.259246	0.21894
Nucks1	-0.38173	0.0023505	0.035333	6.13489	6.29234	0.0551085	0.0698753
Mcts2	0.59142	0.0023566	0.035403	1.86659	1.0765	0.0913036	0.138433
Ost4	0.44944	0.002366	0.035521	4.35244	3.67128	0.10643	0.106281
Galnt9	1.18656	0.0023698	0.035557	-0.706613	-1.85198	0.225967	0.26815
Nr0b2	-0.68487	0.0023714	0.035558	4.46675	4.85359	0.0711018	0.250924
Trib1	-0.52935	0.0023809	0.035677	5.7551	5.98338	0.0965316	0.164291
Jmy	-0.47186	0.0023832	0.035689	4.58951	4.86042	0.0487293	0.0956625
Pde3b	-0.46072	0.0023908	0.035781	6.11044	6.33725	0.0731957	0.0638621
Ing4	0.48425	0.002393	0.03579	4.33922	3.63587	0.094758	0.0633374
Gatsl2	0.71368	0.002403	0.035919	2.58115	1.66457	0.222817	0.212929
Gm5436	-0.74693	0.0024092	0.035988	-0.0365287	0.456014	0.137775	0.118368
Zfp963	-0.67244	0.0024185	0.036105	-0.292455	0.103226	0.0826115	0.0742499
Ly9	0.7296	0.0024302	0.036253	1.62459	0.790107	0.249923	0.20052
Nid1	0.54473	0.0024315	0.036253	5.02016	4.25198	0.1597	0.160534
Abcg1	0.55241	0.0024478	0.036473	3.80412	3.13553	0.0967496	0.23427
Ctsl	-0.37997	0.0024668	0.036665	9.32675	9.47886	0.0482187	0.0929642
Vcan	1.65668	0.002466	0.036665	-0.968025	-2.20607	0.517823	0.204216
Tssc1	0.44608	0.002465	0.036665	2.66448	2.01367	0.111604	0.0828163
Clec12a	0.69491	0.0024654	0.036665	2.47868	1.55584	0.144041	0.201708
Ddit4l	1.28342	0.0024709	0.036703	-0.652346	-1.7519	0.363717	0.196165
Lyplal1	0.3616	0.0024817	0.036839	5.05001	4.45747	0.0704662	0.0872514
AI182371	-0.45412	0.0024873	0.0369	7.90179	8.14267	0.0519629	0.0923834
Dip2b	-0.50049	0.0024977	0.03703	3.63706	3.90187	0.0845069	0.0623227
Sept6	-0.79481	0.0025269	0.03744	-0.266966	0.294066	0.140559	0.187189
Rsf1	-0.41861	0.002533	0.037497	3.57022	3.80477	0.0421524	0.119445
Lasp1	0.53345	0.0025339	0.037497	6.95617	6.2551	0.165608	0.167828
Batf3	1.16093	0.0025417	0.03759	-0.585676	-1.69021	0.110473	0.215101
Mup19	1.97117	0.0025455	0.037623	-1.59164	-2.75706	0.252134	0.270685
Cyp2d40	0.48393	0.0025533	0.037657	6.57411	5.78261	0.0779351	0.175343
Rpl32-ps	-3.05224	0.0025542	0.037657	-3.33199	-2.67679	0.110724	0.18893
Gm12944	3.43672	0.002553	0.037657	-2.76557	-3.44272	0.196754	5e-08
Gm12498	3.43668	0.0025504	0.037657	-2.78493	-3.44272	0.216932	5e-08
Gbp3	0.66509	0.0025668	0.037819	4.20123	3.36609	0.191526	0.187208
Socs4	-0.42305	0.0025783	0.037965	4.36752	4.53567	0.0348803	0.113804
Prr14	-0.33161	0.0025847	0.038012	4.55904	4.65004	0.03502	0.0886165
Ankrd23	2.40834	0.0025836	0.038012	-2.22576	-3.09513	0.208703	0.235711
Gpr35	1.2915	0.0025904	0.038072	0.361767	-0.765769	0.347252	0.438501
Tbx10	3.20942	0.0025953	0.038121	-2.52736	-3.34881	0.304414	0.0939058
Cep170b	0.41596	0.0025982	0.03814	6.18838	5.55531	0.11932	0.0686619
Topbp1	0.54629	0.0026036	0.038195	3.46411	2.7422	0.175705	0.110153
Eif1	-0.5626	0.0026172	0.038372	5.8977	6.16226	0.104018	0.153054
Pkp3	1.00615	0.0026246	0.038456	-0.540215	-1.37675	0.47008	0.216676
Trpm6	-1.53878	0.0026273	0.038472	-1.53902	-0.380216	0.276927	0.422852
Cd209g	-1.60096	0.0026396	0.038629	-2.2992	-1.38674	0.314133	0.307564
Gm9105	2.06801	0.002652	0.038786	-1.98677	-3.00591	0.178885	0.233422
Mpo	2.62132	0.0026561	0.038822	-0.79361	-2.68029	0.580815	0.346205
Nrde2	0.40331	0.0026583	0.038831	3.43527	2.8236	0.0737688	0.119566
Rab3gap1	-0.40699	0.0026686	0.038957	4.99185	5.17299	0.0440159	0.042076
Hhip	-0.85461	0.0026739	0.03901	0.76779	1.38366	0.268757	0.150538
Rhobtb1	-0.59321	0.0026808	0.039088	6.06266	6.40629	0.0921433	0.0976034
Pola2	0.45608	0.0026901	0.039199	2.82444	2.1648	0.12532	0.109466
Trp53i11	0.54178	0.0026919	0.039201	3.18213	2.50192	0.207311	0.127653
H2-DMb1	1.103	0.0026935	0.039201	1.22341	-0.00112502	0.313866	0.336918
Slc9a9	-0.4823	0.0026993	0.039232	2.12153	2.27534	0.108651	0.145671
Ptpn23	0.36775	0.0027006	0.039232	4.73524	4.15043	0.108564	0.0571221
Sesn1	-0.42198	0.0026985	0.039232	3.48277	3.67745	0.0477594	0.0920835
Nif3l1	0.41771	0.0027131	0.039364	3.61737	2.96597	0.0883558	0.119447
Palm	0.9008	0.002712	0.039364	1.08441	0.0471664	0.29602	0.265762
Arl11	1.07543	0.0027303	0.039577	-0.632707	-1.70917	0.0974224	0.220578
Gm10575	3.12489	0.002731	0.039577	-2.53877	-3.34065	0.214494	0.102065
Lat	1.28198	0.0027384	0.039653	-1.203	-2.24671	0.179921	0.148779
Rasa3	0.41169	0.0027412	0.039653	3.24988	2.62553	0.0674202	0.113607
Sall1	-0.56183	0.0027413	0.039653	5.80103	6.14036	0.0421831	0.0509607
Casc5	1.31416	0.0027439	0.039667	-1.25814	-2.27251	0.197512	0.350556
Eif2a	-0.31493	0.0027522	0.03975	4.76295	4.8532	0.0171448	0.0433529
Gm11772	0.99589	0.002753	0.03975	-0.204364	-1.17548	0.202354	0.333048
Hsd11b1	-0.45053	0.0027596	0.03982	9.73454	9.96289	0.0592513	0.0365686
Btd	-0.39527	0.0027687	0.039927	6.43548	6.58937	0.0220819	0.080398
Synj2	0.50312	0.0027742	0.039982	4.43156	3.71979	0.125338	0.100065
Col4a3	-1.07036	0.0027807	0.040052	-1.50018	-0.720971	0.0975206	0.214455
Il1rap	-0.41549	0.0027906	0.040158	6.12272	6.32471	0.0566636	0.0554921
Dtx3l	0.33449	0.0027914	0.040158	6.24555	5.69341	0.0710578	0.0567183
Klhl33	-0.83308	0.0027942	0.040174	-0.614	-0.0712556	0.143485	0.142814
Atf4	-0.44865	0.0027995	0.040225	5.32869	5.55092	0.0767027	0.0785697
Smarcd1	0.48156	0.0028096	0.040347	2.43159	1.74923	0.0874044	0.0773972
Tlr9	0.93297	0.002813	0.04037	0.284039	-0.716221	0.19813	0.249899
Hopx	-0.60189	0.0028173	0.040409	4.30945	4.53934	0.222577	0.109367
Bex2	-2.71147	0.0028287	0.040547	-3.21916	-2.32411	0.139761	0.302946
Cebpb	-0.79173	0.0028428	0.040724	5.97364	6.3501	0.179623	0.349163
Vcp-rs	0.69037	0.002845	0.040731	0.677871	-0.191816	0.0967995	0.183997
Abcc12	1.24432	0.0028509	0.040742	-1.08279	-2.02852	0.252945	0.29234
Syt11	0.72713	0.0028475	0.040742	2.26293	1.34864	0.126193	0.169624
Gm8494	-1.16372	0.0028491	0.040742	-1.94545	-1.33625	0.0872352	0.220726
Hsd3b3	0.43497	0.0028537	0.040758	7.1993	6.56307	0.038544	0.109865
Zkscan1	-0.41721	0.0028803	0.041113	5.28804	5.47949	0.0314277	0.0497326
Hs6st1	-0.43741	0.0028948	0.041295	8.01036	8.22094	0.0371631	0.0652108
Sdad1	-0.36764	0.0028985	0.041323	3.48579	3.63108	0.0691689	0.0358993
Tpgs1	0.46276	0.0029021	0.04135	4.07318	3.39265	0.128333	0.0833314
Gm12537	1.14403	0.0029057	0.041376	-1.01382	-2.14623	0.155194	0.271283
Ifrd1	-0.76873	0.0029213	0.041573	1.81227	2.27143	0.179678	0.152638
Pigh	0.67198	0.0029303	0.041652	2.10529	1.27343	0.213047	0.166278
Ifitm6	1.08341	0.0029295	0.041652	-0.435479	-1.47346	0.234645	0.156129
Pmepa1	0.84155	0.0029368	0.041694	1.86117	0.801043	0.223239	0.229969
Zfp804b	-3.34898	0.0029366	0.041694	-3.44272	-2.89923	6e-08	0.194616
Gm19087	-3.34909	0.0029402	0.041718	-3.44272	-2.83857	6e-08	0.146914
A730081D07Rik	-3.34932	0.0029494	0.041824	-3.44272	-2.86155	6e-08	0.211256
Lsm11	0.54675	0.0029556	0.041863	1.93544	1.20125	0.0819546	0.146063
Clip1	-0.35944	0.0029558	0.041863	5.24962	5.34688	0.033258	0.0933983
Rrn3	-0.37684	0.0029641	0.041956	4.3379	4.47274	0.0667117	0.0671956
Cpn1	-0.33419	0.0029853	0.042231	8.25295	8.36523	0.0348336	0.0268866
Akr1c14	-0.49386	0.0029921	0.042302	7.72876	7.99931	0.0734177	0.0772856
Ighv1-12	-3.34997	0.0029942	0.042307	-3.44272	-2.877	6e-08	0.200103
Mcm9	-0.46098	0.0030057	0.042445	1.51583	1.73943	0.0684518	0.0865881
Ywhah	0.38921	0.0030087	0.042462	4.69688	4.09197	0.101564	0.0789018
Nkx2-6	0.99864	0.0030151	0.042526	-0.628043	-1.62579	0.135491	0.16546
Dcaf13	-0.35984	0.0030198	0.042566	3.90128	4.03174	0.0586498	0.0623945
Slc5a3	-0.57293	0.0030215	0.042566	2.58041	2.85449	0.133517	0.162946
Cspg5	1.30698	0.0030287	0.042642	-0.809897	-1.96621	0.140616	0.556251
Gstm7	-0.41781	0.0030327	0.042673	5.87057	6.10676	0.0279976	0.161422
Csnk2a2	-0.35189	0.0030346	0.042674	4.01716	4.14417	0.0456788	0.0470174
Acsl5	-0.48894	0.0030398	0.042723	8.31627	8.61847	0.0959117	0.149499
Zbtb2	-0.46294	0.0030545	0.042904	1.83555	2.06943	0.0852083	0.0701527
Nudt1	0.55228	0.0030834	0.043285	3.69245	2.90908	0.201506	0.151171
Rab11fip5	0.69005	0.0031148	0.0437	1.66349	0.773309	0.194759	0.198926
Plg	-0.41351	0.0031248	0.043813	11.6961	11.8962	0.0676384	0.0321641
Kcnab3	-1.17695	0.0031286	0.043829	-1.65705	-0.799125	0.286908	0.170711
Fopnl	0.41488	0.0031296	0.043829	3.77088	3.13755	0.105029	0.127319
Rbmx	-0.41127	0.0031389	0.043934	2.84324	3.05679	0.103781	0.0970669
Gstm2	0.70804	0.0031451	0.043968	5.62175	4.60385	0.254674	0.228013
Fgf11	1.03316	0.0031446	0.043968	-0.403275	-1.36385	0.355718	0.194136
Atox1	0.47096	0.0031498	0.044008	5.59665	4.87336	0.0918672	0.121601
Apol9a	0.64908	0.0031624	0.044159	4.58716	3.68684	0.212422	0.210481
P2ry4	-0.80644	0.0031673	0.044175	2.51156	3.08142	0.0843403	0.201941
2610305D13Rik	0.89668	0.0031673	0.044175	0.781548	-0.278429	0.195627	0.26557
Mapre2	-0.38376	0.0031709	0.044199	3.60292	3.76265	0.0443379	0.0489482
Gm19353	-2.10603	0.0031923	0.044471	-3.07772	-2.30414	0.149811	0.0899932
Rps24	-0.46347	0.0032093	0.044656	4.46872	4.70144	0.0483476	0.0697977
Rhbdd2	-0.53108	0.0032092	0.044656	4.46066	4.62131	0.124688	0.15988
Hcls1	0.66043	0.0032372	0.045018	3.03666	2.19113	0.207357	0.158494
Usf1	-0.39432	0.003263	0.04535	4.08053	4.25593	0.0918169	0.051528
1700110I07Rik	3.06109	0.0032792	0.045549	-2.58852	-3.34881	0.277395	0.0939058
Brap	-0.49462	0.0032893	0.045662	7.12296	7.33419	0.0651072	0.137489
Rtn4	0.37209	0.0032977	0.045752	7.11625	6.51339	0.0703064	0.0996748
Gtf2a2	-0.41653	0.0032999	0.045756	3.48704	3.65396	0.119135	0.0680421
Cdc40	-0.38066	0.0033089	0.045847	4.54713	4.70432	0.0388628	0.0524883
Zfp36l2	-0.64821	0.0033103	0.045847	5.53039	5.84396	0.0994416	0.252682
Plac8	0.71234	0.0033147	0.045881	2.65105	1.82703	0.261762	0.190126
Vipr1	-0.47967	0.0033196	0.045922	5.1094	5.35248	0.105559	0.0975647
Aass	-0.50259	0.0033252	0.045972	8.46899	8.73419	0.103577	0.0861475
Ppp1r3c	-0.94789	0.0033344	0.046073	3.8066	4.34033	0.108186	0.334858
Diap3	1.32602	0.0033403	0.046127	-1.13759	-2.05663	0.174694	0.391976
Tjp2	0.43631	0.0033551	0.046304	4.49042	3.8664	0.106854	0.124312
Fuca2	0.40332	0.0033604	0.046351	3.62087	3.00323	0.101431	0.0978479
Plekhg3	-0.47986	0.0033819	0.046621	5.06235	5.304	0.0352412	0.0933049
Atp5sl	-0.43121	0.003388	0.046677	4.53098	4.72572	0.053154	0.128158
Clic1	0.50393	0.0034112	0.04697	3.99247	3.27491	0.126524	0.0939585
Txlnb	3.44998	0.0034438	0.047392	-2.78116	-3.44272	0.284569	5e-08
Tcp11l2	-0.49764	0.0034555	0.047526	4.47534	4.71863	0.043012	0.139233
Mup7	0.93657	0.0034599	0.047558	1.58148	0.507568	0.373138	0.411336
Stx1b	0.60438	0.0034626	0.047568	1.88476	1.09218	0.141374	0.211706
Nsun7	-1.07084	0.0035078	0.048161	-1.30466	-0.711458	0.181121	0.277963
Arl6ip6	-0.46466	0.0035178	0.04827	2.76633	2.97124	0.142973	0.0877198
Vtn	-0.39518	0.0035283	0.048387	11.4464	11.6218	0.0662256	0.0529272
A930017M01Rik	-1.74297	0.0035382	0.048494	-2.68028	-1.88948	0.216876	0.343417
Ccdc66	0.57776	0.0035538	0.048651	1.87239	1.15188	0.130934	0.223022
Plekhf1	0.5281	0.0035527	0.048651	3.92971	3.07597	0.127934	0.214846
Cdk17	-0.3517	0.0035612	0.048726	3.52267	3.65484	0.0555809	0.0440122
Zfp367	0.43905	0.0035711	0.048833	2.95823	2.29365	0.104026	0.129122
Uimc1	-0.39516	0.0035751	0.04886	3.036	3.19348	0.0411853	0.0852903
Rnf146	-0.38647	0.0035854	0.048971	3.61612	3.77482	0.0468891	0.0824397
Thsd1	0.53643	0.0035958	0.049085	2.40379	1.70416	0.179915	0.0839376
Rusc2	-0.5224	0.0036191	0.049375	4.32974	4.4997	0.0380917	0.2499
Hcar2	1.3557	0.0036295	0.049485	-0.585334	-1.82359	0.283382	0.261036
Gm12195	1.07889	0.0036313	0.049485	-0.535276	-1.58257	0.107714	0.07184
Smyd2	0.34264	0.0036356	0.049515	4.38895	3.82313	0.0621019	0.058686
Dixdc1	-0.46381	0.0036401	0.049548	4.03222	4.27041	0.0892093	0.102159
Ttc8	0.51347	0.0036426	0.049552	2.21792	1.49019	0.109518	0.102227
Inpp4a	-0.44053	0.0036487	0.049552	3.36737	3.59712	0.036132	0.088363
S1pr1	0.70042	0.0036448	0.049552	6.3653	5.5249	0.119802	0.283034
Col13a1	-0.65828	0.0036472	0.049552	1.54791	1.88527	0.0584105	0.184032
Klrd1	2.34129	0.0036645	0.049737	-2.27468	-3.22934	0.165502	0.135137
