# Supplementary material for: A high-fat diet alters genome-wide DNA methylation and gene expression in SM/J mice
Source: BMC Genomics. 2018 Dec 7;19:888. doi: 10.1186/s12864-018-5327-0 (PMC6286549; doi:10.1186/s12864-018-5327-0)
Supplement: Supplementary file 1 — Supplement. (ZIP 4328 kb) [file 12864_2018_5327_MOESM1_ESM.zip › Sup Table S6.xlsx]

## Sheet: Sheet1
Gene Name	Log Fold Change	P-value	FDR	Average Expression, High Fat Males	Average Expression, Low Fat Males	Standard Error, High Fat Males	Standard Error, Low Fat Males
Chmp4c	-1.55066	4.6798e-06	0.00017037	-1.1827	-0.000623	0.294255	0.24932
Dync2li1	0.8774	0.00058217	0.0076866	1.17319	-0.0015462	0.0415083	0.180983
Hk2	0.69337	0.0054661	0.041293	0.978611	-0.0018432	0.127141	0.14468
Hist1h4h	-1.08173	0.0067654	0.048532	-0.724821	0.0027738	0.350532	0.217678
Mki67	1.46073	0.00015165	0.0026817	1.57676	0.0090834	0.241564	0.207416
Napepld	1.09572	1.1454e-06	5.1849e-05	1.27522	-0.0089652	0.116704	0.112926
Hspa12a	1.01195	0.00023568	0.0037821	1.18144	-0.0092554	0.189	0.200304
Gm4875	1.26986	3.8909e-05	0.00093217	1.89675	0.0200676	0.0999417	0.575627
Ugt1a8	0.95702	4.7536e-05	0.0010926	1.18368	-0.0142442	0.134669	0.188049
BC089597	-1.84716	2.5345e-08	2.0628e-06	-1.3316	-0.017076	0.182013	0.111533
Cep78	0.76036	0.00028645	0.0043949	1.00411	-0.0133174	0.107106	0.185291
Rpl10-ps3	-3.44128	2.0496e-12	3.8659e-10	-2.4142	0.0434406	0.189182	0.208122
Sytl4	0.78377	0.0014624	0.015586	1.04027	-0.0207878	0.134906	0.192079
Gm12416	0.71468	0.00072727	0.0090446	0.944961	-0.021985	0.144425	0.0942631
Top2a	1.22492	0.002837	0.025607	1.37965	-0.0352112	0.264394	0.277223
Ltb4r1	-1.21113	0.003991	0.032774	-0.758255	-0.0211772	0.331971	0.344136
Col20a1	-1.17398	0.00065365	0.0083482	-0.845541	-0.0254834	0.333667	0.121205
Cxcl10	1.69353	2.8736e-06	0.00011307	2.1152	-0.065049	0.490908	0.1055
Mpped2	1.12416	0.00023879	0.0038213	1.51484	0.0482966	0.149523	0.281172
Serpinb8	0.85079	9.6851e-05	0.0019007	1.14755	0.043624	0.0894002	0.109819
Rps6ka5	0.77558	0.0021256	0.020602	1.18237	0.0472058	0.0537675	0.336372
Ccl5	1.03688	0.0019863	0.019555	1.28975	-0.052636	0.357863	0.179535
Bmp7	0.74518	0.0042391	0.03421	1.1563	0.0513528	0.125713	0.289143
Slc1a4	2.23305	1.2073e-07	7.7967e-06	2.23304	0.100164	0.545974	0.150288
Gria3	-1.93129	9.067e-07	4.2755e-05	-1.4093	0.0670688	0.202935	0.249101
Cfd	8.41247	4.0657e-36	1.3804e-32	7.91448	-0.397912	0.162605	0.674661
Idi1	-2.94651	1.2945e-07	8.2701e-06	-2.32809	-0.117284	0.293557	0.464464
Cd180	1.10786	0.00054744	0.0073277	1.47734	0.0766066	0.289807	0.211363
Micalcl	0.86268	0.00031843	0.0047597	1.15029	0.0604744	0.121413	0.19996
Amigo3	1.01123	0.00028948	0.0044277	1.2002	-0.0637662	0.192601	0.235829
Cd274	1.26057	0.00014355	0.0025652	1.63625	0.0926334	0.286269	0.174894
Ly6d	3.40143	1.0317e-07	6.9261e-06	3.45475	-0.196017	0.959476	0.280278
Lgals4	-1.5405	0.0017737	0.017961	-1.17689	0.067399	0.356271	0.466581
Zfp329	0.68773	0.0049934	0.038505	1.08432	0.063202	0.147476	0.212616
Nqo1	0.95604	0.0004989	0.0068238	1.30546	0.0770838	0.238188	0.283246
Itgb7	1.16261	0.00019078	0.0032088	1.29989	-0.078998	0.24768	0.220751
Chrna4	-4.73176	1.6887e-10	2.389e-08	-2.92434	0.187249	0.221619	0.270948
Vpreb3	-2.12436	0.00010971	0.002091	-1.7004	0.111645	0.46638	0.155258
Nat8	1.18676	0.0008594	0.010321	1.61683	0.111311	0.223131	0.33631
Ankrd32	0.79079	0.0017737	0.017961	0.9604	-0.066662	0.0494731	0.314154
Ighg2b	-1.41707	0.0020164	0.019769	-1.04238	-0.072749	0.251844	0.375081
2810021J22Rik	0.86476	0.0021402	0.020685	1.14604	-0.0808114	0.146241	0.358429
Cep192	0.95221	0.0032281	0.028123	1.15676	-0.086631	0.231986	0.354006
Dmbt1	-5.52516	2.4728e-05	0.00065226	-2.82185	0.215768	0.320466	1.01706
Ptch2	1.45597	1.7219e-05	0.00048718	1.71489	0.133726	0.345647	0.33837
Nfkbie	1.19989	6.2606e-07	3.1258e-05	1.63022	0.12784	0.213895	0.18126
Them5	-1.91069	8.9792e-08	6.208e-06	-1.25634	-0.100093	0.19472	0.351423
Cdca3	1.09724	0.00071799	0.0089573	1.20514	-0.0986484	0.243076	0.264003
Cd207	2.07496	2.3926e-05	0.00063393	2.10097	0.17348	0.361794	0.550984
Tmem71	1.03551	0.0019939	0.019597	0.985444	-0.0841262	0.357511	0.168694
Uprt	1.15724	7.4431e-05	0.001549	1.27015	-0.109043	0.138289	0.380101
Marveld3	-1.06536	0.0012851	0.014101	-0.639782	0.0557052	0.252672	0.195773
Gm29571	-0.7129	0.0064467	0.046811	-0.629726	-0.0554104	0.310076	0.10373
BC023105	1.60349	2.2527e-05	0.00060223	2.09969	0.188282	0.41078	0.298945
Ptar1	0.73264	0.0043975	0.035284	0.872231	0.0802404	0.22346	0.200152
Slc30a3	-1.4297	4.1207e-05	0.00097348	-0.908297	-0.0850808	0.17207	0.365571
Eml5	0.7883	0.0022764	0.021589	0.837629	-0.0792774	0.182383	0.234613
Gm11971	-0.97714	0.0018869	0.018802	-0.511401	0.0488862	0.135532	0.233707
Wasf1	0.91689	0.00053136	0.0071531	1.17061	0.11316	0.139295	0.197547
Camkmt	0.75747	0.0023546	0.022171	1.07805	0.104909	0.219436	0.243865
Col5a3	1.91741	4.5989e-11	7.1437e-09	1.96131	-0.192756	0.18129	0.283803
Tpm2	1.22097	5.6889e-05	0.0012636	1.52799	0.152177	0.212794	0.211121
Btc	1.2027	0.00011101	0.0021039	1.62831	0.164928	0.268258	0.248189
Igf2	-1.74906	1.087e-07	7.236e-06	-1.28087	0.130783	0.178548	0.259338
Gm16174	-1.77085	2.7164e-06	0.00010742	-1.08644	0.112733	0.36102	0.22356
Igf2bp2	1.51279	2.1048e-08	1.7676e-06	1.56504	-0.16283	0.158997	0.203418
Cd300e	0.96296	0.0026508	0.024245	1.26422	0.132029	0.235955	0.151116
Cdon	0.69678	0.0049685	0.038363	0.844869	-0.0917146	0.080592	0.235179
Fancg	0.6659	0.0069922	0.049843	1.01567	-0.114019	0.1382	0.362876
Orm3	3.2049	3.0663e-18	1.2146e-15	3.01883	-0.340309	0.45784	0.326456
Sgtb	0.80861	0.00027158	0.0042185	1.18568	0.139339	0.097623	0.18306
Tm4sf20	1.78582	9.5192e-05	0.0018724	2.38391	0.282699	0.464258	0.42003
A830010M20Rik	1.21801	6.7838e-06	0.00022934	1.6026	0.192789	0.181468	0.171625
Gbp4	1.05313	0.0003908	0.0056018	1.16271	-0.14148	0.252263	0.123974
Unkl	0.96594	0.00059228	0.0077866	1.78801	0.219011	0.131336	0.578633
Ankrd29	-1.57661	1.1092e-06	5.0694e-05	-1.23317	-0.152281	0.1992	0.162503
Cidea	7.87642	2.7924e-13	5.7211e-11	6.66624	-0.895717	0.419181	0.629097
Slc35f1	-2.76742	7.6784e-08	5.4636e-06	-1.75217	0.235852	0.242468	0.414804
9130409I23Rik	3.16174	1.8463e-34	4.8756e-31	3.95593	0.550534	0.175867	0.153513
Glb1l	0.68659	0.00094607	0.01112	1.05037	0.14828	0.0621016	0.194247
Aldh18a1	0.76469	0.0066669	0.047898	1.10667	0.161543	0.242228	0.172223
Mup-ps20	-1.89727	0.00059915	0.0078497	-1.01317	0.148615	0.374109	0.703213
St6galnac2	1.36897	7.2072e-07	3.5317e-05	1.74445	0.259057	0.277517	0.179136
Lyz1	1.15753	0.00047035	0.0065317	2.14623	0.320086	0.507284	0.280536
Gm23119	-1.69183	0.00014232	0.0025451	-1.23234	0.186667	0.251595	0.350856
Gnai1	3.49553	9.8281e-29	1.374e-25	4.279	0.656983	0.312043	0.23303
Acot11	3.41988	4.5756e-30	7.7674e-27	4.20323	0.648695	0.144929	0.458069
Zfp518b	0.85809	0.001348	0.014622	1.3969	0.216848	0.1458	0.308197
Kif26a	0.82184	0.0001746	0.0029934	1.27623	0.20087	0.12256	0.100843
Acot9	1.02264	8.2242e-05	0.0016749	1.64504	0.261543	0.302288	0.151315
Bhlhb9	1.27465	7.911e-06	0.00026113	1.77035	0.284454	0.221581	0.338105
Pde3a	0.76117	0.00032529	0.0048348	1.24971	0.201206	0.0584113	0.139448
Robo1	0.92731	0.00027381	0.0042421	0.86904	-0.140786	0.0426995	0.292725
Far1	0.81476	0.0024055	0.022578	1.26161	0.205468	0.0807482	0.190548
Sall4	1.13671	2.0322e-06	8.4287e-05	1.64122	0.267346	0.110257	0.137908
Kbtbd8	0.96346	0.00028333	0.0043612	1.41503	0.233323	0.111153	0.232749
Zscan20	0.77389	0.00024246	0.0038627	1.18322	0.195854	0.135099	0.111304
Spag4	0.77814	0.0013167	0.014348	1.27947	0.211967	0.123645	0.134451
Pparg	3.31594	1.5402e-46	1.2202e-42	4.29095	0.722619	0.192194	0.099882
Slc22a3	1.82464	1.6776e-16	5.3879e-14	2.45882	0.41475	0.122819	0.118108
C920021L13Rik	-1.02457	0.0033261	0.028724	-0.857552	-0.146708	0.262233	0.261333
AA986860	-1.22576	0.00034049	0.0050082	-0.788892	0.135771	0.19995	0.21548
Slc16a13	0.99181	2.9061e-05	0.00073882	1.33503	0.2301	0.0867998	0.247835
Arl6	0.64664	0.0060946	0.044997	0.780087	-0.135621	0.12419	0.182243
Sdr16c5	-2.07575	0.00049902	0.0068238	-2.00063	-0.347971	0.494411	0.344111
Map4k1	0.66982	0.0045856	0.036303	0.758422	-0.132068	0.182665	0.13199
Ttc39a	2.00404	9.2651e-08	6.364e-06	2.62946	0.458924	0.26591	0.285004
Lpar1	2.33256	1.8568e-20	9.1935e-18	2.99314	0.523315	0.172721	0.203173
Gpr135	1.04181	0.00034889	0.0051089	1.76942	0.313206	0.156584	0.403144
Rasgrp1	1.34101	1.1923e-07	7.7421e-06	1.96001	0.34821	0.196319	0.112975
Npnt	2.92483	1.3908e-17	5.0851e-15	2.50865	-0.448806	0.305161	0.225831
Pole	1.18838	1.8637e-06	7.8117e-05	1.76222	0.315379	0.151379	0.188964
Peli3	-1.33656	0.00010148	0.0019688	-1.15526	-0.20727	0.311278	0.365498
Myo1f	1.13133	0.00043275	0.0061037	1.28522	-0.236866	0.354114	0.133175
Mest	1.03482	3.666e-05	0.00088477	1.72036	0.325624	0.109011	0.264845
B4galnt3	1.26376	0.0011549	0.012929	2.43525	0.463716	0.19187	0.760983
Abcc1	0.80256	0.0021075	0.020452	1.21913	0.235856	0.195515	0.179905
Rab11fip5	0.94125	0.00029379	0.0044758	1.43695	0.280103	0.180406	0.244528
Fry	0.89585	0.00023114	0.0037344	1.15764	-0.226082	0.0986885	0.358196
Nhsl2	0.74778	0.0050153	0.038649	1.15766	0.228243	0.186672	0.128017
Wfdc2	1.885	8.6191e-11	1.2567e-08	2.72663	0.541756	0.266476	0.119302
Mtnr1a	2.09965	5.9375e-10	7.5059e-08	2.93589	0.587387	0.108967	0.443191
Blm	0.81727	0.00067421	0.0085503	1.3584	0.279798	0.130513	0.189878
Pms2	0.61153	0.0042992	0.034635	1.02048	0.21069	0.0864711	0.214699
Tnfaip3	1.68528	1.9404e-08	1.6411e-06	2.51639	0.523417	0.350953	0.271542
Ddias	1.42321	5.0083e-05	0.0011402	1.47169	-0.316167	0.357572	0.306985
Cyp26a1	2.70109	1.8279e-09	1.9928e-07	4.07182	0.904339	0.228768	0.458376
Gbp9	1.33265	8.9408e-07	4.2328e-05	2.08315	0.463115	0.244561	0.183062
Acss3	2.79295	5.9997e-24	4.5996e-21	4.3601	0.971113	0.1628	0.55881
Plin4	5.15328	6.8568e-18	2.5866e-15	4.07349	-0.912045	0.347504	0.54516
Ccdc77	0.65739	0.00052749	0.0071175	1.16329	0.263397	0.0724437	0.0656207
Cyp2d12	0.92833	0.00036811	0.0053573	1.70593	0.388009	0.209566	0.248287
Gldn	-3.85939	1.9099e-11	3.1742e-09	-2.97653	-0.678072	0.218285	0.250239
Prdm10	0.9162	0.00089662	0.010655	1.4999	0.343094	0.0958994	0.333573
Lpcat2	0.71248	0.003625	0.030572	1.20626	0.27909	0.171748	0.149085
Spice1	0.66553	0.0039291	0.032446	0.694601	-0.161638	0.141783	0.117635
Slc8a3	-3.20095	1.7204e-09	1.8929e-07	-2.64087	-0.61544	0.370745	0.296201
2510046G10Rik	-0.90431	0.0056701	0.04251	-0.719796	-0.169987	0.2792	0.299264
Cbl	1.55425	1.7583e-06	7.4488e-05	2.57837	0.609493	0.138883	0.579162
Pdlim2	1.14687	1.1565e-06	5.2255e-05	1.75436	0.415064	0.264144	0.120676
Serinc2	2.03597	1.2947e-11	2.1669e-09	3.09753	0.733987	0.294028	0.136066
Srgap3	-1.53087	0.00096207	0.011247	-1.31278	-0.312283	0.28799	0.369202
Tlr12	1.47385	6.8703e-05	0.0014579	1.34987	-0.323703	0.234371	0.293238
Gm19426	-1.37101	6.9597e-05	0.0014735	-1.17154	-0.284257	0.236105	0.179743
Sgsm1	-1.41654	6.5615e-06	0.00022341	-0.873673	0.212445	0.274014	0.150804
Gm379	-2.9307	1.5606e-05	0.00045395	-2.60641	-0.634208	0.423781	0.112563
Gramd1b	2.44311	1.5914e-19	7.2732e-17	3.47754	0.84696	0.24886	0.16211
Trim13	0.90817	0.00025291	0.0039885	0.985416	-0.242079	0.124551	0.325392
2010107G23Rik	0.91767	0.0054423	0.041139	1.57333	0.387436	0.237916	0.303586
Apaf1	1.17689	3.0656e-09	3.1404e-07	1.8531	0.457903	0.124485	0.203603
Sertad4	-1.98847	1.3792e-08	1.2051e-06	-1.22852	0.305562	0.160838	0.312831
Mrvi1	1.33765	2.4932e-08	2.0362e-06	1.99523	0.501452	0.234489	0.10525
Ildr2	2.33804	8.6428e-17	2.8138e-14	3.30935	0.83377	0.280981	0.22173
Rpl28-ps1	-2.25148	5.247e-05	0.0011843	-1.95769	-0.500619	0.157529	0.308138
Ighg2c	-1.7724	0.00047991	0.0066158	-0.843885	0.215936	0.302946	0.593557
Cpeb1	1.09353	3.2721e-07	1.8297e-05	1.66359	0.426472	0.194607	0.163754
St6galnac4	1.35252	8.9857e-08	6.208e-06	2.2525	0.577547	0.190482	0.248281
Raet1d	3.99691	2.6919e-27	2.908e-24	3.27156	-0.839602	0.228353	0.403803
Mms22l	1.2386	9.3163e-07	4.3671e-05	1.19433	-0.310242	0.146891	0.235675
Otub2	0.82951	0.00019415	0.00325	1.44008	0.37922	0.164973	0.231217
Xrcc2	0.92482	0.00011095	0.0021039	0.962497	-0.253686	0.120052	0.27912
Rbl1	1.2176	1.4671e-07	9.2486e-06	1.96705	0.521736	0.162553	0.136133
Ubd	2.71568	1.593e-09	1.7775e-07	2.30425	-0.612044	0.412981	0.0949645
Fitm1	5.69254	1.2851e-33	2.5451e-30	4.53866	-1.20812	0.126264	0.333861
Slx4	0.58928	0.0060686	0.044846	1.07629	0.289899	0.192178	0.1606
Rbfox3	-1.29852	0.00011068	0.0021027	-0.67767	0.183729	0.0992652	0.266777
Rpl12	-1.02304	0.0067602	0.048509	-0.794616	-0.215506	0.28362	0.405417
Rel	0.83957	0.0060105	0.04452	0.768904	-0.208989	0.116165	0.293729
Zfp41	0.70206	0.0045757	0.036244	1.37964	0.375986	0.0820567	0.271945
Fbln2	0.97665	0.00098207	0.011421	1.57093	0.435015	0.231701	0.261245
Gucy2c	-1.45226	0.0040388	0.033053	-1.06189	-0.294614	0.448342	0.523296
Tc2n	1.3324	0.00056887	0.0075445	1.2184	-0.339723	0.451707	0.159298
Myom3	2.61424	7.7769e-08	5.5008e-06	2.14925	-0.602021	0.520886	0.306144
Btbd10	0.87453	6.8452e-05	0.0014564	0.852923	-0.239	0.132722	0.103665
Ccdc171	0.8552	0.0004758	0.0065782	1.60583	0.454959	0.152891	0.244499
Psd4	1.70383	7.6371e-12	1.2965e-09	2.90104	0.823762	0.241575	0.388386
Polk	0.99261	7.4046e-07	3.5987e-05	1.7298	0.496492	0.125362	0.190752
Recql	0.91178	0.0015686	0.016437	1.52399	0.440791	0.217825	0.281154
Tmem206	0.58072	0.0044558	0.035619	1.15775	0.339195	0.0772018	0.0657947
Prok1	1.4047	3.7998e-06	0.0001438	2.30161	0.682946	0.136555	0.35584
Rad18	0.9763	0.00046018	0.006422	0.875388	-0.25991	0.221483	0.224215
Obp2a	4.47487	1.0177e-96	2.4187e-92	6.90684	2.05166	0.1206	0.223472
Snora20	0.85567	0.00069006	0.0086835	0.846929	-0.252995	0.127204	0.142061
Sema3e	2.52546	1.0401e-13	2.3768e-11	2.19763	-0.658086	0.195649	0.359329
Gm4673	-1.4306	5.0737e-06	0.00018051	-0.729368	0.220607	0.202724	0.200082
Atp7a	1.50919	6.2112e-07	3.1077e-05	2.76807	0.842777	0.161369	0.541967
Rab27a	2.47665	2.3533e-20	1.1414e-17	3.82924	1.17084	0.273774	0.203093
Elf4	0.97984	0.00010555	0.0020328	1.74122	0.533348	0.194415	0.216575
Cntrob	0.61104	0.0038907	0.032297	1.18755	0.365735	0.108773	0.136728
Rpl10a-ps1	-1.0798	0.00038991	0.0055923	-0.531033	0.164235	0.192834	0.124318
Loxl2	1.33353	2.1046e-07	1.2599e-05	2.20303	0.687245	0.192325	0.182282
Sult1e1	3.12854	6.6988e-24	4.8243e-21	4.95588	1.54651	0.164291	0.429118
Sema3g	-1.49794	0.0026744	0.024427	-1.99915	-0.627837	0.439313	0.385524
Gm6030	-1.30016	0.00043384	0.0061155	-1.05789	-0.336895	0.109369	0.306252
Mcm2	1.76362	2.6188e-12	4.7875e-10	2.89596	0.929608	0.204159	0.131251
Gspt2	1.30662	1.4192e-09	1.5985e-07	2.21702	0.719165	0.190685	0.159889
Clip2	1.40245	1.6763e-09	1.853e-07	2.60343	0.84623	0.270912	0.106435
Fam78a	0.85531	0.001688	0.017367	0.920462	-0.299276	0.163686	0.327957
3010003L21Rik	-1.56897	6.3055e-05	0.0013686	-1.42892	-0.46766	0.183289	0.305291
1700045H11Rik	-1.30924	0.0066059	0.047646	-1.23043	-0.409114	0.105084	0.199088
Chaf1a	1.80487	8.0851e-09	7.565e-07	1.47054	-0.489238	0.231519	0.0977316
Gbp6	2.07857	1.007e-08	8.9975e-07	3.76278	1.25469	0.380816	0.357827
Rpl36	-0.85146	0.0031164	0.027411	-0.770668	-0.258279	0.176073	0.128379
Nipa1	0.8422	5.6778e-05	0.0012623	1.7041	0.572221	0.0599401	0.164652
Ncapg2	0.87238	0.0062293	0.045637	0.815914	-0.274204	0.159515	0.246612
Nes	0.77575	0.0049009	0.037952	1.59027	0.536944	0.202507	0.202684
Adcy1	-2.38762	2.368e-07	1.3828e-05	-1.43425	0.488226	0.38851	0.254087
Gm8995	1.1281	5.5395e-07	2.8192e-05	2.1008	0.722495	0.199868	0.184607
Plekhm3	1.07024	2.2581e-06	9.2688e-05	2.04085	0.703522	0.16073	0.225802
Mcm5	1.43832	6.7871e-07	3.3396e-05	2.53241	0.874347	0.224932	0.175249
Irx1	-1.79882	2.7731e-05	0.00071172	-1.89893	-0.665671	0.267572	0.144
Dock10	0.95851	0.00028289	0.0043573	1.85474	0.650967	0.20926	0.182362
Pm20d2	1.15771	9.4897e-05	0.0018724	1.01933	-0.359197	0.12227	0.339201
Magee1	0.79234	0.0017488	0.017792	1.62139	0.574201	0.146211	0.282326
Klhl11	0.78631	0.0029563	0.026382	1.88615	0.67017	0.151286	0.411265
Col5a2	1.16464	5.2649e-06	0.0001862	2.12457	0.754964	0.208321	0.109022
Gm14420	1.24403	2.0702e-06	8.5628e-05	2.04744	0.7277	0.181312	0.30247
Aatk	2.50412	3.1744e-25	2.7942e-22	4.08128	1.45404	0.3041	0.10654
Cd300lb	0.71435	0.0031702	0.027761	1.57326	0.566159	0.207669	0.120822
Pcdh20	-2.54595	9.0068e-05	0.0018003	-2.57753	-0.928176	0.248414	0.791339
Wdr44	1.17078	9.5585e-09	8.6049e-07	2.16586	0.780274	0.0795067	0.204925
E230001N04Rik	-1.72691	0.0018418	0.018438	-2.05919	-0.74471	0.198916	0.508924
Fam110a	1.13801	6.9811e-05	0.0014735	2.0387	0.741481	0.266021	0.194029
Arhgap44	1.12146	2.4066e-08	1.9859e-06	2.12556	0.774061	0.113827	0.130241
Atp1a2	-2.00324	9.0626e-05	0.0018084	-2.01359	-0.744126	0.223946	0.317649
Tmie	1.66186	1.1173e-06	5.0899e-05	3.16401	1.16944	0.294904	0.320655
Gfod1	0.9314	0.0014886	0.015786	1.98413	0.735258	0.220259	0.295022
Slc15a5	1.00465	0.00013288	0.0023996	0.880111	-0.326761	0.159578	0.150553
Col12a1	1.45748	2.3741e-12	4.4018e-10	2.70036	1.01083	0.127666	0.152305
3930402G23Rik	-2.05032	1.8967e-05	0.00052416	-1.99852	-0.753669	0.141001	0.375826
Tlr4	0.87496	0.00038358	0.0055236	1.73238	0.654837	0.156026	0.209873
Zfp704	0.72739	0.00020683	0.0034137	1.5713	0.597361	0.103299	0.0405762
Gm4963	-1.0484	0.0026099	0.024005	-0.945155	-0.359641	0.234476	0.179255
Pde4d	1.13535	3.5094e-05	0.00085456	2.51907	0.966075	0.191249	0.456626
Acot6	1.04467	1.6084e-05	0.00046333	1.88204	0.722446	0.152332	0.357332
Gm340	0.81765	0.00056296	0.0074828	1.62559	0.625499	0.0457259	0.335785
Nin	0.58629	0.0057674	0.043144	1.31717	0.507367	0.120825	0.0758769
Slc13a2	-2.03187	1.3042e-09	1.4831e-07	-1.17272	0.453111	0.356013	0.17246
Stk39	0.95576	7.3227e-05	0.001532	1.91268	0.739418	0.266709	0.075068
Robo2	0.58518	0.0067948	0.048699	1.53362	0.593528	0.0470342	0.226199
Fgl2	0.96718	0.00013948	0.0025017	2.14469	0.835765	0.338844	0.0711599
Klhl28	0.96329	0.0010706	0.01218	2.16032	0.842056	0.107027	0.476585
Tmem107	-1.0565	0.0013985	0.015067	-0.787119	-0.307388	0.224365	0.329374
Anxa8	2.10919	4.8527e-14	1.1533e-11	1.5714	-0.615553	0.165262	0.15541
Clstn3	2.46976	2.5186e-24	1.9952e-21	4.40482	1.74114	0.227886	0.187292
Limk1	1.32314	1.0043e-08	8.9975e-07	2.5505	1.01348	0.235101	0.117288
Fbxo40	2.15572	2.1935e-19	9.8359e-17	4.0776	1.62118	0.107243	0.27783
Thbs2	0.81299	0.00054502	0.0073016	1.57079	0.629405	0.131241	0.204339
Olig1	1.29479	3.6605e-06	0.00013964	2.73725	1.09985	0.211881	0.230335
Pigh	0.98883	8.974e-05	0.0017952	2.10417	0.853704	0.149431	0.273125
Myef2	0.71607	3.013e-05	0.00075535	1.73246	0.703184	0.0723627	0.116286
AI118078	-0.87194	0.0066553	0.047858	-0.834403	-0.341046	0.222605	0.246913
Soga1	0.86594	0.00053902	0.0072334	1.97926	0.810559	0.144783	0.271668
Neu3	0.84932	0.0032913	0.028517	0.710804	-0.292018	0.198455	0.091404
Nup62cl	-1.5424	0.00017429	0.0029929	-1.71839	-0.70635	0.1904	0.251119
B930041F14Rik	1.23298	0.00073336	0.0090918	1.03124	-0.424263	0.364056	0.144303
Tlr8	1.26741	0.00015557	0.0027347	0.93088	-0.383281	0.215964	0.390166
Phospho1	1.80528	2.4481e-08	2.0132e-06	1.53529	-0.633976	0.208976	0.348223
Ifi27l2b	2.34268	1.5635e-13	3.4406e-11	4.41327	1.823	0.282393	0.183712
Tff2	-3.11483	4.3882e-06	0.0001627	-2.97298	-1.22997	0.224175	0.269226
Wfdc12	-1.87948	0.0016606	0.017152	-1.94934	-0.808187	0.533999	0.325194
9130230N09Rik	-1.16469	0.00039196	0.0056116	-1.47159	-0.615166	0.229163	0.130007
Erp27	-3.28132	1.1549e-07	7.5408e-06	-2.9116	-1.22224	0.259211	0.350026
Slc38a5	-4.39805	1.973e-21	1.0657e-18	-2.37644	0.998957	0.274509	0.301065
Mlkl	1.09265	7.6236e-06	0.00025376	2.41081	1.01369	0.266362	0.0897363
Iglon5	-1.00329	0.0030787	0.02721	-1.07287	-0.452938	0.156834	0.156647
Pik3r3	1.16119	9.0114e-07	4.2577e-05	2.54203	1.0751	0.0859855	0.334422
Mfsd9	0.65208	0.0027375	0.02486	1.91935	0.816777	0.101775	0.36671
Sfrp1	-1.32988	2.2211e-06	9.1326e-05	-0.600774	0.256574	0.134884	0.190674
Nfe2l3	-2.25185	0.00014612	0.0026017	-2.28317	-0.975764	0.176007	0.4377
Trim45	0.80794	0.0018097	0.018225	0.75044	-0.321698	0.118816	0.218406
Pvt1	0.84532	0.0035871	0.030331	0.792803	-0.339948	0.261452	0.116555
Ap3m2	0.64567	0.0016742	0.017255	1.73955	0.746034	0.109326	0.210681
Pde4a	1.02944	2.9913e-05	0.00075385	2.27065	0.97766	0.124302	0.136806
Mcm4	1.34528	7.4409e-10	9.1627e-08	2.73754	1.18859	0.22889	0.131967
Flt3l	-1.03161	8.2109e-05	0.0016736	-0.433105	0.188934	0.115304	0.151175
Serac1	0.88627	0.00017809	0.0030385	2.06707	0.902143	0.0950968	0.3878
Cyp2c38	2.64393	4.6541e-20	2.1688e-17	4.9868	2.18712	0.287312	0.380263
Tchh	0.9809	0.0058807	0.043771	1.919	0.841921	0.295646	0.36545
Slc18b1	0.66924	0.0014383	0.015384	1.65017	0.725499	0.0793001	0.173923
Brms1l	0.65455	0.0039265	0.032446	1.62819	0.716389	0.175035	0.100099
Phldb1	1.26699	2.3102e-09	2.4511e-07	2.80028	1.23661	0.202648	0.0944422
Gpx6	-2.3366	3.2254e-06	0.00012505	-2.52146	-1.11391	0.140733	0.296886
Lrp11	1.19091	3.6636e-07	1.9943e-05	2.4946	1.10527	0.206871	0.181708
Neil2	-1.56363	0.0015179	0.016054	-1.92318	-0.854294	0.242518	0.366085
C3ar1	0.69688	0.003253	0.028277	1.87008	0.835745	0.184666	0.13157
4930480K23Rik	0.54025	0.0059283	0.044056	1.40697	0.62943	0.117577	0.17804
Fam19a5	0.94687	0.00013431	0.00242	2.38428	1.06792	0.0694852	0.242708
Taf4b	0.77329	5.9068e-05	0.0013022	1.84191	0.825906	0.0889941	0.178532
Fabp7	0.92838	0.0011613	0.012982	1.79971	0.808249	0.157747	0.287961
Ppfia4	0.82143	0.00617	0.045349	0.768072	-0.346071	0.259645	0.163034
Mlst8	1.03316	6.2971e-06	0.00021745	2.51877	1.14033	0.0624391	0.353594
Samd4	1.06301	1.7642e-07	1.0948e-05	2.46866	1.11841	0.226023	0.0560082
1700113H08Rik	-2.38913	2.2546e-07	1.3263e-05	-1.2531	0.568672	0.311835	0.330337
Acnat2	2.74682	1.3331e-22	8.1234e-20	5.23738	2.38842	0.460992	0.302975
March9	-1.12017	0.0047307	0.03713	-1.32557	-0.604529	0.142606	0.351874
Fan1	0.86576	0.0001831	0.0031038	2.30653	1.05566	0.166067	0.353036
Gm12718	0.75258	0.0031666	0.027745	2.10212	0.963317	0.0404131	0.324082
Arhgef9	0.79042	0.0010371	0.0119	1.87168	0.859974	0.14319	0.148252
Ikzf1	0.75566	0.0023261	0.021972	1.96917	0.906399	0.205762	0.155412
Tfcp2l1	1.53854	8.714e-12	1.4688e-09	3.49393	1.61061	0.121125	0.247879
Coil	0.77321	8.0641e-05	0.0016536	1.97228	0.909233	0.154952	0.208155
Akr1c18	-3.10727	9.1918e-06	0.00029499	-3.03749	-1.40109	0.177481	0.0749931
Adcyap1r1	0.91236	0.005133	0.039402	2.11815	0.9797	0.386585	0.229181
Pik3cd	0.69652	0.0040772	0.033253	1.9184	0.887431	0.242038	0.151615
A230005M16Rik	1.65734	0.00011609	0.0021811	1.37051	-0.635488	0.230519	0.489245
Fam65b	1.45925	1.7026e-05	0.00048229	1.20468	-0.560889	0.389122	0.199364
Veph1	1.11103	0.00073159	0.0090793	0.892793	-0.415721	0.188321	0.369162
Senp8	0.54234	0.0039582	0.032629	1.49475	0.697077	0.0786779	0.138707
Cidec	2.57726	0.00019327	0.0032438	5.04746	2.35594	0.433479	0.685635
Supt20	0.62717	0.0062533	0.045752	2.10022	0.980913	0.121335	0.391174
Wnt5a	0.79226	0.00016125	0.0028179	2.01901	0.947991	0.100352	0.300936
Nbea	0.87804	0.0021457	0.020721	0.708309	-0.33314	0.0821098	0.285137
Mthfr	1.31353	0.00011782	0.0021996	2.92537	1.37606	0.354576	0.282658
Lgals1	1.45243	5.2771e-05	0.0011888	3.58354	1.68674	0.505392	0.112807
Piezo1	1.05312	3.9385e-06	0.00014857	3.03756	1.4321	0.114011	0.398605
Ttbk1	1.5684	7.0361e-10	8.7549e-08	3.79757	1.79573	0.193119	0.316402
Fam126a	1.73055	1.5247e-20	7.7099e-18	3.88704	1.84083	0.160969	0.0446728
F830016B08Rik	0.85161	0.00059525	0.0078116	2.02072	0.957166	0.223972	0.236056
Ispd	0.63411	0.00020698	0.0034137	1.67699	0.794908	0.065182	0.135417
Gas7	0.80429	0.00035807	0.0052304	1.99395	0.946432	0.175277	0.0953435
Tifa	1.32254	1.4452e-06	6.3488e-05	3.16114	1.50066	0.331304	0.173233
Zfp709	0.67468	0.00040726	0.0058132	1.6784	0.797059	0.164934	0.20093
Gbp2	0.97998	0.00048865	0.0067167	2.58578	1.22919	0.323429	0.0752187
Endod1	1.08021	3.4757e-05	0.00084808	2.66269	1.2728	0.320145	0.16285
Gpr39	0.738	0.00024	0.0038306	1.92283	0.920386	0.112811	0.26094
Rragd	0.58567	0.0045547	0.036139	1.57541	0.75419	0.205186	0.0978793
Gm14164	-3.00725	4.8538e-06	0.00017505	-2.89756	-1.38865	0.294494	0.271428
Ift57	-1.1607	0.0011403	0.012795	-1.54835	-0.743506	0.292402	0.076969
Gulp1	-1.2549	0.0020967	0.02037	-1.76329	-0.847302	0.433863	0.294639
Gm12217	-2.00715	0.00019382	0.0032485	-2.31723	-1.11943	0.494658	0.281187
Jade3	0.69914	0.00085768	0.01031	1.70508	0.825399	0.122552	0.218039
Osmr	0.64569	0.004995	0.038505	1.67285	0.810055	0.160817	0.200614
Gm15998	-2.00397	0.00051643	0.0069974	-2.30978	-1.11986	0.327968	0.324175
Gm10076	-1.31073	0.001709	0.017522	-1.48194	-0.72275	0.289724	0.212376
Rpl14-ps1	-0.83833	0.0016129	0.016746	-0.391714	0.191084	0.232783	0.153335
A630076J17Rik	0.85107	0.0034858	0.029704	2.23633	1.09162	0.0954664	0.340771
Zfp26	0.75536	0.0005704	0.0075482	2.0711	1.01234	0.0761354	0.3362
Aak1	1.11746	0.00045242	0.0063398	3.30765	1.6207	0.174954	0.626818
Nfatc2ip	0.54365	0.0023174	0.021908	1.59908	0.784106	0.0490682	0.11921
Ap5b1	0.78976	0.00013834	0.0024833	2.07505	1.01821	0.161646	0.207082
Synm	1.15295	3.4197e-05	0.00083699	2.64306	1.30062	0.195386	0.361916
Cxcl9	1.98545	5.5656e-09	5.3769e-07	4.96726	2.44562	0.454249	0.236373
Agk	0.98577	0.00061866	0.0080388	0.811522	-0.400042	0.18183	0.302653
Btnl9	0.61301	0.0010048	0.01162	1.6673	0.822604	0.113603	0.0820118
Trim46	-1.26316	0.0015941	0.016609	-1.56024	-0.772688	0.214649	0.197581
Cmpk2	0.97328	0.00010691	0.0020529	2.5778	1.27864	0.252953	0.174192
Ccr2	1.33874	0.0002338	0.0037655	1.20031	-0.595531	0.519598	0.207261
Tdrp	1.51989	2.2995e-13	4.8794e-11	3.5589	1.77313	0.204832	0.166247
Itga8	0.80726	6.8299e-05	0.0014545	2.17469	1.08542	0.0469787	0.203797
Gyltl1b	-1.2104	0.0057554	0.043085	-1.83191	-0.914526	0.249312	0.429563
Gm3571	-1.67365	0.00021454	0.0035115	-2.07478	-1.04102	0.250885	0.222791
Arhgef6	0.66004	0.00081105	0.0098798	1.81738	0.912667	0.127446	0.113237
Gm9892	-1.0403	0.0044657	0.03565	-1.09893	-0.552101	0.153084	0.232743
Cd209g	-2.1271	0.00021182	0.0034839	-2.43813	-1.22529	0.197071	0.386783
Stx1b	1.12559	8.0575e-08	5.6656e-06	2.72697	1.37217	0.0657203	0.237824
Pola1	0.58893	0.0024694	0.023006	1.94389	0.980294	0.0744553	0.252707
Car5b	0.73299	0.00016791	0.0029107	2.00112	1.01024	0.174851	0.188076
Zfp72	1.03488	4.8332e-05	0.0011077	0.839018	-0.424073	0.145124	0.26376
Nhlrc1	0.69799	0.00087203	0.010441	1.93488	0.979181	0.13108	0.254351
Elmo1	0.83147	9.4109e-06	0.00030062	2.02211	1.02497	0.185633	0.0585608
Smpd3	2.56052	7.3637e-10	9.1149e-08	5.90617	3.00058	0.256907	0.456187
Wdfy2	0.74352	0.0037597	0.031484	2.76726	1.40716	0.0897626	0.460341
Celsr1	1.55314	3.611e-05	0.0008748	3.33154	1.69532	0.502483	0.305955
E2f1	0.85978	3.353e-05	0.00082323	2.55051	1.29866	0.153022	0.242025
Mcm6	1.57567	8.1953e-09	7.626e-07	3.51983	1.79258	0.317821	0.177526
Gm13194	-1.11894	0.0011252	0.012662	-1.44047	-0.733885	0.208827	0.143388
Rgs12	0.98732	4.0556e-05	0.00096193	2.70639	1.38013	0.14103	0.362735
Trpm2	0.92448	3.1844e-05	0.0007867	2.36151	1.20428	0.127546	0.09969
Tmod1	-2.69131	2.9067e-05	0.00073882	-2.61118	-1.33368	0.4108	0.30152
Mep1b	-2.48701	0.00011584	0.002178	-2.8169	-1.43958	0.281624	0.217129
Gm28229	-1.48218	0.00063135	0.0081415	-1.95655	-1.0007	0.345331	0.147019
Asic1	0.58505	0.0015254	0.016084	1.84828	0.946471	0.0877678	0.19994
Ajuba	1.20563	1.2499e-09	1.442e-07	3.1009	1.59648	0.169855	0.185248
Ntrk2	2.63919	2.3316e-15	6.5967e-13	5.92009	3.05141	0.206209	0.565655
Mras	0.95176	2.7511e-07	1.5679e-05	2.45288	1.26505	0.15111	0.0468682
Gm14091	-1.9403	0.00030632	0.0046105	-2.37594	-1.2278	0.329633	0.410662
6430573F11Rik	0.66695	0.0006902	0.0086835	1.87038	0.967669	0.117908	0.107435
Mcm3	1.19052	9.5334e-08	6.5294e-06	3.19677	1.65438	0.2275	0.204576
Gm7628	-1.34073	0.00069816	0.0087421	-1.74226	-0.906671	0.134454	0.244888
Tbc1d4	1.55259	3.1147e-17	1.0575e-14	3.78585	1.97403	0.0918783	0.207995
Ddb2	0.8373	0.0044556	0.035619	0.712988	-0.371909	0.0730784	0.425062
Gm10221	-2.54719	9.9433e-06	0.00031341	-2.78021	-1.45039	0.279742	0.241171
Tubb6	1.35987	7.3275e-07	3.5744e-05	3.59325	1.87681	0.361947	0.0623551
Parvg	0.64033	0.0032939	0.028529	1.99836	1.0443	0.182395	0.0662203
Asap2	1.29734	3.4691e-05	0.00084797	2.93672	1.53537	0.218739	0.286539
Zfp51	0.55554	0.0010537	0.012029	1.68154	0.879176	0.102692	0.072049
Tmem237	0.64409	0.00061127	0.007972	2.03738	1.06527	0.100761	0.195203
Col6a3	1.16813	5.2721e-07	2.7179e-05	2.72784	1.4269	0.190162	0.162256
Plek	0.81449	0.0052905	0.040325	2.69779	1.41229	0.396161	0.16213
Thsd1	0.73373	0.00041446	0.0058948	2.07907	1.08915	0.171924	0.14731
Ttc8	0.82589	1.6756e-05	0.00047691	2.36337	1.24035	0.152124	0.227263
Rps28	-1.55361	0.00042002	0.0059559	-1.92411	-1.01121	0.293043	0.0785692
Xpo4	0.88993	0.00053081	0.0071515	3.1632	1.66399	0.0404313	0.570338
Lrrk2	0.97801	0.00015291	0.002698	0.756738	-0.398128	0.0306856	0.281841
Hexb	1.29854	3.4216e-13	6.9502e-11	3.31276	1.74424	0.137242	0.168147
Napb	-0.98789	0.0018253	0.018327	-1.2018	-0.633445	0.0855622	0.104581
Rpl35a-ps4	-3.18646	1.0803e-06	4.9758e-05	-3.0656	-1.61945	0.154229	0.236904
Adam11	2.88893	2.0761e-18	8.3628e-16	6.69956	3.54573	0.162259	0.324281
Fam49a	0.91032	2.4734e-06	9.9295e-05	2.46593	1.30579	0.122798	0.100042
Rps24-ps3	-0.8869	0.0043808	0.035174	-1.02933	-0.546313	0.176982	0.156267
Gm1673	-1.64076	0.0028694	0.025831	-2.25305	-1.1986	0.298278	0.213353
Wdr62	0.6417	0.0018711	0.01866	1.88859	1.00613	0.0915661	0.186718
Rpl9-ps6	-2.19583	0.00040275	0.0057592	-2.61588	-1.39487	0.24694	0.311583
Tm4sf5	-1.42406	0.0039187	0.032416	-1.96208	-1.0501	0.247656	0.320882
Dnah17	-2.54743	0.0012348	0.013675	-3.09029	-1.65478	0.215871	0.442581
Jazf1	-1.95481	3.8208e-07	2.0685e-05	-0.986899	0.530374	0.296958	0.294
Arhgap19	0.58182	0.001818	0.018267	1.80536	0.971696	0.101567	0.0826539
Smc2	0.76804	0.00014628	0.0026017	2.29032	1.23416	0.0705715	0.117786
Gm10086	-2.26362	0.00032877	0.0048773	-2.72052	-1.47113	0.248254	0.359793
Kctd17	0.69158	0.00067588	0.0085623	2.29697	1.24737	0.210286	0.107426
Gabbr1	-0.92723	0.0017198	0.017584	-0.976727	-0.531107	0.0643764	0.136937
Sowahc	0.75548	0.00015266	0.0026975	2.26408	1.23118	0.162368	0.144525
Haus6	0.74794	0.00054414	0.0072939	2.12049	1.15435	0.123504	0.286056
Myof	0.91459	6.2641e-05	0.0013654	2.56459	1.39653	0.188892	0.188111
Hspbap1	0.57409	0.0012958	0.014185	1.97417	1.08157	0.0475118	0.148618
E2f2	0.8254	0.0047964	0.03751	2.57467	1.411	0.292815	0.313012
Lrrd1	-1.89953	0.0005026	0.006862	-2.34357	-1.28816	0.189113	0.337696
Lnp	0.62699	0.00037447	0.00543	1.96925	1.08271	0.039844	0.0688968
Saa3	1.48661	0.00033513	0.0049526	4.00384	2.20168	0.443218	0.39389
Ptprc	0.95351	0.00012011	0.0022232	3.02762	1.66849	0.273724	0.0930279
Gorab	0.52004	0.0058587	0.043635	1.72196	0.949746	0.152541	0.127047
Pde6c	-1.75788	0.00010901	0.0020808	-2.38132	-1.31398	0.290998	0.218208
Rasl10b	1.73808	2.3893e-12	4.4018e-10	1.20381	-0.664544	0.107066	0.133231
Cntnap1	1.86871	1.3963e-05	0.00041494	4.35541	2.41712	0.195504	0.563157
Tlr5	1.36186	0.00010694	0.0020529	4.00971	2.22761	0.104358	0.663931
Rps13-ps2	-1.01629	0.0030992	0.027331	-1.2631	-0.704621	0.0701785	0.241282
Dlg5	0.81723	5.4566e-05	0.0012234	2.52265	1.40981	0.056813	0.293954
Wdfy4	0.8498	2.9826e-05	0.0007525	2.51492	1.41308	0.163186	0.188732
Polh	0.57966	0.0062546	0.045752	2.28719	1.28728	0.0553996	0.376528
Dnaja4	0.74313	2.1657e-05	0.00058424	2.23415	1.25755	0.0817469	0.137301
H2-Ea-ps	1.55417	1.9075e-06	7.9672e-05	4.63434	2.60934	0.338758	0.231496
Parp11	0.75245	5.0085e-05	0.0011402	2.29537	1.29274	0.110269	0.0831074
Pkhd1	1.15722	1.4454e-07	9.1361e-06	3.33958	1.88545	0.091074	0.38598
Zfp810	0.71222	0.0025135	0.023316	2.27137	1.28382	0.157373	0.24944
Ppip5k1	0.73575	0.00060638	0.0079313	2.46901	1.39728	0.134715	0.296877
Gab2	0.57596	0.0020112	0.019727	1.8648	1.05713	0.138689	0.131959
Nlrc5	0.75205	0.00099466	0.011526	2.58929	1.46841	0.189788	0.343818
Ccdc85c	0.81739	0.0019503	0.019265	3.01801	1.71169	0.128314	0.468316
Jag1	0.64121	0.00028593	0.0043897	2.21716	1.2642	0.0847119	0.157362
2310068J16Rik	-1.33445	0.0052142	0.039897	-1.95244	-1.11539	0.16466	0.201818
Atad2	0.58492	0.0052541	0.040099	1.92929	1.10483	0.0756342	0.177793
Rubie	-3.20674	6.0923e-05	0.0013357	-3.10899	-1.78073	0.138944	0.396921
Capza1	0.73158	0.0008406	0.010156	2.06836	1.18484	0.10174	0.258682
Serpina3j	-2.44022	6.6359e-05	0.0014221	-2.70231	-1.54865	0.282629	0.275769
Ncam2	0.81545	0.0044759	0.035708	2.58851	1.48728	0.216075	0.261891
Nek4	0.7156	0.00084155	0.010158	2.77359	1.59452	0.0767808	0.394362
Mme	2.29962	9.4926e-27	9.8087e-24	5.94339	3.41908	0.127917	0.23252
Rps27rt	-2.78748	7.3055e-05	0.0015297	-3.01922	-1.73733	0.204419	0.123649
Tox	0.75095	0.0018415	0.018438	1.92527	1.10787	0.124158	0.3692
1500017E21Rik	1.24184	3.3589e-07	1.8717e-05	4.00146	2.303	0.175096	0.448473
Casc4	0.90424	0.00062469	0.0080897	2.38271	1.37143	0.233284	0.268725
Sh3pxd2b	1.13486	6.4484e-06	0.00022083	3.40035	1.95866	0.184156	0.275654
Entpd2	0.67029	0.00037072	0.0053855	2.19348	1.26739	0.130127	0.130002
Gm15441	-3.67081	0.0013548	0.014676	-1.46867	0.84904	0.616013	1.45804
Slc37a2	0.5536	0.0021369	0.02067	2.0156	1.16755	0.0908639	0.104117
Ddx11	0.57291	0.00056671	0.0075242	2.05778	1.19501	0.0927627	0.147469
Cyp2c39	2.73457	4.796e-26	4.5593e-23	7.12378	4.14108	0.267783	0.359709
Pde7a	0.52584	0.003346	0.028853	2.04815	1.19232	0.13256	0.203342
Gm10642	-1.99779	0.00010028	0.0019503	-2.5668	-1.49694	0.110663	0.210974
Mettl4	0.66331	0.00051281	0.0069563	2.52705	1.4755	0.089266	0.283772
Morc4	0.69397	0.00092348	0.010903	2.13481	1.24668	0.188287	0.203041
Anxa2	1.64497	1.0398e-05	0.00032367	5.03758	2.94376	0.537556	0.148373
Ctps	1.01275	1.8102e-08	1.5475e-06	3.0708	1.79916	0.146953	0.136709
Dock2	0.72349	0.0012199	0.013586	2.34266	1.3732	0.213378	0.14044
Zfp111	0.49048	0.0024638	0.022972	1.74671	1.02493	0.0533332	0.137228
Omd	1.38481	3.9089e-13	7.8727e-11	4.02013	2.35928	0.14281	0.109769
Ccdc176	-1.12121	0.0053316	0.040535	-1.57681	-0.926112	0.305087	0.150872
Cd44	1.12372	0.00030911	0.0046408	3.40431	2.00258	0.291612	0.217741
Slc13a5	0.91634	0.00017474	0.0029934	2.64112	1.55657	0.109944	0.283335
Gpc6	0.57679	0.0017876	0.018055	2.11983	1.25042	0.107961	0.0923973
Ifit2	0.62175	0.0032006	0.027924	2.18256	1.28905	0.177865	0.161755
Gm26982	-1.20329	0.0033016	0.028554	-1.74578	-1.03147	0.263005	0.21489
Zfp142	0.61973	0.0009729	0.011345	2.24522	1.32705	0.0853267	0.193336
Mcam	0.69816	4.876e-05	0.0011164	2.23484	1.3213	0.15098	0.054351
Spata5l1	0.59733	0.0011023	0.012445	2.10744	1.24618	0.0904986	0.226308
Sema5b	4.97345	6.1102e-22	3.5418e-19	2.78197	-1.64531	0.36515	0.437178
Cog5	0.68694	0.0040373	0.033052	3.31482	1.9612	0.0387749	0.478097
Ppl	0.86344	0.00033958	0.0050065	2.58514	1.52955	0.165542	0.294569
Bcl9	0.674	0.00031119	0.004669	2.33322	1.3808	0.090633	0.183042
Mars2	0.63439	0.00050005	0.006834	2.19639	1.30053	0.0611087	0.194064
Ces2c	1.7982	9.4012e-11	1.3624e-08	5.90724	3.50405	0.178261	0.455876
Stap1	1.04485	2.5657e-07	1.4764e-05	3.20448	1.90656	0.162758	0.173823
Lamb3	1.16524	1.6483e-06	7.0582e-05	3.30399	1.96586	0.103608	0.272552
Gm10175	-3.01056	3.6671e-07	1.9943e-05	-3.0235	-1.79996	0.17723	0.417467
Rasd2	-2.38906	0.00026581	0.0041507	-2.91795	-1.74092	0.146864	0.170547
Nuak1	0.59268	0.0042191	0.034101	2.18107	1.30276	0.0481068	0.239528
Zfp369	0.66589	4.158e-05	0.00098111	2.31533	1.3841	0.0871929	0.120133
Cldn7	-1.00605	0.0057452	0.043045	-1.26547	-0.757045	0.106987	0.185612
Mfsd7b	0.53634	0.0025627	0.02368	1.9342	1.15728	0.122888	0.0444732
Kcnab3	-1.44197	0.0023108	0.021854	-2.04766	-1.22635	0.240515	0.29517
Themis2	0.75456	0.0010933	0.012367	2.50597	1.50272	0.187039	0.130945
Inpp5d	0.66613	0.0007784	0.0095555	2.37273	1.42363	0.151253	0.0631939
Uap1l1	0.75372	0.0038744	0.032207	3.04621	1.82779	0.31335	0.22356
Fam199x	0.86965	1.5791e-05	0.00045767	3.00054	1.80173	0.0657304	0.307217
Slc29a3	0.97424	3.5283e-07	1.9366e-05	3.14042	1.88575	0.0522504	0.218039
Ston1	0.73996	0.0026017	0.023938	2.96982	1.78709	0.153952	0.344483
Sesn3	1.42488	3.4382e-08	2.6879e-06	4.1646	2.51189	0.0862422	0.367126
Abr	0.79144	0.00012057	0.00223	2.8618	1.73061	0.219994	0.130192
Gm17281	2.00971	3.0601e-08	2.4405e-06	1.3644	-0.825649	0.3106	0.283414
Armcx4	0.59533	0.0036842	0.030961	2.2632	1.36998	0.146967	0.184214
Gpc1	2.01429	2.2849e-09	2.4351e-07	5.72465	3.47109	0.260235	0.182903
Dab2ip	1.32134	4.8526e-12	8.4799e-10	4.19631	2.54612	0.164694	0.237207
Igsf1	-1.55287	0.0016718	0.017244	-2.22959	-1.35309	0.241978	0.167308
Rprd1a	0.9021	2.4981e-06	9.9448e-05	2.99848	1.82026	0.135946	0.219973
Wfdc15b	-0.98481	0.0053214	0.04048	-1.50198	-0.911911	0.164369	0.136085
Gm20748	-1.00431	0.004655	0.03667	-1.33747	-0.812399	0.163335	0.217995
Rarb	0.67827	0.00042093	0.0059654	2.37476	1.44317	0.070644	0.194823
Arhgap24	0.92155	1.7173e-06	7.301e-05	3.01628	1.83344	0.0829168	0.186962
Zfp770	0.74093	0.00012901	0.0023513	2.79106	1.69783	0.0907944	0.294577
Ccdc183	-1.56828	0.0027151	0.02477	-2.19919	-1.33784	0.0671365	0.165524
Ccr5	0.7237	0.00050357	0.0068663	2.86908	1.74686	0.252149	0.118105
Tbc1d31	0.63099	0.0046649	0.03671	2.24538	1.36892	0.148049	0.192585
Asb2	0.77522	0.00071906	0.008966	2.38768	1.45812	0.204846	0.236722
Ddr2	0.76803	6.3339e-05	0.0013722	2.56458	1.56726	0.135043	0.122363
Tbck	0.90061	0.00031897	0.0047617	3.74393	2.28819	0.0625684	0.499229
Smco2	-2.63339	0.00029594	0.0045028	-2.91077	-1.77952	0.259913	0.311533
9130023H24Rik	0.70135	0.00060955	0.0079581	2.23274	1.36563	0.195438	0.23474
Gbp5	1.14803	2.7948e-05	0.00071421	3.92931	2.40884	0.3019	0.0830661
Piga	0.68179	0.00023166	0.0037402	2.40115	1.47294	0.0911181	0.160453
Col1a1	1.63317	1.0293e-05	0.00032189	4.45773	2.74413	0.499708	0.230682
Aox1	1.89193	2.0887e-28	2.482e-25	5.7448	3.54186	0.107994	0.177464
Klhl14	-2.87991	4.285e-05	0.0009984	-3.14387	-1.94113	0.189008	0.195269
Gm11539	-0.97533	0.0048321	0.03764	-1.49445	-0.922831	0.146291	0.0586055
Trim30d	0.80349	0.00053153	0.0071531	2.81547	1.74007	0.223222	0.213368
Myo15b	0.99686	0.0005907	0.0077733	0.725427	-0.448359	0.121179	0.174157
Gm15860	-1.75474	0.00040959	0.005843	-2.53922	-1.56966	0.27215	0.147499
Btbd3	0.73228	5.2138e-05	0.001179	3.00514	1.86175	0.0577103	0.314164
Pdzrn3	0.91379	8.8868e-06	0.00028657	2.77029	1.71687	0.129028	0.242848
Tmem140	0.59614	0.0029584	0.026382	2.48606	1.54192	0.242539	0.0990054
Tnfrsf19	1.02132	2.2423e-05	0.00060012	3.46013	2.14664	0.17864	0.309264
Msl3l2	1.02954	0.00022884	0.0037048	0.761197	-0.472248	0.119699	0.13985
Abcc3	2.6482	5.4926e-34	1.1867e-30	7.98065	4.95173	0.127665	0.2645
Gstcd	0.62545	0.00082994	0.010058	2.48111	1.54001	0.0784633	0.235617
Ehbp1l1	0.55185	0.0023392	0.022043	2.18193	1.35746	0.14792	0.0718677
Lrrc20	0.60575	0.001913	0.019007	2.7594	1.71742	0.1496	0.348892
Tnfsf10	0.78216	0.00023423	0.0037689	3.023	1.8831	0.0456471	0.333004
Tubb2a	2.12668	4.0295e-07	2.1715e-05	5.55973	3.46336	0.537645	0.305912
Ttc30b	0.77227	1.9684e-05	0.00054207	2.6948	1.67889	0.135333	0.0861064
Ube2i	0.49476	0.0023053	0.021815	2.00904	1.25257	0.0498564	0.114934
Cep250	0.67778	0.0036814	0.030949	2.4403	1.52193	0.161837	0.192512
Rab8b	0.6946	0.00031295	0.0046866	2.65251	1.65568	0.159719	0.0825702
Slc16a5	1.07253	0.00020359	0.0033742	3.49967	2.18633	0.121746	0.598554
Spidr	0.5313	0.0014053	0.015103	2.23126	1.394	0.0316589	0.145136
Scd2	1.15304	5.327e-07	2.7403e-05	3.52085	2.20083	0.244998	0.166171
Hgf	0.7328	0.0035611	0.030211	3.05849	1.91251	0.145835	0.344769
H2-Eb1	1.68763	4.4897e-06	0.00016566	5.64069	3.52859	0.331586	0.284809
Snx11	0.57094	0.0060978	0.044998	2.37369	1.48741	0.150084	0.262531
Smyd1	0.51659	0.002135	0.020668	2.26645	1.42028	0.079567	0.189393
Abca9	0.68117	0.00068616	0.0086557	2.46395	1.54585	0.0668038	0.16143
Rhbdf1	0.85986	1.8361e-05	0.00051217	3.10353	1.94822	0.172006	0.210285
Col5a1	0.81725	0.00018164	0.0030879	2.95755	1.85882	0.18499	0.174093
Tln2	1.1589	6.3918e-11	9.6145e-09	3.88186	2.44076	0.13787	0.109554
Cyp3a59	1.49955	1.0735e-13	2.4298e-11	4.92825	3.10195	0.155467	0.164614
Klhl13	0.9887	1.2481e-09	1.442e-07	3.33498	2.10128	0.119409	0.103025
Gm15222	-1.95268	0.00036615	0.0053353	-2.68497	-1.69268	0.210647	0.241438
Gm17023	-2.64199	0.00022619	0.0036769	-3.10899	-1.963	0.138944	0.108387
Myo9a	0.77562	0.00011653	0.0021876	2.7417	1.73142	0.108223	0.176964
Samd9l	1.49199	1.1489e-12	2.2198e-10	4.89037	3.08926	0.161776	0.20469
Gm10787	-3.86058	0.00020342	0.0033737	-3.2696	-2.06736	0.173117	0.381651
Sgsm2	0.90478	2.4503e-06	9.8535e-05	3.33742	2.11276	0.137519	0.246931
Igsf21	-2.73469	0.00010876	0.0020777	-3.11343	-1.97206	0.136421	0.26452
Pdgfc	0.66847	0.0019376	0.019187	2.68965	1.70364	0.165025	0.154645
Spsb4	0.80653	9.9013e-05	0.0019304	3.08828	1.95815	0.0805899	0.156528
Mid2	0.85683	1.0184e-07	6.9151e-06	3.22543	2.0453	0.0570204	0.230652
Dock7	0.69487	0.0018397	0.018433	2.88518	1.82984	0.0758249	0.345137
Mre11a	0.60846	0.0013764	0.014868	2.77696	1.76426	0.105121	0.287465
Tnks	0.94097	0.0018964	0.018886	4.66783	2.9658	0.0827358	0.657975
Gm16116	-1.10874	0.0064762	0.046996	-1.81715	-1.15672	0.316283	0.224351
Jpx	-0.73055	0.0022383	0.021355	-0.251209	0.159966	0.17439	0.107315
Mical3	0.67418	0.0020191	0.019788	3.05364	1.94611	0.0756228	0.351761
2200002D01Rik	0.97815	0.0010402	0.011917	3.60478	2.29817	0.200469	0.229164
Capn5	0.57909	0.0051007	0.039193	2.18397	1.39452	0.178973	0.165634
Lcp2	0.71301	0.0021887	0.020983	2.94006	1.87752	0.213254	0.0775336
She	0.58214	0.001094	0.012369	2.36635	1.51463	0.10351	0.12379
Ston2	0.89847	1.5689e-05	0.00045584	3.56154	2.28052	0.103628	0.371728
Dck	0.75381	0.00020249	0.0033606	2.83433	1.81496	0.136764	0.166005
Tpte	-1.69882	0.0016009	0.016664	-2.3897	-1.5321	0.175299	0.211463
Lmnb1	0.5808	0.002737	0.02486	2.52368	1.6187	0.087869	0.224343
Arhgap11a	1.94089	6.0553e-10	7.5742e-08	1.2474	-0.800152	0.215756	0.248144
Treh	0.7436	4.084e-05	0.00096674	2.77433	1.78047	0.173168	0.102206
Nfam1	0.59642	0.0039396	0.032487	2.31961	1.48899	0.144615	0.0637843
4930452B06Rik	0.58351	0.0048046	0.037536	2.61683	1.68021	0.0853855	0.24074
Grik5	0.68159	8.9645e-05	0.0017949	2.71962	1.74825	0.109853	0.0959072
Gna14	1.03837	0.00035001	0.005119	3.62203	2.32846	0.174884	0.422939
H2-Ab1	1.49772	4.3617e-05	0.0010123	5.55384	3.58668	0.338841	0.277348
Dopey2	1.83104	4.3228e-16	1.3171e-13	5.50843	3.5704	0.203058	0.302236
Zfp229	0.53904	0.0021487	0.020733	2.32461	1.50722	0.137371	0.172142
Ccdc71l	0.54518	0.0060607	0.044802	2.45315	1.59145	0.176074	0.131495
Gm6136	-1.43665	0.0024726	0.023027	-2.24064	-1.45545	0.198371	0.14308
F930017D23Rik	-1.74864	0.00045602	0.0063714	-2.49974	-1.62439	0.175074	0.196502
Trim14	1.14198	6.7434e-05	0.0014399	4.56301	2.96554	0.124383	0.542293
Tmed8	0.67666	6.8104e-06	0.00022991	2.73228	1.77688	0.0966663	0.134887
Casp2	0.65831	0.00018775	0.0031624	2.60029	1.69277	0.0770246	0.140216
Atp8a1	0.60245	0.0023353	0.022025	2.45817	1.60043	0.122282	0.199207
Gm13481	-4.01901	0.00011877	0.0022103	-3.31615	-2.15928	0.126566	0.323872
Emid1	-1.44049	0.0019977	0.019627	-2.47758	-1.61398	0.283562	0.123069
Irs1	0.91556	0.0055639	0.041925	3.81104	2.48341	0.249184	0.533602
Mcph1	0.69768	0.00011291	0.0021344	2.73563	1.78281	0.0760027	0.204179
Pggt1b	0.93327	3.0538e-07	1.7198e-05	3.24578	2.11855	0.0849514	0.306586
Tlr3	0.60567	0.0029064	0.026058	3.00689	1.9627	0.102607	0.301124
Large	0.9304	2.3853e-06	9.6905e-05	3.58595	2.34169	0.0958948	0.232692
Xrcc3	0.76082	0.0045133	0.035946	0.582436	-0.380421	0.156989	0.159596
Aldh1a2	-1.43611	0.0047532	0.037233	-2.14289	-1.39973	0.33918	0.232142
Rsph9	-1.80013	0.003693	0.031025	-2.65468	-1.73426	0.270294	0.263611
Cdk6	0.92549	8.0583e-09	7.565e-07	3.60158	2.35504	0.101248	0.127161
Nsun3	0.70947	6.6365e-06	0.00022532	2.92188	1.91174	0.0543825	0.161125
Nckipsd	0.77009	3.1506e-06	0.00012235	3.01422	1.97244	0.121916	0.0881245
Dph6	0.55369	0.00097212	0.011342	2.39956	1.57177	0.09206	0.0833114
Bmyc	0.67546	0.0012435	0.013745	2.65482	1.74005	0.121464	0.13472
9030619P08Rik	0.99166	1.8879e-07	1.1534e-05	4.08745	2.67937	0.139628	0.244438
2510009E07Rik	0.77115	4.1698e-05	0.00098119	3.06387	2.01239	0.117473	0.139957
Topbp1	0.85792	1.2686e-05	0.00038357	3.72269	2.44907	0.128881	0.313784
Itgb2	0.81303	0.00024256	0.0038627	3.45457	2.27338	0.234132	0.0799201
Tmem132e	0.49358	0.0017664	0.017921	2.2224	1.46283	0.0683218	0.113105
Ugt1a10	0.81677	0.0021986	0.021053	3.64765	2.40126	0.146839	0.376837
Ppm1h	0.82988	6.4035e-07	3.1905e-05	3.29947	2.17365	0.164587	0.066273
Nup93	0.59205	0.0021485	0.020733	2.7078	1.78498	0.117529	0.231275
Chpf2	0.58904	0.005155	0.039546	3.21297	2.12272	0.144723	0.422191
Unc93a	-1.59668	0.0040453	0.033083	-2.73674	-1.8082	0.227746	0.189069
Dcbld1	0.60735	0.00055462	0.0073843	2.188	1.44585	0.222881	0.0796956
Lad1	1.23702	7.8205e-07	3.77e-05	4.5577	3.01526	0.0831938	0.165385
Gm10638	-2.20329	0.00076938	0.0094546	-2.98945	-1.98024	0.116825	0.134324
Zfp445	1.04337	0.00031332	0.0046892	5.35665	3.5492	0.101308	0.593315
S1pr2	0.88068	9.4827e-05	0.0018724	3.6296	2.41003	0.251532	0.241298
Tmem43	0.98153	2.7938e-08	2.2584e-06	4.10139	2.7269	0.230816	0.108582
Fam13b	0.93374	1.5846e-06	6.8347e-05	3.34649	2.2257	0.0951911	0.266293
Psmb6-ps	-1.50566	0.0017611	0.017894	-2.35991	-1.5707	0.158792	0.16055
Cyr61	0.71449	9.5959e-05	0.0018848	3.05805	2.03762	0.165864	0.0562519
Prkdc	0.87831	0.00080106	0.0097881	3.66154	2.44116	0.132557	0.369198
Sh3bp2	0.95443	1.8926e-05	0.00052361	4.43113	2.95433	0.146091	0.401969
Frk	0.6661	0.00010487	0.0020246	3.07121	2.04853	0.121179	0.175381
Tmtc3	0.66215	0.00013361	0.0024092	2.98096	1.99674	0.109947	0.187752
Pik3c2g	1.32577	2.5752e-15	7.2002e-13	5.0157	3.36036	0.131198	0.23169
Csf2rb	0.96111	1.2052e-05	0.00036767	3.77137	2.52806	0.21413	0.202894
Als2cl	0.78329	5.3563e-05	0.0012055	3.62073	2.42855	0.155463	0.282383
Oasl1	0.8665	0.00026263	0.0041145	3.60525	2.42014	0.18753	0.239638
Cgn	0.69567	0.0014709	0.015655	3.48045	2.33659	0.117003	0.344282
Tmem170	0.65075	3.2258e-05	0.00079611	2.96128	1.98805	0.100897	0.215781
Lcor	0.84931	0.0033929	0.02914	4.10449	2.75626	0.157571	0.516341
Plekha1	0.96355	9.0795e-08	6.2546e-06	3.94508	2.65091	0.174532	0.0582682
C1ql4	-1.59432	0.0015247	0.016084	-2.40988	-1.61999	0.135811	0.266406
Wdr91	0.91507	2.1022e-09	2.2607e-07	4.0254	2.70833	0.0624967	0.247084
Uck1	1.19812	2.6746e-15	7.3911e-13	4.60262	3.10157	0.123948	0.163138
Senp5	0.6999	0.00063084	0.0081415	3.74752	2.52534	0.0781132	0.391908
Cdyl2	0.42671	0.0045425	0.036087	2.05359	1.38503	0.102758	0.103369
Thnsl1	0.59845	0.0052333	0.040005	2.40322	1.62185	0.126692	0.208834
Fabp4	1.16028	8.7592e-05	0.0017617	3.56918	2.41012	0.250836	0.434027
Tbc1d25	0.50116	0.003151	0.027643	2.46809	1.66869	0.0920164	0.110323
Larp1b	-1.90572	0.0044633	0.035643	-2.94981	-1.997	0.221732	0.217073
Acrbp	-1.85588	0.0019922	0.019596	-2.56184	-1.73455	0.234931	0.307034
Gm7833	-1.87494	0.0033751	0.029042	-2.82098	-1.91018	0.181682	0.256975
Zfp335	0.62959	0.0040961	0.033367	3.00288	2.03668	0.113866	0.408892
Pag1	0.77775	0.00062364	0.0080815	3.25748	2.21189	0.15749	0.330344
Gm4342	-2.16373	0.00092542	0.010915	-2.8304	-1.92404	0.313152	0.227863
Trim30a	0.59839	0.0031391	0.02758	2.86436	1.94794	0.184792	0.122648
Ddc	1.60503	7.3481e-08	5.292e-06	6.27783	4.27092	0.0984258	0.460556
Alkbh8	0.57667	0.0015727	0.016452	2.83217	1.92724	0.0652501	0.23286
Zkscan8	0.8105	2.8148e-06	0.00011112	3.53642	2.40964	0.110085	0.235022
Scarna17	-1.95935	0.0034627	0.029602	-2.83245	-1.93059	0.181518	0.305136
Pdlim3	-1.78984	0.0039891	0.032774	-2.97153	-2.02653	0.288602	0.154436
mt-Tl2	-1.46595	0.0054048	0.040919	-2.49875	-1.70412	0.291224	0.195413
Stk10	0.94694	2.7932e-08	2.2584e-06	3.97713	2.71415	0.118811	0.193382
Fam171a1	0.58631	5.6588e-05	0.0012602	2.7274	1.86149	0.0522648	0.0596225
Lgalsl	1.00638	3.9161e-09	3.9105e-07	4.11734	2.81355	0.104142	0.18292
Gm10307	-1.21968	0.0037825	0.03162	-1.47014	-1.00463	0.145911	0.411682
H2-Aa	1.35349	8.1831e-05	0.0016733	5.63022	3.8482	0.348184	0.274476
Zc3h12c	0.68519	0.0048565	0.037756	2.82782	1.93368	0.143807	0.35007
Mycl	1.00247	3.5208e-05	0.00085476	3.98745	2.73117	0.147507	0.235885
Tacc3	0.8118	0.0031636	0.027733	0.55586	-0.380782	0.247514	0.117184
Rapgef4os1	-2.16553	0.0003266	0.0048512	-2.89265	-1.98275	0.176085	0.165111
Postn	0.73044	0.0011383	0.01279	3.04508	2.08744	0.170063	0.183207
Rpa2	0.5228	0.0044918	0.035799	2.62269	1.79891	0.119242	0.169994
Rab40b	-1.49503	0.0010431	0.011942	-2.30648	-1.58761	0.136506	0.243781
Uba6	0.90232	7.5252e-07	3.6499e-05	3.6481	2.51466	0.083376	0.251147
Mettl21b	-1.85742	0.0016084	0.016721	-2.77861	-1.91553	0.0940058	0.0762362
Acad12	0.73337	2.1586e-06	8.9065e-05	3.53567	2.43748	0.0992279	0.217076
Syk	0.61096	0.0014728	0.015668	2.91761	2.012	0.144834	0.0294172
Prex1	0.84304	2.4069e-06	9.7449e-05	3.56076	2.45658	0.128362	0.123078
Clcn5	0.84637	3.3786e-08	2.6588e-06	3.78691	2.61295	0.0698357	0.163409
Tenm3	0.73682	0.0013922	0.015019	4.29339	2.96677	0.0835953	0.475183
Frmd4a	0.77289	8.5501e-06	0.0002776	3.47914	2.40578	0.025846	0.18797
Arhgap36	-1.51318	0.0021363	0.02067	-2.39276	-1.65676	0.0445851	0.113375
Eif4e3	0.78651	0.0012926	0.014157	3.2297	2.23895	0.162463	0.232713
Cbr2	-1.86993	0.0027999	0.025329	-2.78193	-1.92964	0.323199	0.24794
Notch1	0.80356	0.00061654	0.0080201	4.34049	3.01086	0.0569523	0.37099
Hcn3	1.05379	0.00010984	0.0020915	4.06524	2.82305	0.229773	0.241156
Fam129b	0.8613	9.4573e-05	0.0018714	3.63417	2.52545	0.19848	0.136575
Ppic	0.53851	0.00087942	0.010508	2.64118	1.8369	0.106069	0.0698447
Lama4	0.46983	0.0058364	0.043523	2.44524	1.70097	0.0792018	0.0771408
Cd36	2.16677	1.6726e-35	4.9688e-32	7.86478	5.47103	0.138706	0.107844
Syt15	-1.39957	0.0048676	0.037783	-2.12977	-1.48283	0.192326	0.358776
Tnrc18	0.86289	0.0001645	0.0028641	4.46632	3.11078	0.113858	0.44322
Nfya	0.6681	1.9895e-05	0.00054535	3.20023	2.22948	0.0876534	0.176689
Mical2	1.36515	4.2533e-09	4.2118e-07	5.45607	3.81918	0.201462	0.246006
Abcg1	0.92637	4.5479e-07	2.4072e-05	4.04763	2.83494	0.125862	0.128953
Armc9	0.444	0.0044682	0.035659	2.48669	1.74392	0.0807027	0.124353
Tmem8b	0.50098	0.0063569	0.046385	2.63058	1.84504	0.115125	0.197383
Rpl13a-ps1	-1.7776	0.0028984	0.026013	-2.89921	-2.03554	0.238102	0.106549
Zmat3	0.77973	3.0664e-07	1.7228e-05	3.5354	2.48525	0.108149	0.128329
Ercc4	0.5925	4.0688e-05	0.0009641	3.14769	2.21592	0.0645173	0.242607
Ubxn11	-1.80736	0.0027078	0.024714	-2.75165	-1.93801	0.231449	0.245554
Kctd10	0.62444	0.00015137	0.0026787	3.21227	2.26415	0.0768323	0.203105
Vcl	0.78926	0.0020299	0.019881	4.97012	3.50523	0.0767122	0.533368
Katnal1	0.53795	0.00075903	0.0093516	3.0626	2.16087	0.0789317	0.225387
Dnmt1	0.73669	0.00016465	0.0028645	3.56338	2.51967	0.056091	0.246684
Nup98	0.72695	0.0053415	0.040597	4.12795	2.91971	0.116422	0.501296
Fam129a	0.71772	3.914e-05	0.00093676	3.29733	2.33253	0.130847	0.14001
Zfp800	0.6067	0.00050583	0.0068809	3.027	2.14137	0.0476219	0.25824
Stat5a	0.79137	2.5304e-05	0.00066232	4.12912	2.92162	0.089317	0.275328
Pde6h	-3.03648	8.7731e-05	0.0017625	-3.19217	-2.25892	0.153698	0.328271
Focad	0.7471	0.0010375	0.0119	4.01756	2.84328	0.0634962	0.3857
Gpatch2l	0.65502	0.0024496	0.022857	3.34546	2.36823	0.0773737	0.443954
Lrsam1	0.80106	1.2486e-08	1.1031e-06	3.74354	2.655	0.096698	0.144211
Nudt13	0.53745	0.0030857	0.027262	2.72869	1.93527	0.169685	0.124239
Uba7	0.66802	0.00026002	0.0040763	3.38292	2.3997	0.150907	0.148472
Gm10615	-1.88781	0.0045926	0.036334	-2.90622	-2.0632	0.170216	0.240554
Sept10	0.61354	0.00090239	0.01071	2.86689	2.03615	0.172107	0.166911
Smarcd1	0.4977	0.0041934	0.033933	2.5128	1.78472	0.189992	0.0776357
Camk2d	0.66951	0.00019016	0.0032007	3.19449	2.26905	0.215553	0.162657
Alg10b	0.72733	0.002568	0.023708	5.0267	3.57052	0.0504757	0.54953
Dtx4	0.90301	0.00022326	0.0036367	3.82389	2.71681	0.168793	0.274259
Man2c1os	-1.39168	0.0050979	0.039193	-2.28742	-1.6256	0.286432	0.249461
Fam131c	0.61689	0.0063871	0.046563	3.11324	2.21342	0.19105	0.147025
Gatsl2	0.67909	0.0060167	0.044532	3.5465	2.52286	0.129407	0.243872
Trim21	0.54402	0.0053484	0.04061	3.00589	2.13841	0.14914	0.208863
Gm17798	-2.60452	0.0011707	0.013081	-3.21981	-2.29065	0.137097	0.153531
Cmklr1	0.62009	0.0055832	0.041991	2.98431	2.12504	0.189113	0.150249
Map3k7cl	-3.80259	0.00069706	0.0087375	-3.44272	-2.45169	7.34847e-08	0.380915
Hbq1b	-2.18134	0.002106	0.020446	-2.90058	-2.06583	0.235242	0.470971
Vopp1	0.50617	0.0048207	0.037613	2.66958	1.90147	0.147371	0.0734224
Bcorl1	0.73629	9.4257e-05	0.0018683	3.67457	2.6193	0.101499	0.220959
Gm11979	-1.44375	0.0044439	0.035584	-2.4565	-1.75168	0.266703	0.271069
Zfp518a	0.58984	0.00087971	0.010508	3.3754	2.40733	0.0764695	0.233983
Aqp8	1.67377	6.6483e-07	3.2849e-05	7.05412	5.03219	0.152403	0.393729
Flywch2	-1.50656	0.0024838	0.023094	-2.26472	-1.61584	0.151868	0.300951
Plxna2	0.86572	1.2579e-05	0.00038181	4.1004	2.92558	0.130246	0.218486
Nckap1l	0.69625	0.00084537	0.010193	3.57441	2.55203	0.209115	0.0761863
Zfyve16	0.52033	0.0054784	0.041373	2.9293	2.09465	0.0613909	0.277905
Serpinb9	0.72284	0.0012022	0.013408	3.6085	2.58066	0.152865	0.294274
Mlf1	-1.95995	0.0040247	0.032995	-2.73885	-1.95886	0.318955	0.140866
Ppp1r12b	0.45199	0.0038971	0.032327	2.36305	1.69041	0.0980185	0.128875
Slc26a2	0.89347	1.7327e-09	1.8976e-07	3.94018	2.8195	0.102365	0.162327
Sned1	0.51358	0.0062126	0.045571	2.6597	1.90333	0.142487	0.187046
Camsap3	0.7012	2.6022e-05	0.00067498	3.61883	2.59117	0.0630708	0.270569
Ppp1r3c	1.14366	0.00090492	0.010732	4.74431	3.40089	0.404909	0.284455
Ephx1	2.11201	8.666e-19	3.6133e-16	8.38462	6.01096	0.224557	0.0994212
Col1a2	1.01705	0.00017329	0.0029797	4.61296	3.30729	0.343587	0.176829
Gnpda1	0.73256	4.1631e-05	0.00098111	3.55712	2.55046	0.11239	0.150345
Tstd2	0.64787	0.0001529	0.002698	3.94801	2.83223	0.0496321	0.332349
Nup54	0.73807	7.3394e-07	3.5744e-05	3.75222	2.69875	0.0151447	0.211509
Col3a1	1.26842	1.1491e-05	0.00035285	5.43869	3.91676	0.358224	0.137727
Plekha5	0.55328	0.0057975	0.043301	3.62555	2.61136	0.0760823	0.341137
Gm13021	-2.10355	0.0031634	0.027733	-2.98945	-2.15339	0.116825	0.197515
Zfp367	0.57629	0.00038543	0.0055415	2.93011	2.11065	0.14197	0.123377
Tsc22d1	1.90399	9.0991e-15	2.2526e-12	7.83716	5.6522	0.249209	0.205493
Ranbp6	0.74235	2.0717e-06	8.5628e-05	3.9514	2.85452	0.0206598	0.218521
Gm13665	-2.33152	0.0023664	0.022256	-3.09137	-2.23446	0.232746	0.173625
Usp50	-1.95772	0.0030462	0.026973	-2.98097	-2.15714	0.217367	0.102618
Fam53b	0.87257	7.72e-08	5.4768e-06	4.31832	3.12551	0.0748408	0.149457
Galnt10	0.9593	2.0678e-12	3.8696e-10	4.52217	3.27305	0.0886589	0.105411
Dcaf12l1	0.77341	1.558e-06	6.7447e-05	3.89613	2.82247	0.110153	0.0883979
Gpr98	1.5834	4.2279e-09	4.2042e-07	6.22071	4.50721	0.295518	0.115409
Adamts1	0.56384	0.00038825	0.0055753	2.97301	2.15559	0.0947831	0.0745869
Tfrc	1.20977	0.00052519	0.0070919	5.65166	4.10079	0.167162	0.360098
Gm12218	-3.30611	0.00069202	0.0086973	-3.16215	-2.2964	0.280561	0.133819
Dstyk	0.53925	0.0017331	0.01767	3.48842	2.53495	0.0370352	0.290027
Vwf	0.93997	1.341e-07	8.5216e-06	4.11733	2.99431	0.0965622	0.200462
1810011O10Rik	0.68106	0.0050991	0.039193	3.32909	2.42119	0.19779	0.118158
Etl4	0.54362	0.0040595	0.033172	3.0976	2.25537	0.0843531	0.22451
Slc13a3	1.52324	2.3778e-11	3.8972e-09	6.88707	5.01527	0.242269	0.155691
Kif13b	0.88064	0.0029976	0.026632	5.44786	3.97216	0.144984	0.620085
Uty	0.62869	0.0065388	0.047321	3.9363	2.87081	0.0648497	0.325399
Fbxl18	0.69236	4.0794e-06	0.00015292	3.85268	2.8099	0.0743348	0.209505
Klhl20	0.54055	0.0013347	0.014517	2.86925	2.09414	0.0494337	0.217306
Hps3	0.46849	0.0034609	0.029601	2.67456	1.9524	0.0566521	0.191347
Mdc1	0.64078	2.9064e-05	0.00073882	3.59095	2.62151	0.0633337	0.205663
H2-Q2	0.60019	0.0021691	0.020846	3.29363	2.40619	0.195333	0.0986781
Aldh1a7	1.70869	6.5821e-23	4.2278e-20	7.44876	5.4424	0.0754853	0.116268
Hip1	0.65168	0.00025552	0.0040243	3.49719	2.55726	0.110959	0.151551
Rcc1	0.61266	0.0055696	0.041941	3.74901	2.74457	0.223397	0.168958
4932438A13Rik	1.09839	4.6027e-05	0.001061	5.9525	4.3589	0.0851074	0.505217
Impact	0.6301	0.00039115	0.0056035	3.34	2.44796	0.129031	0.0638233
Plekhh3	0.57942	0.00027851	0.0042983	3.24552	2.37916	0.0916197	0.0758515
Slc22a6	-2.25824	0.0018108	0.018228	-3.08579	-2.26343	0.148215	0.202035
Myh10	1.06073	2.3288e-06	9.5098e-05	5.40567	3.96592	0.166367	0.310656
Fntb	0.51653	0.0029639	0.026385	2.78377	2.04478	0.103828	0.198332
St5	1.26717	3.3282e-11	5.3085e-09	5.85106	4.29812	0.102271	0.16897
Mcm7	0.55265	9.8002e-05	0.0019138	3.14288	2.30923	0.0989319	0.0626276
Capn1	1.02025	3.6205e-11	5.7363e-09	4.95277	3.63911	0.121235	0.0925087
Ptpn4	0.6504	0.00059271	0.0077869	3.87099	2.84636	0.110073	0.318666
Heatr6	0.67441	1.802e-05	0.00050504	3.69829	2.72095	0.0542321	0.134398
Gga2	0.99869	3.5713e-12	6.3339e-10	4.76367	3.50615	0.0940192	0.0978516
Zdhhc21	0.72307	5.4985e-07	2.8102e-05	3.85663	2.83904	0.052702	0.167734
Pdgfrb	0.65277	0.00019548	0.0032694	3.52112	2.59255	0.140162	0.0837365
Lmod3	-1.52108	0.0042077	0.034037	-2.26554	-1.66926	0.0647674	0.397101
Slc30a10	1.30828	6.0678e-05	0.0013316	5.55221	4.09138	0.214808	0.288288
Fmnl2	0.69611	4.9659e-05	0.0011342	3.66945	2.70474	0.0990612	0.158685
Xk	0.67265	4.6111e-05	0.0010619	3.57271	2.63679	0.0489114	0.206502
Tmem177	0.66688	2.3521e-06	9.5885e-05	3.57493	2.63953	0.118133	0.121751
Zfp946	0.55885	0.00047698	0.0065856	3.13212	2.31305	0.0986845	0.198585
Tor3a	0.65901	0.003593	0.030367	3.07799	2.27347	0.17527	0.294478
Ppp1r9a	0.68083	6.9303e-05	0.0014693	3.64048	2.69008	0.152268	0.0885782
Gm11618	-3.90468	0.0018622	0.018586	-3.44272	-2.54448	7.34847e-08	0.410025
Lin54	0.64878	6.4208e-05	0.0013885	3.48069	2.57316	0.130333	0.184777
Ccdc93	0.56903	0.00019278	0.003238	3.56701	2.6394	0.0654594	0.234201
Fam25c	1.26736	2.0037e-05	0.00054861	5.38091	3.98162	0.171522	0.40201
Gm14516	-3.18561	0.0010977	0.012405	-3.2696	-2.42007	0.173117	0.0367905
Gm11944	-2.36891	0.0053478	0.04061	-3.12258	-2.31187	0.218284	0.307343
Sulf2	0.92336	1.6939e-05	0.00048039	5.22841	3.87107	0.0958705	0.372751
Traf3	0.80873	1.1054e-06	5.0694e-05	4.19771	3.1083	0.0927824	0.184802
Tppp	0.70134	0.00064822	0.0083005	4.20625	3.11545	0.127847	0.310341
Heatr5a	0.72917	0.00033011	0.0048921	4.51658	3.34566	0.051136	0.307363
Pkm	0.58693	0.0047981	0.037511	3.77853	2.79934	0.230679	0.151177
Nbeal2	0.59704	0.0037295	0.031304	3.37523	2.50268	0.153235	0.188814
Dars2	0.69676	2.4184e-06	9.7582e-05	3.88817	2.88315	0.0659492	0.182875
Tuba1c	0.85323	0.0029539	0.026382	4.01934	2.98089	0.294113	0.248012
Tubgcp4	0.63399	0.0013952	0.015038	3.62956	2.69366	0.0756467	0.319654
Map4k4	0.53853	0.0044465	0.035593	2.98917	2.21996	0.111239	0.12007
Tjp3	1.03655	8.6207e-05	0.0017377	4.84172	3.60263	0.208924	0.243674
Arrdc3	1.37314	0.00015928	0.0027895	7.49414	5.58551	0.149144	0.55538
Nabp1	0.52927	0.0066528	0.047855	3.64309	2.71752	0.198153	0.176726
Lmbrd2	0.87779	0.0012414	0.013728	5.82587	4.346	0.109802	0.518607
Arsb	0.92597	2.211e-07	1.3104e-05	4.56677	3.40776	0.11963	0.269382
Mtmr9	0.85141	0.00017098	0.0029488	5.12759	3.83262	0.0727214	0.436541
Gm14328	-2.22347	0.0041364	0.033597	-3.10754	-2.32316	0.228999	0.159942
Gm28086	-0.98889	0.0033894	0.02913	-0.346557	0.259092	0.133274	0.286944
Rasa3	0.51103	0.00054895	0.0073294	3.05057	2.28092	0.108467	0.102814
Tsku	1.50697	6.0178e-07	3.0365e-05	7.0451	5.26944	0.129803	0.246489
Plxna1	0.57823	0.00072594	0.0090328	3.60798	2.70029	0.121159	0.21212
Wrn	0.63696	0.000684	0.0086376	3.95462	2.96111	0.0900797	0.274881
Plk2	0.44122	0.0051834	0.039725	2.88562	2.16137	0.138562	0.113159
Inhbe	1.3241	8.7147e-07	4.1589e-05	6.66263	4.99219	0.188075	0.469958
Prune	0.73303	2.1285e-05	0.00057614	4.46592	3.34643	0.188824	0.212746
Nbeal1	0.93156	3.3126e-06	0.0001278	5.19342	3.89309	0.0780877	0.35889
Mcm8	0.79303	0.0010797	0.012255	0.555354	-0.416346	0.0728556	0.127547
Jam2	0.57403	0.003378	0.029056	3.81617	2.86143	0.173482	0.179473
Cyp2c29	2.50554	1.5533e-21	8.6694e-19	11.0203	8.26665	0.205213	0.175517
Dock4	0.74584	0.0037865	0.031642	5.13923	3.8551	0.125856	0.485804
Itgal	0.71654	0.00063842	0.0082014	3.88861	2.91923	0.196281	0.0972243
Sept11	0.84845	7.1266e-05	0.0015002	4.69364	3.52863	0.166764	0.100772
Lsm7	-3.83892	0.0009795	0.0114	-3.44272	-2.58889	7.34847e-08	0.214603
Cfap53	-3.60214	0.0039228	0.032439	-3.44272	-2.59021	7.34847e-08	0.389712
Ugt2b35	1.16245	1.0879e-05	0.00033664	6.62883	4.98821	0.125676	0.470721
Gpsm2	0.63277	0.00016804	0.0029108	3.90822	2.94176	0.0755478	0.191987
Slc10a3	0.47523	0.0035018	0.029829	2.93435	2.20961	0.121142	0.102311
Pxdn	0.59913	0.0012655	0.013931	3.6107	2.71931	0.0989405	0.14117
Zfand2a	0.83203	1.1942e-06	5.3752e-05	4.59209	3.4602	0.181477	0.123546
Fzd1	0.49737	0.0068696	0.049191	3.71479	2.79999	0.0767189	0.294723
Kif16b	0.60268	9.7261e-05	0.0019072	3.78301	2.85245	0.0614426	0.194683
Myo9b	0.80797	8.5337e-07	4.0807e-05	4.82774	3.64055	0.12814	0.25364
Epm2aip1	0.78539	1.6231e-06	6.9754e-05	4.64228	3.50148	0.0292753	0.250849
Ankrd50	0.50227	0.0014735	0.015668	3.49693	2.63799	0.0592971	0.221927
Steap3	1.04244	4.1693e-10	5.4146e-08	5.53264	4.17509	0.124011	0.215826
Mtmr12	0.50349	0.0007045	0.0088122	3.17538	2.39664	0.0596472	0.153027
Atr	0.57815	0.0044993	0.035846	4.10521	3.09877	0.0483264	0.338024
Jak3	0.63316	0.00038331	0.0055236	3.72487	2.81187	0.155803	0.158767
Mrap2	1.05344	0.00049055	0.0067351	5.53434	4.17945	0.149292	0.174569
4931429L15Rik	-3.81436	0.00083361	0.010092	-3.44272	-2.60024	7.34847e-08	0.198442
Prkag3	-3.86618	0.00091654	0.010826	-3.44272	-2.60024	7.34847e-08	0.198442
Iffo2	0.59914	0.00042224	0.0059803	3.98668	3.01487	0.070422	0.226692
Dcp2	0.67022	3.117e-05	0.0007757	4.13802	3.13031	0.0533975	0.215961
Shroom3	0.84555	0.0002651	0.0041433	4.02048	3.0428	0.167594	0.315475
Sema6d	0.6493	0.00018194	0.0030908	3.75155	2.83954	0.0716698	0.140476
Anxa5	1.32653	4.448e-09	4.3863e-07	7.15704	5.41727	0.315603	0.0743034
Slc36a4	0.53024	0.0019151	0.019017	3.48323	2.6368	0.138098	0.224005
2610021A01Rik	0.57388	0.0050179	0.038656	3.40996	2.5814	0.0653711	0.323203
Mtx3	0.4368	0.0063065	0.04606	3.12318	2.36496	0.101841	0.214232
Crim1	0.92291	2.6569e-10	3.65e-08	4.96608	3.76107	0.115189	0.126575
Cyp2c37	1.14845	1.3817e-05	0.00041149	5.16705	3.9161	0.281227	0.20419
Brwd3	0.67819	0.00025061	0.0039602	3.79851	2.88065	0.0864404	0.259663
Ugdh	1.31222	2.5817e-13	5.3354e-11	6.66328	5.0592	0.120795	0.116904
Llgl1	0.56724	0.00017053	0.0029433	3.67078	2.78773	0.0490266	0.162829
Clock	1.02444	3.0117e-07	1.7042e-05	5.60274	4.25548	0.114324	0.197567
Ssx2ip	0.41455	0.0066254	0.047744	3.01001	2.28683	0.057615	0.153854
Wdr59	0.58936	0.00095443	0.011179	3.68229	2.79773	0.0524763	0.242448
Cav1	0.49221	0.0051315	0.039402	3.06373	2.32916	0.104487	0.167445
1700037H04Rik	0.60521	0.00013758	0.0024714	3.73247	2.83925	0.113016	0.0779521
Myo16	-3.0172	0.0051881	0.039749	-3.33935	-2.54363	0.103365	0.386824
Gstm4	1.17634	8.5343e-10	1.0348e-07	5.86656	4.46909	0.208202	0.102375
Kbtbd11	3.18869	1.921e-15	5.5675e-13	1.79109	-1.36459	0.240047	0.21008
Ahdc1	0.63361	0.0015779	0.01649	4.17654	3.18349	0.164501	0.22563
Smo	0.55233	0.0023658	0.022256	3.77145	2.87607	0.0757267	0.243056
Gm22753	-2.99386	0.0035997	0.030412	-3.34336	-2.55064	0.0993515	0.212675
Wwtr1	0.90019	3.4235e-10	4.5454e-08	5.28291	4.03172	0.145339	0.172707
Gm11341	-2.21387	0.0030938	0.027304	-3.0888	-2.35728	0.146145	0.314333
Zfc3h1	0.5741	0.00058749	0.0077354	3.4955	2.66879	0.0602686	0.205352
Ppm1f	0.79153	9.1681e-07	4.3146e-05	5.10353	3.89894	0.0926064	0.264025
Mkrn2os	0.75185	3.3626e-05	0.00082472	4.4324	3.39005	0.156271	0.139654
Cdc42se2	0.61032	5.7834e-06	0.00020154	3.85753	2.95236	0.124635	0.0786592
Msr1	0.62868	0.0020654	0.020142	3.96645	3.03573	0.20651	0.0594697
Dnaic1	-6.82998	7.3652e-25	6.0359e-22	-2.92013	2.23588	0.142929	0.446403
Slc16a6	0.57114	0.0025709	0.023708	3.30812	2.53315	0.0869272	0.212355
Tceal8	0.91142	3.952e-06	0.00014885	4.92224	3.77626	0.204499	0.0793876
Phf6	0.4998	0.0014165	0.015184	3.16701	2.42992	0.0812059	0.18751
Zbtb33	0.58955	0.0036761	0.030926	4.67761	3.59164	0.0494791	0.353182
Tep1	0.63187	0.0012345	0.013675	4.31117	3.3109	0.0718607	0.356265
Tle3	0.69732	0.001194	0.013322	4.73917	3.64055	0.140878	0.323881
Fam179b	0.60159	0.00074372	0.0091867	4.42588	3.40121	0.0626529	0.323113
Srsf7	0.5504	0.0015251	0.016084	3.44801	2.65071	0.132491	0.131043
Cd74	1.27651	0.00013737	0.0024695	7.1925	5.52951	0.30841	0.268993
Fgd4	0.61558	0.0010441	0.011947	4.51728	3.47435	0.111102	0.271881
Clec14a	0.54769	0.00058207	0.0076866	3.86147	2.97014	0.0749826	0.147273
Gm17337	-3.97077	0.00025349	0.003995	-3.44272	-2.64811	7.34847e-08	0.199882
Ggt1	-2.79322	0.0027178	0.024785	-3.21981	-2.47827	0.137097	0.437281
Tmem189	0.60389	0.0016111	0.016735	3.73362	2.87417	0.125606	0.18149
Mdfic	0.77621	6.9053e-07	3.3907e-05	5.12765	3.94807	0.209875	0.133579
Csgalnact2	0.45364	0.0016726	0.017246	3.32925	2.56391	0.125151	0.129593
Wdr38	-1.95019	0.0045431	0.036087	-3.01286	-2.32032	0.182515	0.286937
B230325K18Rik	-4.13038	0.00010351	0.0020033	-3.44272	-2.6514	7.34847e-08	0.233076
Slc31a2	0.39103	0.0051976	0.039808	2.95155	2.27334	0.154247	0.0573496
Lig3	0.5514	0.0020029	0.019661	4.58994	3.53546	0.0786221	0.392458
Fam124a	1.08927	1.284e-07	8.2252e-06	5.43256	4.1849	0.209551	0.20147
Tle6	-0.82066	0.0040973	0.033367	-0.260493	0.200755	0.150516	0.226494
Sgsh	0.41414	0.0056392	0.042297	3.5109	2.70639	0.0679866	0.231036
Irf1	0.69108	0.00094096	0.011079	4.57484	3.5302	0.210026	0.148273
Invs	0.67597	5.6474e-06	0.00019738	4.40341	3.39872	0.0732643	0.191977
Wnt5b	0.5786	2.6598e-05	0.00068678	3.73715	2.88619	0.0808936	0.0757391
Tubb4b	0.96516	8.2854e-05	0.001683	5.29449	4.09014	0.208392	0.204243
Ermp1	1.17384	8.1049e-15	2.0276e-12	6.42862	4.96726	0.107432	0.161121
Abl2	0.49389	0.0024425	0.022809	3.52332	2.72484	0.0825321	0.163613
Pomt1	0.70019	1.2291e-06	5.5219e-05	4.45905	3.44921	0.105867	0.156958
Gpr124	0.44968	0.0060864	0.04495	3.19934	2.47676	0.0693197	0.0804679
Cyp2c50	1.68716	3.759e-10	4.9631e-08	7.5806	5.87572	0.290337	0.232822
Smchd1	0.60467	0.0021504	0.020741	4.032	3.127	0.0995779	0.293121
Kctd9	0.43515	0.0010775	0.01224	3.14258	2.43772	0.0970656	0.0737003
Lrat	0.71583	0.00034265	0.0050299	4.63372	3.5945	0.0884307	0.203037
Arhgef5	0.75745	8.9101e-07	4.2267e-05	4.94211	3.83472	0.112816	0.217485
Rnf125	0.94356	1.573e-06	6.7969e-05	5.89953	4.57776	0.128356	0.332843
Rpsa	-1.24269	0.00010991	0.0020915	-0.539381	0.418552	0.11233	0.22563
Slc22a15	0.62517	2.3247e-06	9.5092e-05	3.91583	3.03914	0.129946	0.103011
Wdr20	0.43551	0.000896	0.010652	3.12215	2.42534	0.114552	0.0922402
Agps	0.57066	6.4467e-05	0.0013928	3.82354	2.97158	0.0936144	0.172026
Trim32	0.50771	0.00010944	0.0020874	3.488	2.71114	0.0476891	0.112589
Aldh3a2	1.98457	2.5664e-23	1.6943e-20	9.90246	7.69784	0.0918981	0.224511
Kremen1	0.57711	0.00096843	0.011316	4.36501	3.39388	0.0880403	0.341999
Tap1	0.66368	0.0041809	0.033854	4.66269	3.6266	0.194984	0.284592
Kctd3	0.49354	0.00073001	0.0090692	3.3849	2.63398	0.103545	0.176226
Tmc6	0.46485	0.0040633	0.033173	3.38998	2.63987	0.120401	0.119818
Gm15217	-3.3931	0.0028894	0.025962	-3.3117	-2.57916	0.131013	0.297475
Zeb2	0.56724	0.0012501	0.013786	3.94511	3.07274	0.112038	0.147253
L3hypdh	0.50959	4.7871e-05	0.0010982	3.54708	2.76373	0.0585489	0.0764605
Caskin2	0.49265	0.0034849	0.029704	4.03325	3.14745	0.0885757	0.269877
Nid1	0.66597	0.00034014	0.0050082	4.5654	3.56323	0.109769	0.174837
Mgat5	0.58388	0.0021755	0.02089	4.01714	3.13623	0.0914118	0.288834
Stk38l	0.41427	0.0055779	0.041988	3.32632	2.59732	0.159557	0.0592517
Rrm1	0.5344	0.00038322	0.0055236	3.6186	2.82829	0.0643704	0.156039
Gnptab	0.50295	0.0013673	0.014791	4.2586	3.32887	0.0440903	0.255846
Srxn1	0.8411	2.5193e-05	0.00066029	5.52676	4.32025	0.24603	0.162836
Fnbp1l	0.57701	7.1928e-05	0.0015088	3.90868	3.05602	0.097516	0.16332
Gm10443	-2.50426	0.0016914	0.017386	-3.1024	-2.4262	0.223245	0.284541
Slc25a27	-3.07985	0.0055965	0.042038	-3.32318	-2.59966	0.119538	0.200197
Dhx29	0.5928	0.00045583	0.0063714	4.12759	3.22977	0.0901608	0.154971
Mlh3	0.50339	0.00017581	0.0030017	3.66602	2.86867	0.0888882	0.142042
Crtc1	0.47361	0.0033457	0.028853	3.99528	3.12659	0.042443	0.275571
Zbtb1	0.4221	0.0045293	0.036039	3.16244	2.47609	0.0839216	0.122469
Rpl39-ps	-1.86129	0.0048614	0.037769	-2.96025	-2.31865	0.215074	0.313863
Fnbp1	0.48358	0.00028914	0.0044277	3.49072	2.73508	0.0957921	0.127781
Herc6	0.62539	0.00060703	0.0079354	3.83554	3.00718	0.123285	0.223848
B430212C06Rik	5.30014	2.0851e-28	2.482e-25	2.78272	-2.18297	0.272339	0.384417
Aen	0.53575	8.2058e-05	0.0016736	3.83109	3.007	0.11533	0.131926
Mcm3ap	0.63322	7.818e-05	0.0016115	4.45868	3.50083	0.104504	0.213243
Zfp426	0.42724	0.0011559	0.012933	3.14161	2.46703	0.10443	0.102514
Rcan1	0.66667	8.4634e-05	0.0017104	5.09012	4.00031	0.284613	0.0915635
Ppp2r1b	0.78036	9.0942e-09	8.3128e-07	5.01042	3.9379	0.062636	0.197551
Chd1l	0.62461	0.00049261	0.0067556	4.04131	3.17804	0.197229	0.115651
Uhrf1bp1	0.67877	6.8542e-05	0.0014565	5.42395	4.26846	0.074768	0.306366
Gtf2ird1	0.56233	0.00051854	0.007022	3.99067	3.14111	0.14921	0.151245
Klhl5	0.81953	3.096e-08	2.4595e-06	5.16796	4.06914	0.0858129	0.168682
Mfsd8	0.4418	0.0021899	0.020986	3.35563	2.64247	0.119163	0.102449
Tjp2	0.60517	0.0001284	0.0023419	4.72597	3.72199	0.0853789	0.237248
Rps6ka3	0.51591	0.0012066	0.01345	4.00188	3.15261	0.0598673	0.232876
Asrgl1	0.57312	1.0463e-06	4.8474e-05	4.01595	3.16376	0.0529042	0.0657826
Slc9a6	0.51529	0.0010821	0.012263	4.03038	3.177	0.164235	0.171793
Gm867	-2.34113	0.005633	0.042271	-3.21981	-2.53821	0.137097	0.238476
Tanc1	0.56657	9.7288e-06	0.00030829	3.85036	3.0353	0.0635255	0.151572
Ckap5	0.53338	0.0034562	0.0296	3.75095	2.95816	0.0872076	0.172243
Rcbtb2	0.72444	4.8857e-06	0.00017593	4.80907	3.79336	0.147676	0.116856
Slc47a1	1.22401	6.8628e-19	2.9125e-16	7.05553	5.56579	0.0924207	0.111703
Zfp397	0.43028	0.0068048	0.048741	3.05462	2.41254	0.0977892	0.1929
Lysmd3	0.92311	1.6319e-06	7.0006e-05	5.19858	4.10615	0.135562	0.243638
Scamp5	0.86961	2.4923e-06	9.9448e-05	5.40498	4.26955	0.16841	0.152657
Colec12	0.85101	1.3212e-06	5.88e-05	5.48568	4.33341	0.119508	0.254393
Gm10247	-3.28669	0.0032136	0.028018	-3.22193	-2.54784	0.220783	0.269398
Synj1	0.51528	0.00060282	0.0078934	3.77425	2.98471	0.0803372	0.179308
Cytl1	-4.07708	0.0011913	0.013299	-3.44272	-2.72299	7.34847e-08	0.317393
Cstf2	0.61761	3.773e-06	0.00014301	4.22351	3.3425	0.059448	0.157164
Zbtb18	0.57936	0.00015449	0.0027218	3.99379	3.16127	0.061247	0.191233
Syt4	-3.05528	0.0015197	0.016067	-3.34336	-2.64674	0.0993515	0.219488
Prkci	0.63259	1.5553e-05	0.00045321	4.29687	3.40364	0.0634686	0.165582
Sh3pxd2a	0.85318	0.00010748	0.0020583	5.88136	4.66066	0.096849	0.32266
Arf2	0.47672	0.0015479	0.016249	3.56405	2.82516	0.143222	0.105762
A430057M04Rik	-3.0855	0.0040565	0.033164	-3.3117	-2.62571	0.131013	0.130774
Fzd7	0.87472	3.7438e-05	0.00090057	4.96859	3.93994	0.165559	0.271815
Rpl27a-ps2	-2.33935	0.0063163	0.046118	-3.21981	-2.55331	0.137097	0.229383
Strn	0.55748	0.00067552	0.0085623	4.21047	3.34026	0.00554866	0.230381
Pkd2	0.52905	1.8772e-05	0.00052063	3.92563	3.11522	0.0258298	0.119836
Pign	0.62698	0.00023893	0.0038213	4.65231	3.69205	0.0598067	0.22834
Msh6	0.4681	0.003372	0.029026	3.58449	2.84477	0.075464	0.167814
Ipp	0.47004	0.002544	0.023522	3.65647	2.90215	0.106871	0.180947
BC067074	-2.35108	0.0068905	0.04931	-3.00753	-2.38815	0.325532	0.203349
Foxn2	0.50244	0.00080157	0.0097893	3.72185	2.95712	0.05263	0.198944
Iqgap1	0.54933	0.0036506	0.030755	4.41871	3.51157	0.187899	0.106645
Epg5	0.67734	0.0016824	0.017316	5.10884	4.06003	0.0831215	0.379811
Pls1	0.60381	0.0032893	0.02851	4.52195	3.59523	0.12244	0.183118
Tbx6	-1.86567	0.0046977	0.03692	-2.87456	-2.28604	0.171309	0.323098
Cited2	0.74082	0.003068	0.027146	5.33876	4.24811	0.166909	0.397587
F8	0.6118	0.0014413	0.015405	4.64216	3.69585	0.0770843	0.215779
Elmod2	0.58708	1.666e-05	0.00047533	4.27466	3.40345	0.0734899	0.14277
Smarcal1	0.41972	0.002622	0.024069	4.14616	3.30115	0.0176803	0.247544
Cybb	0.59343	0.0042552	0.034328	4.76603	3.79524	0.230786	0.0779304
Asap1	0.53821	0.00099036	0.011487	4.00822	3.19225	0.102448	0.265513
Pdlim1	0.76589	0.00011876	0.0022103	5.2942	4.21702	0.187437	0.136602
Akap10	0.44572	0.0049512	0.038274	3.60188	2.86968	0.112173	0.204244
Stx2	0.54571	0.00010541	0.0020323	4.06805	3.24123	0.111624	0.131528
Exoc6b	0.42381	0.0061101	0.045055	3.58169	2.85526	0.0650781	0.124068
Elmo2	0.37307	0.0034271	0.029394	3.18406	2.53914	0.0732195	0.0866558
Fgfr3	0.50775	0.0031826	0.027838	4.56174	3.63915	0.0935129	0.280048
Eps8l2	0.74	0.00012659	0.0023193	5.40623	4.31476	0.160188	0.227616
Slc11a2	0.80624	1.7895e-07	1.1075e-05	5.75907	4.59942	0.162398	0.101082
Palld	0.86935	0.00076125	0.009374	6.08445	4.85975	0.279698	0.375558
Fat1	0.76895	0.00052975	0.0071412	5.94338	4.7471	0.115695	0.352612
Lmo2	0.47526	0.0047592	0.037263	3.8548	3.07928	0.147905	0.118655
Heg1	0.5725	0.0012716	0.013978	4.93736	3.94445	0.0794607	0.293534
Slc25a21	0.51831	8.4889e-05	0.0017126	4.0198	3.21233	0.061858	0.0863317
Car14	0.90557	1.6955e-06	7.2345e-05	5.93848	4.74626	0.110615	0.249521
Antxr2	0.52361	0.00054869	0.0073294	4.4684	3.57221	0.080286	0.168181
Ogfod1	0.43094	0.0045767	0.036244	3.99753	3.19647	0.0591185	0.227748
Map3k1	0.50276	0.0030336	0.026892	3.68755	2.94916	0.0542736	0.221349
Exoc4	0.70009	4.528e-08	3.4491e-06	4.9632	3.9708	0.0834234	0.131549
Thada	0.44798	0.0069834	0.04981	3.87142	3.09768	0.106828	0.232662
Trim24	0.61813	6.9779e-05	0.0014735	4.77625	3.82388	0.0914581	0.173995
Fam83h	0.58352	0.00021366	0.0035057	4.57828	3.66555	0.0657327	0.227804
Pde12	0.48997	0.00037648	0.0054514	3.88182	3.10807	0.0484679	0.135391
Fam185a	0.45642	0.002332	0.022011	3.29663	2.6413	0.0629525	0.201547
Nup205	0.47155	0.0048557	0.037756	3.97644	3.18621	0.055404	0.182356
Ahnak	0.551	0.0013521	0.01466	4.07161	3.26313	0.118183	0.125438
Tymp	0.73664	0.0004307	0.006082	6.34048	5.08361	0.0836968	0.400153
Arhgap17	0.45637	0.00021403	0.0035057	3.87502	3.10747	0.0559384	0.140648
Ctse	1.17926	1.1082e-07	7.336e-06	7.06134	5.66371	0.140243	0.183905
Otud7b	0.74758	1.5958e-08	1.3741e-06	5.13713	4.12282	0.129959	0.0200735
Tulp4	0.56028	0.0034004	0.029174	4.91023	3.94167	0.0961266	0.301955
2410080I02Rik	-2.95304	0.0045558	0.036139	-3.34336	-2.68545	0.0993515	0.339735
Mfsd6	0.59403	6.2705e-05	0.0013654	4.08666	3.28298	0.0413896	0.217405
Pnkd	1.17583	2.3757e-09	2.5093e-07	7.09364	5.7001	0.166494	0.140031
Tmem209	0.40367	0.0034607	0.029601	3.70728	2.98206	0.0251551	0.173627
Sept9	1.0767	8.8281e-10	1.065e-07	6.86293	5.52101	0.132142	0.151904
Homer1	0.45468	0.0021817	0.020925	3.4269	2.75705	0.0455056	0.179695
Coro1c	0.49346	0.00079754	0.0097545	4.12986	3.32425	0.106786	0.174486
Mogat1	4.98274	1.5686e-21	8.6694e-19	2.59669	-2.09035	0.3617	0.209705
Whsc1	0.45192	0.0016308	0.016888	4.21448	3.39558	0.0512087	0.209706
Sfxn5	0.77548	3.0946e-09	3.1565e-07	5.45156	4.39234	0.0714049	0.108926
Acer3	0.44737	0.0017676	0.017921	3.7511	3.02304	0.0947934	0.0828131
Clasp2	0.38044	0.0058474	0.04358	3.46622	2.79357	0.0685575	0.164642
Peak1	0.57217	0.00094952	0.011144	4.57085	3.68488	0.0978114	0.226879
Nt5dc1	0.57249	9.664e-06	0.00030746	4.35154	3.50892	0.0240228	0.161766
Ppp1r13b	0.47116	0.0017087	0.017522	3.93392	3.17321	0.120235	0.174207
Phkb	0.67932	9.231e-07	4.3356e-05	5.03975	4.06995	0.0563796	0.165301
Ap1ar	0.57377	1.4635e-06	6.4056e-05	4.46591	3.60731	0.0576321	0.108322
Ube2e2	0.55641	1.4702e-05	0.00043298	4.27877	3.45672	0.105691	0.0843446
Mast2	0.6052	1.8494e-06	7.7794e-05	4.67407	3.77699	0.0754798	0.131901
Gm11956	-3.96061	0.00030831	0.0046317	-3.44272	-2.78273	7.34847e-08	0.273052
Cdk15	-2.02749	0.0069811	0.04981	-3.09325	-2.50043	0.143905	0.256969
Usp34	0.79853	8.3116e-05	0.0016869	5.72959	4.63166	0.0601432	0.298666
G3bp2	0.71734	6.5156e-07	3.2328e-05	5.48207	4.43194	0.0704963	0.176409
Tusc3	0.50169	7.1384e-05	0.0015013	4.23403	3.42321	0.065103	0.146243
Dlx1as	-3.79115	0.00061851	0.0080388	-3.44272	-2.78356	7.34847e-08	0.201546
Flywch1	0.43649	0.0021406	0.020685	3.91159	3.1631	0.0609443	0.123288
Snx7	0.51559	0.0015095	0.01598	4.43583	3.5874	0.110116	0.190014
Raet1e	4.05147	3.0363e-26	3.0067e-23	2.12197	-1.71617	0.213877	0.281512
Abcd1	0.71445	3.2431e-05	0.0007987	5.4132	4.37846	0.0954027	0.188141
Ar	0.59	0.00017557	0.0029997	4.71803	3.81944	0.100592	0.120278
Bahd1	0.47683	0.00087994	0.010508	4.08334	3.30618	0.0688071	0.181336
Tmem184c	0.71207	1.0515e-05	0.00032625	4.91864	3.98337	0.0750118	0.21784
Arrb1	0.53033	0.00053537	0.0071925	4.2198	3.41759	0.0929084	0.0541717
Ptpn23	0.67667	1.9026e-07	1.159e-05	4.97871	4.03264	0.105633	0.08176
Zbtb41	0.58925	5.7695e-05	0.0012767	4.55194	3.68754	0.0407661	0.18464
Mkl2	0.7928	3.521e-05	0.00085476	5.5175	4.47103	0.150913	0.210473
Srebf1	1.56282	6.6971e-06	0.00022705	9.4533	7.66044	0.265346	0.561842
Slc43a2	0.63395	2.5032e-05	0.00065788	4.59984	3.72949	0.121847	0.108586
Rogdi	0.5281	0.0030194	0.026786	4.2126	3.4173	0.10828	0.132787
Tcta	0.48812	0.00086259	0.010338	4.09413	3.32358	0.121244	0.102567
S100a10	0.86865	0.0031983	0.027914	6.66099	5.40817	0.281951	0.249758
Phc3	0.56594	0.00103	0.011843	4.59768	3.73325	0.0813863	0.230915
Lrrk1	0.55041	0.0021607	0.020781	4.48987	3.64609	0.111086	0.243147
Anks4b	0.65302	0.0047079	0.036976	5.54212	4.50159	0.128454	0.28518
D5Ertd579e	0.65924	0.00036797	0.0053573	5.24602	4.26338	0.129843	0.282297
1700001P01Rik	-3.32244	0.0021803	0.02092	-3.22847	-2.62575	0.214244	0.270035
Mga	0.62843	0.00075604	0.0093195	5.01667	4.08277	0.128972	0.209822
Zkscan3	0.47042	0.00026911	0.0041911	4.03936	3.28831	0.0589784	0.0663693
Galnt4	0.6414	9.3114e-05	0.0018503	5.22327	4.25229	0.107231	0.216859
Hs1bp3	0.47929	0.0012385	0.01371	4.32591	3.52221	0.0587882	0.165398
Arhgap32	0.57268	0.0015537	0.016302	4.13302	3.36669	0.114374	0.249401
Gm608	0.69886	0.00072835	0.0090533	5.94718	4.84574	0.104173	0.321498
Cast	0.63134	2.4912e-05	0.00065565	5.3344	4.34665	0.0825016	0.203483
C330007P06Rik	0.44035	0.0029367	0.026258	4.17432	3.40162	0.0810418	0.217636
Prkaa1	0.53224	3.3744e-05	0.00082676	4.20592	3.42852	0.0375159	0.135202
Atxn1l	0.452	0.002601	0.023938	4.6598	3.79939	0.0507137	0.258076
Fam65a	0.40628	0.0040612	0.033172	4.10507	3.35	0.0967952	0.209278
Elf1	0.52361	0.00050609	0.0068809	4.22336	3.44729	0.0688874	0.185418
Sorbs2	0.89476	1.2803e-05	0.00038573	6.16243	5.03272	0.117575	0.260208
Pcsk6	1.06558	3.5386e-12	6.3232e-10	7.80053	6.37333	0.0639171	0.208655
Nfe2l2	0.83422	1.134e-07	7.4246e-06	6.10951	4.99369	0.11699	0.186035
Ganc	0.41121	0.0016894	0.017374	3.97413	3.24838	0.0700707	0.167919
Dsp	0.62354	0.0035109	0.029885	5.98274	4.8904	0.131746	0.349513
Kbtbd7	0.3923	0.0044313	0.035507	3.71086	3.03335	0.0946352	0.106325
Irgm1	0.69629	0.0003248	0.0048305	5.76231	4.71103	0.166425	0.214738
0610040B10Rik	-1.01306	0.00027239	0.0042283	-0.382251	0.312528	0.137463	0.142553
Mon1b	0.43499	0.001527	0.016094	4.02355	3.29051	0.0442977	0.154474
Ipo11	0.46013	0.0017137	0.01754	4.46113	3.64938	0.0317525	0.166463
Trrap	0.54471	0.0025133	0.023316	5.28573	4.32471	0.0804161	0.296562
Nup214	0.48007	0.003335	0.028789	4.44417	3.63678	0.0660428	0.247175
Mocos	0.68046	1.4058e-05	0.00041659	5.88241	4.81456	0.0785201	0.225823
AW112010	0.71673	1.0487e-05	0.00032581	5.78492	4.73603	0.122659	0.121197
Coro7	0.54529	0.00024473	0.0038811	4.4141	3.61381	0.0858731	0.179271
Espnl	-3.58641	0.0015219	0.016075	-3.44272	-2.82004	7.34847e-08	0.201745
Atp6v0e2	0.47707	0.0026184	0.024046	4.74547	3.8875	0.112532	0.199113
Parp14	0.62205	0.0028866	0.025947	5.40214	4.42635	0.0840421	0.306261
Gtpbp8	0.34725	0.0028594	0.025751	3.52878	2.89189	0.0561401	0.0888386
Nsf	0.50686	0.00068866	0.008677	4.66443	3.82278	0.0627599	0.220531
Gm28644	-3.34991	0.0038333	0.031955	-3.44272	-2.8232	7.34847e-08	0.254632
Nek5	-2.0275	0.0069826	0.04981	-3.0888	-2.53387	0.146145	0.281253
A230046K03Rik	0.54173	0.00087995	0.010508	4.98392	4.08986	0.0378712	0.254795
Gm4952	0.85076	0.0010248	0.011794	7.22838	5.9324	0.106172	0.457653
Pacs2	0.38147	0.002698	0.024634	4.11281	3.37571	0.0353297	0.197347
Dhx33	0.5517	0.0029092	0.026071	4.65479	3.82559	0.101557	0.304009
Mmp19	0.78669	1.8324e-05	0.00051174	6.13636	5.04542	0.135627	0.139257
Myh14	0.5841	0.00062247	0.0080751	4.87102	4.00528	0.100657	0.170344
Ahr	0.72067	4.328e-05	0.0010065	4.59702	3.78174	0.135293	0.279918
Plscr2	0.58118	9.8836e-06	0.00031194	4.86631	4.00335	0.0532836	0.0967347
Krt8	1.00106	4.6303e-06	0.0001693	7.40651	6.09356	0.261887	0.0982136
Stra6l	0.8743	1.3441e-05	0.00040181	6.54895	5.38931	0.140407	0.185081
Arsa	0.73332	1.0121e-05	0.00031774	6.0352	4.96827	0.12639	0.19605
Tmem98	0.48416	0.00022078	0.0036063	4.27299	3.5181	0.0797812	0.0678854
Xpo1	0.55732	0.00074134	0.0091627	4.93609	4.06455	0.0288377	0.221976
Zfp746	0.52748	0.00010269	0.0019891	4.22305	3.48136	0.0451992	0.182394
Itsn2	0.47965	0.0009513	0.011157	4.41996	3.64499	0.111951	0.15765
Trak2	0.63717	2.0388e-05	0.00055502	5.25846	4.33727	0.0880561	0.213247
Luzp1	0.55701	7.5765e-05	0.0015712	4.86497	4.01323	0.0616698	0.119217
Cyp3a11	1.8198	2.096e-17	7.3255e-15	11.5566	9.53597	0.195531	0.0920945
9030617O03Rik	0.65924	1.4264e-06	6.2894e-05	5.74509	4.74262	0.0776235	0.198707
Gm8731	-3.58625	0.0015215	0.016075	-3.44272	-2.84327	7.34847e-08	0.165573
Hmgb1-ps8	-3.58605	0.0015304	0.016115	-3.44272	-2.84327	7.34847e-08	0.165573
Ces1g	1.13272	9.0486e-09	8.303e-07	7.92263	6.54452	0.193224	0.198317
Tdrd7	0.45101	0.002455	0.022899	4.4525	3.67968	0.0613783	0.171952
Vps18	0.52862	5.6548e-05	0.0012602	4.63696	3.83257	0.0939569	0.102321
Synrg	0.56635	0.00015855	0.0027789	4.96344	4.10271	0.0631657	0.199745
Fas	0.46132	0.0035714	0.030248	4.48249	3.70556	0.164257	0.110871
Exoc8	0.39433	0.0024356	0.022779	4.17041	3.44782	0.063099	0.161364
Gm4943	-3.35484	0.003932	0.032459	-3.3117	-2.73857	0.131013	0.340631
Gm5045	-2.95779	0.0057559	0.043085	-3.2109	-2.65583	0.231812	0.277585
Ahcyl2	0.6814	1.2331e-06	5.5293e-05	5.35728	4.43125	0.0311841	0.175851
Micu2	0.67915	1.0104e-06	4.715e-05	5.67188	4.69258	0.0869794	0.118155
Irgq	0.50016	0.0015615	0.016378	5.14874	4.25982	0.137131	0.216291
Atf7ip	0.61227	0.0005135	0.0069617	5.15328	4.26421	0.0659611	0.256586
Gck	0.98795	0.00041404	0.0058923	7.42841	6.14821	0.120955	0.293
Pigb	0.42971	0.0037531	0.031463	3.82486	3.16712	0.0447475	0.208865
Kank1	0.62638	0.00055268	0.0073668	5.73302	4.74768	0.0351402	0.311835
Ywhah	0.56918	3.9278e-05	0.00093911	4.88733	4.04757	0.119051	0.110256
Gm27011	-3.34731	0.0038004	0.031725	-3.44272	-2.85149	7.34847e-08	0.183173
Gm14634	-3.5823	0.0016573	0.017125	-3.44272	-2.85239	7.34847e-08	0.201533
Mtmr10	0.54131	0.00012775	0.0023319	5.51203	4.56712	0.0384242	0.243899
Ptpn9	0.40478	0.0053753	0.040762	3.99799	3.31341	0.0890966	0.127617
Nln	0.45544	0.0018968	0.018886	4.90003	4.06219	0.102203	0.220477
Cmtm4	0.58257	0.00085889	0.01032	5.90671	4.89832	0.0786589	0.372666
Eltd1	0.42354	0.0032385	0.028183	4.12655	3.42209	0.0629741	0.062848
Gcc2	0.57294	0.00010795	0.0020656	5.16911	4.28714	0.115049	0.161671
Adar	0.4275	0.0035281	0.029967	4.5139	3.74381	0.0843761	0.193714
Slc44a1	0.87856	4.8522e-08	3.6378e-06	6.59383	5.46896	0.119968	0.100716
Ate1	0.49997	2.5478e-05	0.00066374	4.89765	4.06247	0.020837	0.164214
Ift172	0.44129	0.0048196	0.037613	4.17764	3.46539	0.0907985	0.149273
Dennd1b	0.46199	0.0046259	0.036525	4.96464	4.12141	0.0965732	0.235699
Laptm4b	0.57165	2.9186e-05	0.00074105	4.96957	4.12562	0.106422	0.0841592
Ccser2	0.66773	4.5838e-08	3.4694e-06	5.95699	4.94744	0.0565958	0.161817
Acaa1b	1.26228	1.1597e-05	0.00035471	9.52899	7.91422	0.0665916	0.279082
1700021K19Rik	0.44329	0.0015456	0.016232	4.59363	3.81566	0.0429974	0.201548
Pgd	0.82766	0.00057042	0.0075482	6.03115	5.00975	0.296534	0.103566
Adap2	0.46556	0.0024094	0.022588	4.09566	3.40262	0.118922	0.178683
Clpx	0.99955	2.393e-06	9.7052e-05	6.95095	5.77504	0.100674	0.205541
9430093N23Rik	-3.58573	0.0015919	0.016593	-3.44272	-2.8604	7.34847e-08	0.243847
Slc17a8	0.85392	0.00614	0.045247	6.45731	5.36541	0.223373	0.232772
Igkj4	-3.2809	0.0043618	0.035033	-3.32318	-2.76191	0.119538	0.323616
Zbtb38	0.45119	0.0022117	0.021156	4.91352	4.08634	0.0585989	0.228245
Mreg	0.63072	6.4728e-05	0.0013963	5.16845	4.29857	0.081748	0.16716
Alg2	0.50866	0.0054092	0.040919	4.28019	3.56028	0.107365	0.22069
Fam53c	0.45619	8.1137e-05	0.0016623	4.36991	3.6353	0.0537316	0.0954343
Acad9	0.65694	3.6174e-06	0.00013822	5.64765	4.70071	0.0348801	0.170983
Thtpa	0.43271	0.0024775	0.023063	4.74414	3.94892	0.111681	0.225456
Ube2o	0.49202	3.979e-05	0.00095039	4.52628	3.76843	0.0720117	0.0890412
Ikbkg	0.60624	8.306e-06	0.00027078	5.42229	4.51488	0.122276	0.0972335
Sipa1l1	0.53206	0.00037689	0.0054517	5.71158	4.75873	0.0605485	0.266915
Iqsec1	0.83131	5.8652e-07	2.975e-05	6.71312	5.59422	0.106363	0.223247
Pla2g15	0.54953	4.2024e-05	0.00098593	5.03525	4.19647	0.0974891	0.0850631
Lnx2	0.5134	0.0012286	0.013648	4.62692	3.85688	0.151018	0.135083
Rreb1	0.60625	0.0030766	0.027202	6.47618	5.39904	0.090455	0.334105
Ugt1a9	0.89526	3.1275e-05	0.00077588	7.86135	6.55451	0.125658	0.309922
Slc4a4	0.81486	3.0228e-05	0.000757	7.13482	5.94893	0.0776535	0.371444
Kdm1b	0.60115	0.00015523	0.0027328	5.11109	4.26514	0.0791832	0.192647
Rcor1	0.49079	0.00026968	0.0041973	4.96206	4.14153	0.0405307	0.186097
Ubqln2	0.54103	1.3166e-05	0.00039459	5.04322	4.20952	0.0468608	0.119544
Hcfc1	0.65168	0.0003353	0.0049526	6.00002	5.00882	0.0582146	0.325614
Xpr1	0.51118	0.00074574	0.0092021	5.93	4.95147	0.0392092	0.279842
Tmod3	0.48389	2.9627e-05	0.00074905	4.67489	3.90431	0.068311	0.0967188
Trappc10	0.46891	0.00094936	0.011144	5.0368	4.20899	0.0475383	0.221405
Them7	0.71656	4.7847e-07	2.527e-05	6.32116	5.28296	0.0376978	0.10122
Arsg	0.61949	0.0032748	0.028407	6.2489	5.22469	0.172816	0.291359
Pklr	1.22713	1.2171e-07	7.8387e-06	8.55574	7.1542	0.163583	0.302756
Ccng1	0.56635	0.0003422	0.0050265	5.61494	4.69946	0.18336	0.139123
Mb21d2	0.48336	0.00012512	0.0022997	5.19069	4.34516	0.0615933	0.183516
Tmem18	0.39525	0.0032302	0.028131	4.35317	3.64483	0.0882079	0.156165
Arfgap1	0.46652	0.0014039	0.015103	4.38787	3.67589	0.153235	0.138657
Hspa14	0.38146	0.0020574	0.020089	4.12183	3.45567	0.0867492	0.110608
Abcg5	1.03674	1.5561e-05	0.00045321	7.68084	6.44162	0.172549	0.301334
Tbc1d8b	0.59182	0.00081173	0.009883	4.97598	4.17435	0.0546899	0.245023
Tgfbrap1	0.52714	0.00055705	0.0074125	6.07204	5.09541	0.057822	0.265514
Znfx1	0.56309	0.00034435	0.0050486	6.19102	5.19628	0.0597063	0.273602
Srsf2	0.53188	0.00017495	0.0029934	4.73551	3.97494	0.0806053	0.154351
Acer2	0.46897	0.0041761	0.033827	4.40987	3.70356	0.0816723	0.106452
Ears2	0.37149	0.0059915	0.044415	3.97474	3.33946	0.0869752	0.0896356
Sptlc2	0.45645	0.00090828	0.010758	5.06509	4.25574	0.16879	0.113026
Insig2	1.20313	5.392e-07	2.7677e-05	8.9526	7.52408	0.0952111	0.293404
Rabgap1l	0.52497	0.00014628	0.0026017	5.30561	4.45942	0.0623184	0.167431
Tgm2	0.83571	6.1398e-07	3.0785e-05	7.40281	6.22313	0.188803	0.124628
Fam107b	0.73548	1.0798e-06	4.9758e-05	6.24292	5.24945	0.11228	0.1758
Rdh10	0.48341	6.5115e-05	0.0014018	4.85239	4.08039	0.0511723	0.109537
Spns2	0.57485	0.0038031	0.031736	5.32186	4.47576	0.133112	0.28631
Entpd5	1.07613	6.2495e-12	1.0763e-09	8.63161	7.26038	0.102584	0.177536
Kpna4	0.71623	7.8448e-09	7.4279e-07	6.42227	5.40391	0.0755218	0.101123
Msantd4	0.46146	0.00029512	0.0044932	4.67393	3.93287	0.102521	0.0273651
Igtp	0.66805	0.0043017	0.034644	6.0725	5.1138	0.24696	0.188963
Smcr8	0.52955	0.002964	0.026385	5.60198	4.71773	0.0672178	0.235187
Pdcl	0.42842	0.00074884	0.0092356	4.49385	3.78532	0.0338973	0.142303
Tgfbr2	0.7243	0.00013156	0.0023832	6.52403	5.49599	0.110529	0.261789
Snx13	0.4674	0.0027233	0.024818	5.31414	4.47726	0.0969824	0.226238
Olfml1	0.62405	0.00021401	0.0035057	5.86267	4.94069	0.0618001	0.130429
Def8	0.64538	5.871e-07	2.975e-05	5.76005	4.8543	0.058667	0.172631
Ago2	0.5907	0.00010076	0.0019579	5.47485	4.61464	0.0570507	0.186814
Ints1	0.6025	0.00040577	0.0057954	5.58452	4.70736	0.0700428	0.216183
Trim37	0.34216	0.0060575	0.044793	3.98815	3.36191	0.0537518	0.112446
Wdr41	0.35728	0.0043934	0.035263	4.08891	3.44921	0.0357879	0.140091
Cyp7a1	1.0763	0.0010495	0.011997	7.26212	6.12766	0.217183	0.484492
Pml	0.45575	0.0036599	0.030823	4.9784	4.20153	0.0642507	0.208451
B130046B21Rik	-3.46183	0.0027328	0.024855	-3.44272	-2.9057	7.34847e-08	0.256505
Cstf2t	0.44306	0.00052769	0.0071175	4.84904	4.0929	0.068552	0.146052
Tmem260	0.42721	0.002156	0.02077	4.49048	3.79061	0.0504697	0.157218
Gpkow	0.32361	0.006449	0.046813	3.90621	3.29803	0.0808367	0.0929653
Fam210a	0.69878	1.3432e-05	0.00040181	6.84656	5.78435	0.0331375	0.231582
Sh3bgrl2	0.65993	1.7385e-05	0.00048896	6.78446	5.73227	0.114578	0.230329
Pgm3	0.58212	0.00011994	0.0022218	5.17335	4.37325	0.131536	0.190743
Srcap	0.58606	0.0021291	0.020625	6.19394	5.23602	0.0751652	0.324391
Col4a2	0.58875	2.3055e-05	0.00061564	5.64125	4.76927	0.0773097	0.0285206
Gm29036	-3.34714	0.0037981	0.031716	-3.44272	-2.91209	7.34847e-08	0.159233
Syce1	-3.34713	0.0038072	0.031759	-3.44272	-2.91209	7.34847e-08	0.159233
Gpr125	0.54702	2.6928e-05	0.00069412	5.42621	4.59234	0.0404487	0.120784
Ercc3	0.39161	0.0039032	0.032344	4.93561	4.17737	0.0754149	0.202369
Siae	0.62485	2.3955e-05	0.00063397	6.50545	5.50683	0.0543171	0.237295
Cdc42ep1	0.51062	0.00017498	0.0029934	5.11821	4.3351	0.0635757	0.127453
4931406C07Rik	0.9938	4.4971e-14	1.0906e-11	8.38606	7.10425	0.0449869	0.0542892
Itsn1	0.49005	0.00013518	0.002432	5.05386	4.28228	0.0607237	0.0864829
Pip5k1c	0.43455	0.0019929	0.019596	5.17543	4.38549	0.0685438	0.192564
Ttll12	0.48453	0.00066539	0.0084655	5.03386	4.26742	0.0667863	0.161746
Hipk2	0.70842	5.8967e-05	0.0013012	6.31637	5.35493	0.0949214	0.222484
Fam98a	0.35847	0.0056003	0.042053	4.78085	4.05363	0.0688854	0.187198
B4galnt2	-3.33311	0.0047834	0.03742	-3.44272	-2.92202	7.34847e-08	0.230583
Atp11a	0.5511	0.0035849	0.030331	6.26528	5.32016	0.0356717	0.282772
Trappc8	0.43109	0.0061005	0.044998	5.86506	4.98049	0.0897212	0.279255
Plekhb2	0.39929	0.0041704	0.033804	4.63776	3.93846	0.0723008	0.139112
Tars	0.75463	0.00032775	0.0048653	6.48244	5.50533	0.10684	0.18255
Samhd1	0.40407	0.0066288	0.047754	4.67584	3.97135	0.119193	0.0576923
Fam45a	0.3847	0.0019243	0.019095	4.50528	3.82676	0.0751608	0.104132
Helz2	0.49013	0.0058179	0.043412	6.14985	5.224	0.101128	0.29083
Srr	0.67889	4.8603e-07	2.5479e-05	6.17807	5.24919	0.0459563	0.13117
Tpk1	0.48049	0.00019939	0.0033254	4.88159	4.14798	0.0425956	0.158184
Adam17	0.42022	0.0028507	0.025686	4.77121	4.05517	0.0681374	0.142257
Pls3	0.76145	2.8849e-06	0.00011314	6.24442	5.3088	0.142389	0.153741
Themis	5.5589	2.931e-29	4.3536e-26	2.72806	-2.31933	0.383969	0.159311
Rtn4	0.69381	3.4509e-07	1.9073e-05	6.70932	5.70602	0.103295	0.116953
Rnf19a	0.51225	0.00011956	0.0022181	5.1915	4.41714	0.0885317	0.159406
Rin3	0.46281	0.002073	0.020201	5.18732	4.41678	0.130982	0.151776
Lrrc8d	0.43342	0.0042316	0.03416	5.70508	4.85892	0.0273492	0.271301
Zmiz1	0.56748	0.002281	0.021624	5.97154	5.08678	0.0945969	0.217858
Rbbp9	0.40821	0.00046055	0.0064233	4.794	4.08437	0.061586	0.110878
Polr2a	0.70268	0.00010747	0.0020583	6.23449	5.31258	0.152525	0.172467
Mlxipl	0.68493	6.0398e-05	0.0013266	6.90897	5.88753	0.0657693	0.204415
Tom1l2	0.45096	0.0010377	0.0119	5.24597	4.47281	0.063901	0.185825
Retnla	-3.27133	0.0065333	0.047321	-3.23891	-2.76191	0.20381	0.323616
B230219D22Rik	0.42292	0.0031471	0.02763	5.44304	4.64162	0.100897	0.220085
Plekhm1	0.42134	0.0020072	0.019696	4.93061	4.2047	0.0707347	0.153327
F2r	0.58883	1.6706e-05	0.00047607	6.15714	5.25216	0.0287053	0.0995775
Ctnnbl1	0.43858	0.00063275	0.0081551	4.86704	4.15238	0.0683516	0.0692037
Stk4	0.40702	0.00081884	0.009944	4.83289	4.12326	0.0340861	0.142742
Usp32	0.44438	0.0038927	0.032303	5.33342	4.55255	0.0747294	0.215615
1190002N15Rik	0.49467	0.0069034	0.049359	5.57888	4.76217	0.113059	0.21334
Bmpr2	0.49908	0.0028786	0.025904	5.70081	4.87177	0.0603188	0.249429
Pofut1	0.34187	0.0063465	0.046324	4.63007	3.9582	0.0377847	0.153693
Tspan14	0.42707	0.0010241	0.011794	4.74968	4.0606	0.0959817	0.108731
Ept1	0.55901	0.00062543	0.0080914	6.0163	5.14548	0.0721482	0.166126
Ptpra	0.39144	0.0036064	0.030458	4.90175	4.19312	0.0900787	0.182574
Cacul1	0.57019	5.7088e-06	0.00019923	6.05955	5.18381	0.0632627	0.158283
Rtn4ip1	0.47064	0.00045512	0.0063664	5.5405	4.74474	0.0967843	0.158986
Nbas	0.53681	0.0039289	0.032446	5.39	4.62033	0.0291788	0.231673
Lima1	0.47747	0.0040617	0.033172	6.7144	5.75669	0.0854469	0.311021
Prrc2b	0.48865	0.001529	0.016107	6.52777	5.59682	0.0653512	0.281599
Prox1	0.71124	0.00044319	0.0062324	7.48205	6.41574	0.0988267	0.324084
Cd2ap	0.40535	0.0011394	0.012792	4.96658	4.25896	0.0679112	0.113002
Stx7	0.36464	0.0017433	0.017744	4.5068	3.86488	0.0680502	0.0378154
Lasp1	0.74794	3.7144e-05	0.00089439	7.33213	6.28907	0.146111	0.172293
Ano6	0.3828	0.0064362	0.046749	4.6544	3.99354	0.0991934	0.0558658
Snx19	0.45914	0.00072388	0.0090166	5.81868	4.99365	0.0461268	0.203264
B3gnt2	0.83967	0.0069083	0.049379	0.503999	-0.432633	0.15507	0.373488
Coq2	0.36529	0.0015699	0.016443	4.62205	3.96986	0.104842	0.0667594
1110037F02Rik	0.41157	0.0048261	0.037613	4.75464	4.08492	0.0529081	0.167114
Col4a3bp	0.46821	0.0015726	0.016452	5.77437	4.96189	0.0488697	0.200588
Ipo9	0.44824	0.00089244	0.010637	5.54457	4.76458	0.0508244	0.193436
Lims1	0.35778	0.001224	0.013625	4.55819	3.91715	0.0718314	0.0880239
Chpt1	0.85862	1.3041e-09	1.4831e-07	8.33424	7.16423	0.0770331	0.113552
Flna	0.45296	0.0053228	0.04048	5.32407	4.57747	0.138938	0.0545888
Ube4a	0.49837	0.0015803	0.016495	6.80081	5.84779	0.038001	0.296245
Zdhhc3	0.38735	0.0035203	0.029922	5.42757	4.66889	0.0657818	0.211773
Ezh1	0.44674	0.0029642	0.026385	4.26416	3.66883	0.0963709	0.239302
Osbpl11	0.388	0.0035234	0.029938	4.68462	4.03312	0.060163	0.152069
Slc17a4	0.59012	0.00029722	0.0045162	6.3448	5.46248	0.144442	0.148101
Rap2c	0.45392	8.2649e-05	0.0016805	5.32196	4.58196	0.0666514	0.105522
Asah2	0.53497	0.0017132	0.01754	6.14575	5.29212	0.0835117	0.252696
Tmcc3	0.34655	0.0039604	0.032636	4.59083	3.95439	0.0365682	0.129138
Acox2	0.84847	2.7598e-10	3.748e-08	8.14981	7.02015	0.0504719	0.0987782
Tgfbr1	0.38528	0.0055684	0.041941	4.99396	4.30189	0.0737633	0.160659
Gfpt1	0.5763	0.00038186	0.0055136	5.6096	4.83237	0.0530688	0.196614
Mroh1	0.46767	0.00063121	0.0081415	6.02692	5.19213	0.0813409	0.204658
Pdlim5	0.4906	0.00015554	0.0027347	5.68601	4.90302	0.0659062	0.146658
Tlcd2	0.51271	0.001051	0.012009	6.31228	5.44391	0.0840572	0.161826
Cyfip1	0.52788	0.00054797	0.0073277	6.01831	5.19115	0.0257432	0.24406
Uhmk1	0.50692	0.0022121	0.021156	6.43654	5.55336	0.061484	0.268481
Rasa1	0.35742	0.0017799	0.018008	4.60199	3.97063	0.0396458	0.114203
Fbxl20	0.44413	0.00033455	0.0049507	5.36991	4.63492	0.0447643	0.154134
Rpa1	0.43819	0.00049573	0.0067905	5.31579	4.5908	0.0812713	0.109199
Col4a1	0.51866	0.0019996	0.019637	5.94591	5.13729	0.142081	0.114655
AI661453	0.42639	0.0038501	0.032052	5.64883	4.88186	0.0674593	0.173951
Gldc	0.78055	0.0013122	0.014312	7.85934	6.79336	0.180571	0.241064
Net1	0.4501	0.0031162	0.027411	5.70469	4.93128	0.10725	0.139852
Gclc	0.65844	0.00074021	0.0091577	7.83897	6.77722	0.195128	0.230158
Dis3l	0.3691	0.0024422	0.022809	4.82001	4.16916	0.0350502	0.124417
Atp6v1a	0.49491	4.9283e-05	0.0011273	6.1594	5.32777	0.0574506	0.161628
Smarca4	0.57404	3.6538e-05	0.00088338	6.61539	5.72424	0.103411	0.0877234
Abhd3	0.55395	8.1041e-06	0.00026574	6.17516	5.3435	0.0368665	0.114711
Abca8b	0.52341	0.0046633	0.03671	5.7298	4.95862	0.103145	0.21647
Zfr	0.54917	0.0001734	0.0029797	6.02162	5.21141	0.058305	0.155357
Mlec	0.81423	1.1251e-05	0.00034682	7.96593	6.8956	0.178841	0.142585
Lcp1	0.56154	4.9155e-06	0.0001765	6.33548	5.4857	0.0775887	0.0938876
Tfpi2	0.4261	0.0011295	0.012704	5.08722	4.40496	0.136764	0.0504836
Oxsm	0.41067	0.0016554	0.017113	5.31011	4.60003	0.0583252	0.182929
Gm20628	-3.04655	0.0067085	0.048153	-3.22847	-2.79705	0.214244	0.275491
Cep170b	0.46916	0.00194	0.019195	6.29491	5.45372	0.0619759	0.240256
Tmem64	0.54293	6.621e-06	0.00022512	6.26903	5.43387	0.0633575	0.141482
Edem3	0.54332	0.00012746	0.0023319	5.7869	5.01623	0.045377	0.166947
Secisbp2l	0.4305	0.0026524	0.024245	6.29803	5.46037	0.0425173	0.229844
Spg20	0.52572	0.00010813	0.0020674	5.99439	5.19753	0.0985664	0.121317
Rhbdd1	0.33801	0.0035588	0.030206	4.92638	4.27713	0.0511299	0.121947
Abcg2	0.75197	1.3212e-08	1.1629e-06	7.9423	6.9012	0.0536975	0.0593378
Vcpip1	0.45345	0.0011452	0.012832	5.53463	4.81312	0.0394592	0.143752
Mpeg1	0.73183	0.0013413	0.014582	7.85333	6.83148	0.212047	0.204607
Ethe1	0.59568	0.0038626	0.032127	6.43393	5.59681	0.0498589	0.191321
Wnk1	0.60799	0.00047658	0.0065851	7.00211	6.09183	0.0727307	0.25182
Tomm20	0.35999	0.00059521	0.0078116	4.96327	4.31906	0.0503858	0.0890603
Nap1l3	1.13834	2.7273e-05	0.00070226	0.748677	-0.65152	0.152529	0.244514
Clasp1	0.38491	0.0048893	0.037887	4.68084	4.07386	0.0717373	0.161098
1600012H06Rik	0.35883	0.0033072	0.028592	4.77173	4.15353	0.0834262	0.134273
Fmo5	1.16905	4.489e-08	3.4304e-06	11.0914	9.65795	0.131204	0.13834
Dst	0.53874	0.0033546	0.028907	6.63583	5.78063	0.121389	0.210678
Gda	0.55647	0.00097908	0.0114	6.71089	5.85301	0.0776306	0.143892
Ddah1	0.62045	1.5069e-05	0.0004416	7.37182	6.42967	0.0791724	0.162096
Fam214a	0.59599	0.00094109	0.011079	5.88655	5.13444	0.17741	0.220991
Fam114a1	0.48024	0.0029619	0.026385	5.45851	4.76145	0.141017	0.186494
Cox15	0.4253	0.0018851	0.018792	5.10928	4.45767	0.0272428	0.182829
Snx27	0.4075	0.00065259	0.0083474	5.44316	4.75081	0.0530001	0.142188
Gm11474	-3.3346	0.0042596	0.034351	-3.44272	-3.00501	7.34847e-08	0.202174
Megf9	0.53785	0.003095	0.027304	5.77464	5.04108	0.081311	0.204669
Atp6v1b2	0.42027	0.0004773	0.0065856	5.64716	4.93294	0.0980639	0.0877575
Ciita	2.07311	4.2544e-07	2.2721e-05	1.1842	-1.03459	0.328234	0.32921
Sec24d	0.54255	0.0010239	0.011794	6.95837	6.07939	0.0666195	0.212387
Gfm2	0.44172	0.00025744	0.0040431	5.84325	5.10707	0.0238685	0.142139
Usp14	0.39914	0.00043105	0.0060833	5.4412	4.75743	0.0689803	0.0595647
Abca1	0.77862	0.00026903	0.0041911	8.74809	7.65048	0.121743	0.30237
Dak	0.90738	1.7615e-06	7.449e-05	9.64326	8.43718	0.160452	0.159571
Dctn4	0.32723	0.0027873	0.025255	4.86514	4.25699	0.0490147	0.0754189
Dlc1	0.45478	0.0058484	0.04358	5.78447	5.06146	0.103394	0.220243
Galnt1	0.40948	0.0010093	0.011661	5.51384	4.82624	0.0432878	0.129998
Adam10	0.3683	0.0031202	0.027434	5.31709	4.65466	0.0564438	0.117168
Snx10	0.40619	0.0066864	0.048023	5.5048	4.81971	0.191791	0.112043
Fbxw8	0.40552	0.0028097	0.025386	5.7791	5.0644	0.0738536	0.186339
Ulk2	0.39457	0.0027719	0.025134	6.12057	5.36436	0.0337807	0.201031
Adh4	0.57068	6.4745e-05	0.0013963	7.30749	6.40474	0.0972604	0.163326
Hook3	0.4094	0.005205	0.039839	6.04442	5.29795	0.0652676	0.186414
Isoc1	0.52663	0.00065328	0.0083482	7.05913	6.18817	0.0508767	0.269669
Mmgt1	0.36504	0.0048188	0.037613	5.18681	4.54699	0.0941677	0.0756284
Ppp1r3b	0.88259	0.0017927	0.018084	6.80888	5.96947	0.404956	0.176697
Apoa4	1.01718	4.9968e-06	0.00017824	10.5202	9.22463	0.204052	0.130662
Sptan1	0.57371	1.7316e-05	0.00048875	6.90437	6.05501	0.050196	0.149494
Gpd1	0.82748	2.5436e-07	1.4672e-05	9.05154	7.942	0.132075	0.130915
Trim25	0.48093	0.0040831	0.033289	6.37333	5.59311	0.0673793	0.288758
4930402H24Rik	0.35986	0.0057813	0.043207	5.51029	4.83693	0.0954963	0.0960368
Prkaa2	0.55954	0.001274	0.013995	7.07138	6.21145	0.0321587	0.306631
C2cd2	0.69329	2.2287e-07	1.3176e-05	7.81917	6.86836	0.0837822	0.133256
Nek6	0.50455	0.00022387	0.0036442	6.55405	5.75981	0.154843	0.112542
Clec16a	0.37377	0.0052451	0.040067	5.54841	4.87791	0.0585327	0.177538
Slc39a11	0.38865	0.0012393	0.013712	5.5964	4.92046	0.109061	0.0991084
Tspyl1	0.31462	0.0051681	0.039621	4.91443	4.32318	0.0604817	0.118056
Rmdn3	0.34976	0.0017279	0.017631	5.36344	4.71825	0.0834067	0.0712684
Caprin1	0.68734	1.5339e-05	0.00044784	8.1199	7.14334	0.0881295	0.18761
Sptbn1	0.43801	0.0030215	0.026795	6.68332	5.88393	0.0445777	0.187335
Tex2	0.52525	0.0001322	0.002391	7.46343	6.57097	0.0807665	0.197872
Suox	0.53991	3.0116e-05	0.00075535	6.85987	6.04026	0.0724979	0.123062
Ncoa1	0.32292	0.0058305	0.043493	5.02956	4.42899	0.0459278	0.0877816
Myo6	0.42017	0.0045295	0.036039	5.82512	5.1312	0.0890328	0.16815
Fabp2	0.67132	0.00037664	0.0054514	7.60015	6.6949	0.0833827	0.17833
Gja6	-3.30475	0.0062435	0.045713	-3.44272	-3.03291	7.34847e-08	0.251452
Ap1g1	0.5102	0.0022081	0.021135	6.63915	5.84939	0.0666836	0.262601
Slc16a2	0.80314	1.8635e-06	7.8117e-05	9.0448	7.97494	0.126843	0.16674
Dram2	0.45895	5.79e-05	0.0012795	6.27986	5.53742	0.0682117	0.0767389
Gsk3b	0.42606	0.0008149	0.0099165	5.85788	5.1662	0.0797541	0.135092
Pepd	0.45112	0.00022688	0.0036831	6.24743	5.51116	0.0337465	0.0966918
Mob1a	0.36968	0.0064307	0.046737	5.63516	4.97117	0.0863316	0.169648
Fndc3a	0.56664	0.0014253	0.015265	6.64161	5.86173	0.075029	0.298331
Myh9	0.59249	0.00047162	0.0065317	7.87867	6.95421	0.0750646	0.194577
Qk	0.43044	0.00078028	0.0095737	6.3945	5.64452	0.0456862	0.170657
Reep3	0.54282	0.00066836	0.0084897	7.25671	6.41438	0.0645979	0.212905
Abcg8	0.69605	0.0039874	0.032774	8.23607	7.2827	0.158057	0.328759
Bche	0.52741	0.00086205	0.010337	7.32101	6.47415	0.128876	0.183216
Cpne3	0.45296	0.0061532	0.045285	6.23405	5.51327	0.0345492	0.260923
Kpnb1	0.50866	0.00032081	0.0047832	6.98774	6.18178	0.078789	0.147508
Diap1	0.57273	0.00015611	0.0027402	6.88969	6.09646	0.142271	0.13207
Abhd4	0.36269	0.0061709	0.045349	5.64607	4.99676	0.103645	0.117512
Mfap3l	2.86479	7.0138e-12	1.1992e-09	1.60038	-1.41641	0.306255	0.495596
Xiap	0.4817	0.0022501	0.021444	7.21814	6.39191	0.0615623	0.226236
Kdm5c	0.42565	0.00045346	0.0063505	6.37002	5.64737	0.0531742	0.139266
Lrp5	0.49396	0.0015792	0.01649	6.84048	6.06593	0.115454	0.148726
Stradb	0.38756	0.00062337	0.0080815	6.06524	5.38123	0.0404493	0.125743
Atg7	0.37393	0.0065034	0.047179	6.08231	5.39654	0.0813633	0.101117
Adhfe1	0.40636	0.00046429	0.006468	6.06885	5.38478	0.0449622	0.101431
Trim44	0.38006	0.0045902	0.036327	5.98115	5.30883	0.0525859	0.164632
Smarcc2	0.47833	0.00029818	0.0045252	6.90851	6.13235	0.0777843	0.147391
Parva	0.5483	1.2785e-05	0.00038573	7.49741	6.66096	0.072413	0.140548
Fam168b	0.31882	0.0057735	0.043176	5.93237	5.27394	0.0405421	0.161788
Adck3	0.8014	0.00030783	0.0046273	8.2934	7.37387	0.139608	0.249027
Zmpste24	0.57005	8.266e-05	0.0016805	7.29308	6.48876	0.065118	0.181128
Ammecr1l	0.37233	0.0028009	0.025329	5.80896	5.17076	0.0502421	0.128619
Pkp4	0.37363	0.0025726	0.023708	6.50026	5.78685	0.0611173	0.169297
Aox3	0.69012	0.0014842	0.015769	9.24263	8.22851	0.0933362	0.290457
Gsr	0.40238	0.0012616	0.013894	6.25019	5.56445	0.095402	0.0956493
Ap3m1	0.45861	0.00078907	0.0096616	6.26456	5.57746	0.0574516	0.157217
Bhmt	0.79232	0.00012544	0.0023039	9.9503	8.86203	0.0519229	0.113556
Slc39a9	0.38769	0.0016004	0.016664	6.61848	5.89731	0.0309658	0.162492
Slmap	0.35683	0.0040084	0.032895	6.13227	5.46749	0.0497033	0.152743
Tln1	0.47518	0.00056939	0.0075456	6.92394	6.17746	0.0725438	0.149578
Lonp2	0.52398	0.0004185	0.0059379	8.88576	7.93159	0.0381816	0.259828
Abcb7	0.37994	0.0064049	0.046636	6.18945	5.52522	0.0579761	0.182699
Cyp2d40	0.49905	0.0026239	0.02407	7.57449	6.76255	0.135851	0.0999649
Gatad2a	0.38665	0.0024831	0.023094	6.35991	5.67824	0.0840196	0.141723
Pafah2	0.55876	8.5865e-06	0.0002784	7.86918	7.02922	0.049695	0.137545
Scd1	1.12336	0.00023386	0.0037655	14.518	12.9771	0.191143	0.417436
Slc25a10	0.60619	7.3766e-05	0.0015378	8.35321	7.46774	0.0978769	0.090826
Hic2	-1.74635	4.8408e-07	2.5453e-05	-0.686828	0.614347	0.198933	0.500429
Srrm2	0.44804	0.0067734	0.048574	6.86204	6.13918	0.108113	0.171907
Slc27a4	0.34035	0.0031141	0.027411	6.1455	5.49868	0.0716403	0.125092
Prnp	0.40694	0.0012882	0.014128	6.42465	5.74954	0.0769033	0.0796821
Cxadr	0.40031	0.0031799	0.027825	7.01869	6.30278	0.123085	0.0864145
Pid1	0.45137	0.0019034	0.018939	7.25725	6.5174	0.0659322	0.085113
Prlr	0.46934	0.006649	0.047855	6.46607	5.8083	0.188393	0.0907116
Txnrd1	0.42112	0.00080578	0.0098307	7.17646	6.44649	0.0806098	0.147516
March8	0.38057	0.0059862	0.04439	7.30495	6.56273	0.0672153	0.213251
Zadh2	0.38846	0.0022351	0.021333	6.71423	6.03225	0.0477212	0.156747
Perp	0.4268	9.7984e-05	0.0019138	7.00908	6.29859	0.022459	0.0709412
Gclm	0.44845	0.00027316	0.0042376	7.08981	6.38119	0.0756368	0.134806
Trp53inp2	0.5791	0.0044816	0.035741	9.18902	8.27423	0.155744	0.159692
Ctso	0.35574	0.0012338	0.013675	6.48273	5.8432	0.0857697	0.0805397
Gbf1	0.40568	0.0041165	0.033459	6.74944	6.08513	0.0474351	0.154103
Rnf11	0.37184	0.0043618	0.035033	7.03095	6.34115	0.137197	0.0608956
Hprt	0.38417	0.0022615	0.021507	6.36911	5.75057	0.094512	0.0952502
Pcyox1	0.53498	6.4484e-06	0.00022083	8.49965	7.67496	0.0593816	0.101113
Selt	0.44165	0.00038372	0.0055236	7.29627	6.58985	0.0879127	0.110699
Paqr9	0.48987	0.0042185	0.034101	9.25868	8.36892	0.050441	0.258621
Mfsd1	0.34236	0.002265	0.021519	6.71457	6.08295	0.0615398	0.111292
Ehhadh	0.71088	0.0018314	0.018365	8.88435	8.06812	0.0484826	0.325212
Ei24	0.39441	0.0013434	0.014586	7.54485	6.8575	0.0583047	0.118597
Cryz	0.33352	0.0027356	0.02486	6.85489	6.23616	0.0528324	0.10431
Aldh1a1	0.6658	0.00019843	0.0033117	10.7652	9.81123	0.0651176	0.0972047
Ubqln1	0.37526	0.001503	0.015925	7.80443	7.13791	0.0438203	0.107341
Ergic1	0.33629	0.0026461	0.024234	7.33643	6.71397	0.0449238	0.10797
Cltc	0.40303	0.005889	0.043805	8.04066	7.36061	0.0429931	0.146047
Agpat2	0.42812	0.0013328	0.014503	8.46876	7.75495	0.0612985	0.0710602
Abcb4	0.48541	0.0032569	0.028291	8.77468	8.03536	0.065765	0.184246
Acadm	0.38582	0.0054196	0.040981	8.11652	7.44627	0.0454061	0.118388
Aldh6a1	0.44862	0.002334	0.02202	9.20899	8.45868	0.0472665	0.179845
Adipor2	0.3825	0.005445	0.041146	9.29898	8.55139	0.0236735	0.196856
Kmo	0.37679	0.0024209	0.022679	8.50063	7.83694	0.0563426	0.0721274
Car3	0.55483	0.0029309	0.026216	12.105	11.1771	0.101173	0.2055
Hsd17b4	0.40225	0.0041098	0.033429	9.11541	8.42811	0.0623238	0.110065
Aplp2	0.44523	0.0013118	0.014312	8.89315	8.22793	0.125256	0.0701551
Glul	0.47164	0.0010151	0.011717	9.91449	9.19044	0.112526	0.0742353
Vcp-rs	0.78125	0.0024089	0.022588	0.595429	-0.552783	0.0649288	0.286542
Hr	3.10532	4.3871e-08	3.3742e-06	1.60494	-1.50007	0.528041	0.159558
Zmym1	1.11977	0.00023548	0.0037821	0.820583	-0.776566	0.0984107	0.553884
Dock11	1.07897	0.00015707	0.002755	0.617438	-0.588191	0.128318	0.240425
Tmem28	3.88977	9.5352e-26	8.7159e-23	2.02476	-1.93202	0.200458	0.409253
H2-DMb2	1.05642	0.0033361	0.028789	0.726507	-0.69952	0.377171	0.297765
Wdr70	-0.58761	0.0048004	0.037516	1.58859	1.55755	0.115084	0.336718
Cd209f	-2.80551	3.2009e-14	7.8426e-12	-1.1113	1.10841	0.290065	0.176572
Derl1	-0.28298	0.0068989	0.049355	6.96197	6.95504	0.0730321	0.0468709
Mdh2	-0.29271	0.0065163	0.047244	7.65373	7.65789	0.0327505	0.0336903
Cops2	-0.30468	0.0047389	0.037182	5.80074	5.82163	0.077803	0.0649047
Rab4a	-0.30951	0.0053596	0.040679	5.06415	5.08302	0.0666374	0.0471608
Smpd1	-0.31011	0.0030942	0.027304	6.16432	6.1881	0.0575311	0.0521194
Matr3	-0.30808	0.0069875	0.049824	5.02137	5.04256	0.0376258	0.0644918
Faf1	-0.32658	0.0062802	0.045896	5.08699	5.10905	0.0818846	0.127023
Set	-0.30678	0.0054065	0.040919	4.29845	4.31785	0.0609566	0.0415913
Idh3g	-0.30393	0.0061925	0.045475	6.03907	6.06811	0.0952243	0.0650386
Srpr	-0.32643	0.0053636	0.040687	7.50914	7.54535	0.0888187	0.120429
Emc7	-0.30786	0.0055808	0.041988	5.92975	5.96022	0.0595446	0.0475961
Taok3	-0.37244	0.0042239	0.034115	6.16151	6.19816	0.0562381	0.116396
Elp5	-0.30982	0.0061957	0.045475	4.34403	4.37002	0.0897105	0.0485204
Dnaja2	-0.32594	0.0053898	0.040859	6.66407	6.70563	0.0331655	0.0614146
Kptn	-0.32093	0.005967	0.044281	3.62167	3.64462	0.0413539	0.0891378
Sharpin	-0.35443	0.0062078	0.04555	4.73182	4.76184	0.0458101	0.100712
Polr2m	-0.32504	0.001054	0.012029	5.8834	5.92138	0.057824	0.0830946
Tmem115	-0.3467	0.0043555	0.035018	5.12373	5.15897	0.0264602	0.0856428
Pcmt1	-0.31623	0.0027308	0.024855	5.00991	5.04483	0.0705215	0.0515511
Uqcrfs1	-0.34296	0.0052238	0.039957	7.66985	7.72444	0.029053	0.0453236
Hgsnat	-0.35523	0.0049081	0.037996	5.43989	5.47946	0.0624283	0.14165
Ergic3	-0.30777	0.0063963	0.046616	6.19743	6.24314	0.0536194	0.0855754
Utp3	-0.39936	0.0060996	0.044998	4.69721	4.73349	0.0455903	0.155985
Degs1	-0.3429	0.0033902	0.02913	6.2706	6.31938	0.0612377	0.133385
Fga	-0.4219	0.0039851	0.032772	12.1973	12.2932	0.0823874	0.157269
Nit1	-0.33839	0.0024377	0.022782	6.16755	6.21722	0.0657055	0.0822296
Sap18	-0.31404	0.0066381	0.047806	3.86519	3.89649	0.0424864	0.0440648
Clptm1	-0.34881	0.0033504	0.028881	7.33899	7.39937	0.0316769	0.0457311
Masp2	-0.34283	0.0023195	0.021918	7.14004	7.19881	0.0266269	0.0541978
Bccip	-0.3357	0.0061642	0.045327	5.5141	5.55957	0.0801772	0.0531602
Ssu72	-0.32394	0.0065371	0.047321	4.69551	4.73489	0.124094	0.0564339
Araf	-0.33565	0.0017207	0.017584	5.79017	5.83886	0.0747196	0.0979286
Ndufa10	-0.34719	0.006251	0.045752	7.51372	7.57711	0.0256213	0.0899039
Rnf220	-0.35015	0.0048082	0.037552	4.25635	4.29266	0.0720068	0.0998016
Vapa	-0.32113	0.004021	0.032975	6.47611	6.53154	0.0445411	0.0624686
Aamp	-0.37029	0.0023984	0.022521	6.76978	6.82819	0.0630107	0.101695
Tpd52l2	-0.3383	0.0051606	0.039576	4.70603	4.74732	0.115148	0.0733644
Idh3a	-0.33524	0.0057776	0.043193	5.16988	5.2155	0.0189712	0.0824098
Azgp1	-0.37511	0.0066633	0.047886	10.279	10.3703	0.0335627	0.0891007
Aldh4a1	-0.35242	0.0044509	0.035604	8.34847	8.42485	0.0573445	0.0538924
Ccndbp1	-0.34466	0.0058496	0.04358	3.83694	3.87215	0.108796	0.0931383
Yipf3	-0.35622	0.002964	0.026385	6.62197	6.68479	0.0411379	0.0673601
Slc25a3	-0.36656	0.0019038	0.018939	8.08062	8.15783	0.0434217	0.0510168
Slc25a5	-0.36014	0.0011079	0.012491	7.27802	7.34779	0.0335673	0.0489211
Cnbp	-0.35844	0.0028297	0.025551	7.6136	7.68681	0.0492146	0.0756458
Zfp354b	0.668	0.0048644	0.03778	0.487914	-0.49262	0.0925908	0.256054
Plod3	-0.33982	0.0054031	0.040919	4.64919	4.69427	0.0387537	0.0538373
Grpel1	-0.35723	0.0027947	0.025302	6.87123	6.93848	0.0889264	0.0619512
Kars	-0.34635	0.00068886	0.008677	5.89528	5.95322	0.0238046	0.0504416
Tapbp	-0.34982	0.0064113	0.046654	6.77363	6.84137	0.0979701	0.0396104
Flad1	-0.33117	0.0046543	0.03667	5.50759	5.56388	0.0731789	0.0796883
Vdac1	-0.36063	0.00094252	0.011089	7.42359	7.50006	0.0235356	0.0632321
Tmem176b	-0.47238	0.0050444	0.038835	7.66724	7.74624	0.179533	0.109717
Hnrnpa0	-0.39309	0.0058865	0.0438	5.98244	6.04447	0.0798215	0.131196
Cct4	-0.35315	0.0013944	0.015036	6.435	6.5024	0.0622667	0.00910023
Lrrc3	-0.34989	0.0052465	0.040067	6.91061	6.98366	0.0853868	0.122835
Serpinf2	-0.41388	0.0035802	0.030302	9.99685	10.1034	0.0494309	0.156984
Creb3	-0.38096	0.0059631	0.044273	5.25514	5.31146	0.131286	0.10953
Nab1	-0.34723	0.0037759	0.031604	5.66835	5.72992	0.0985592	0.112384
Dazap1	-0.33655	0.0031776	0.027816	4.96941	5.02471	0.0866691	0.0213719
Pex6	-0.36878	0.0065389	0.047321	6.68785	6.76271	0.0606148	0.0902348
Ctsz	-0.40348	0.0048727	0.037783	8.21778	8.31173	0.0895352	0.101347
Pipox	-0.36903	0.0035704	0.030248	7.55912	7.64603	0.0592322	0.0704184
Urod	-0.3729	0.0037232	0.031267	6.47551	6.5505	0.0437791	0.0973757
Rpn1	-0.41146	0.0053159	0.04048	7.15811	7.24255	0.0890216	0.118053
Klhdc3	-0.39426	0.0016633	0.017172	6.01789	6.08908	0.0624455	0.109797
Oaf	-0.37072	0.0055917	0.042015	8.12183	8.21825	0.0537352	0.06499
Ociad2	-0.3871	0.003039	0.02693	5.14935	5.21078	0.0338273	0.0968643
Smim7	-0.36367	0.0066461	0.04785	5.46385	5.52915	0.133988	0.100238
Lepre1	-0.34043	0.0052841	0.040289	4.08924	4.13829	0.100808	0.0896507
Txn2	-0.37546	0.0025851	0.023804	7.62084	7.71322	0.0445463	0.0706176
Ddx41	-0.36209	0.0019156	0.019017	4.49905	4.55472	0.0712821	0.0765198
Pmm2	-0.36868	0.00046555	0.0064817	5.85557	5.92843	0.0489196	0.0507557
Clta	-0.34792	0.0053476	0.04061	6.24028	6.31839	0.0895899	0.0972535
Atp6v1c1	-0.32494	0.0068039	0.048741	5.00669	5.06977	0.13247	0.0688391
Yipf1	-0.33278	0.0028465	0.025664	4.79649	4.85694	0.0839571	0.0731295
Suclg1	-0.37837	0.0041879	0.033899	7.6934	7.79227	0.0631991	0.0846405
Trim28	-0.35679	0.0046087	0.036437	6.02215	6.10014	0.0285551	0.114029
Ambp	-0.40159	0.0053608	0.040679	11.5436	11.6935	0.0304648	0.110517
Ddost	-0.41588	0.00089518	0.010648	7.10062	7.19346	0.0634908	0.0961384
Sil1	-0.37347	0.0043447	0.034943	5.77382	5.8501	0.0415126	0.104462
Akt1	-0.37873	0.0011387	0.01279	5.97453	6.05353	0.0573283	0.079367
Itih4	-0.46041	0.0052023	0.039832	11.2839	11.4332	0.0364328	0.204813
Uox	-0.43959	0.0022553	0.021465	10.7981	10.9411	0.0523683	0.12977
Atp5b	-0.42506	0.0007106	0.0088745	10.4499	10.5884	0.0581922	0.0534933
D19Bwg1357e	-0.33791	0.0065648	0.047422	4.41711	4.47685	0.0433678	0.102092
Trim8	-0.35762	0.0047602	0.037263	4.93139	4.99859	0.0604578	0.0355992
Nudt7	-0.5386	0.0014064	0.015104	9.48374	9.61405	0.153831	0.159506
Haao	-0.40512	0.0041318	0.033572	8.78065	8.90186	0.0749487	0.0949809
Dad1	-0.41076	0.00095291	0.011167	6.9602	7.05656	0.0784532	0.0846866
Gramd3	-0.33904	0.005228	0.039977	4.97148	5.04122	0.0730283	0.153365
Osbpl1a	-0.40044	0.004115	0.033458	6.70251	6.7966	0.109497	0.163343
Dtnbp1	-0.4182	0.0040447	0.033083	5.04861	5.11957	0.0356342	0.146517
Cd1d1	-0.37005	0.0027274	0.024844	5.90447	5.9879	0.0531811	0.0664915
Fcgrt	-0.44943	0.0027476	0.024943	7.87809	7.98974	0.0426923	0.132144
Tm2d2	-0.38078	0.0010189	0.011755	5.84897	5.93333	0.0583841	0.0553334
Paics	-0.38807	0.0017896	0.018068	7.10749	7.21084	0.0659349	0.0399192
Cables2	-0.38359	0.0048262	0.037613	4.15565	4.21826	0.0625087	0.18187
Coq6	-0.35591	0.0057554	0.043085	3.97408	4.03396	0.0857405	0.0862077
Otub1	-0.35975	0.0021928	0.021006	5.38873	5.47024	0.0683072	0.0852228
Babam1	-0.3929	0.00044104	0.0062095	5.84086	5.92994	0.0530395	0.0829828
Eif3m	-0.35428	0.0044194	0.035434	4.32956	4.39593	0.103558	0.0661613
Ppp2cb	-0.38521	0.0014046	0.015103	4.57909	4.64954	0.0817399	0.0993047
Alcam	-0.37452	0.0039113	0.032366	5.36336	5.44631	0.0760877	0.123043
Igbp1	-0.37948	0.00067164	0.0085268	4.83964	4.91481	0.0434688	0.0537992
Stk11	-0.40546	0.0013656	0.014782	5.91854	6.01109	0.0802611	0.103639
Timm50	-0.34985	0.0064217	0.046701	5.16987	5.25115	0.0443447	0.105663
Actr8	-0.34996	0.0020808	0.020259	4.26222	4.32932	0.0533685	0.069578
Cyc1	-0.4204	0.00085396	0.010276	8.26229	8.39493	0.0528984	0.0358027
Emc6	-0.37357	0.0028844	0.025937	6.17762	6.27728	0.0616094	0.0745077
Ndufa9	-0.39101	0.0019124	0.019007	6.9301	7.04447	0.0682286	0.0888244
Atp6v0d1	-0.40162	0.00034299	0.0050317	6.65741	6.7708	0.0838032	0.033122
2310030G06Rik	-0.33851	0.0036617	0.030827	3.55616	3.61706	0.0840732	0.0537493
Sec61a1	-0.43928	0.0019398	0.019195	7.87388	8.00875	0.087691	0.0881041
Atad3a	-0.39568	0.0052366	0.040017	5.43853	5.53212	0.0748014	0.144589
Syngr2	-0.40191	0.0023318	0.022011	6.33712	6.44882	0.0534601	0.055413
Eif3h	-0.36378	0.0025386	0.023484	5.98546	6.09101	0.0835475	0.0745726
Naga	-0.37489	0.0019424	0.01921	4.90352	4.99018	0.0513484	0.0588066
Fcgr2b	-0.37157	0.0033939	0.02914	4.73696	4.82109	0.0321854	0.0902598
Emg1	-0.362	0.0049862	0.038475	4.9188	5.00631	0.101569	0.0903165
Hp	-0.56776	0.0019337	0.019164	11.8843	12.096	0.190213	0.103081
Atp6v1d	-0.39021	0.0046787	0.036783	5.05051	5.14068	0.0914753	0.0946306
Erp44	-0.37426	0.0026393	0.02419	6.35709	6.47193	0.0607843	0.0579609
Acadl	-0.44771	0.00098228	0.011421	7.37986	7.51352	0.0274826	0.114686
Stard10	-0.44785	0.0040962	0.033367	10.0587	10.2411	0.0659337	0.127099
Ncln	-0.40381	0.00094753	0.011131	6.61107	6.73124	0.052887	0.0680891
Gjb1	-0.46947	0.0012298	0.013651	9.62007	9.79718	0.0274907	0.134252
Scap	-0.47202	0.0014837	0.015769	7.33064	7.46716	0.0776848	0.181516
Gipc1	-0.35133	0.0066525	0.047855	3.67082	3.73927	0.0996551	0.0526216
Amz2	-0.36527	0.0017209	0.017584	3.93844	4.01249	0.0817142	0.0890583
Ube2h	-0.39341	0.0025252	0.023389	5.76319	5.87214	0.0650362	0.0929228
Acot7	-0.37616	0.003911	0.032366	4.52989	4.61578	0.0632756	0.0743387
Crcp	-0.36903	0.0036241	0.030572	4.13496	4.21435	0.0603397	0.0704022
Fgg	-0.49899	0.0015728	0.016452	11.6022	11.8252	0.131171	0.130407
Serpinf1	-0.46269	0.0013247	0.014429	9.59162	9.77653	0.075517	0.0549567
Ctsl	-0.47333	0.00028788	0.004414	9.2202	9.40226	0.0527044	0.0787855
Carkd	-0.39236	0.001101	0.012437	5.24664	5.35033	0.0744714	0.0386516
Hpd	-0.45277	0.0059026	0.043892	11.3931	11.6186	0.132148	0.0645481
Pcbp2	-0.3942	0.0020924	0.020339	6.44309	6.57093	0.0445284	0.125366
Dnajc25	-0.37991	0.0027997	0.025329	4.25435	4.33884	0.0308818	0.0809748
Thoc7	-0.3624	0.0069824	0.04981	3.94682	4.02545	0.129367	0.0502037
Serpina1b	-0.48106	0.001038	0.0119	11.8266	12.0625	0.064358	0.073156
Mrpl17	-0.40303	0.0020417	0.019961	5.92442	6.04288	0.104944	0.109667
Ctsa	-0.43321	0.00031159	0.0046691	7.27821	7.42415	0.0340448	0.0164557
Cstb	-0.38582	0.0050645	0.038965	4.92457	5.024	0.148157	0.064871
Chp1	-0.4838	0.0020973	0.02037	6.92094	7.06095	0.0984468	0.201078
Fgb	-0.55552	0.00096185	0.011247	12.1015	12.3464	0.123561	0.166951
Adh1	-0.47612	0.0020871	0.020312	10.4322	10.6477	0.0860568	0.106131
Dgat2	-0.47718	0.00050485	0.0068758	9.23857	9.43186	0.0314667	0.0840342
Phyh	-0.48496	0.00041779	0.0059314	9.96905	10.1787	0.0363699	0.074756
Nkiras2	-0.37415	0.0032749	0.028407	4.29165	4.38238	0.0954775	0.117651
Arhgef10l	-0.38973	0.0042246	0.034115	4.47206	4.56754	0.0628018	0.15164
Neu1	-0.3956	0.0031672	0.027745	5.14545	5.25568	0.0980826	0.095099
F2	-0.51481	0.00011701	0.0021948	10.7058	10.9354	0.0436917	0.0573965
Ergic2	-0.39716	0.0060154	0.044532	4.76203	4.86501	0.124208	0.103197
Pigr	-0.47943	0.0049745	0.038397	10.8011	11.0351	0.177746	0.0485539
P2rx4	-0.41869	0.00073049	0.0090705	6.36521	6.50327	0.114692	0.0885605
Serpina3k	-0.56404	0.002141	0.020685	13.6091	13.9052	0.0387732	0.139285
Cdo1	-0.4548	0.004333	0.034884	10.0063	10.2261	0.117819	0.103213
Hpn	-0.48267	0.0007396	0.0091548	8.72924	8.92173	0.0470327	0.0825044
Nfia	-0.39088	0.0049595	0.038318	6.46147	6.60407	0.0435713	0.12376
Pvrl2	-0.47451	0.004724	0.037089	6.49137	6.63512	0.13245	0.14123
Rwdd4a	-0.39486	0.0025158	0.023329	4.00704	4.09594	0.0680082	0.072852
C1rl	-0.45033	0.00060756	0.007938	7.58298	7.75146	0.0477291	0.102762
H2-T23	-0.46375	0.00084136	0.010158	7.26781	7.42987	0.0697532	0.0901978
Sdc2	-0.44293	0.0013659	0.014782	7.37173	7.53658	0.0822577	0.074059
Cldn3	-0.41043	0.0042921	0.03459	6.71656	6.86684	0.116301	0.124718
Fiz1	-0.38183	0.0033177	0.028672	4.2174	4.31243	0.0559875	0.0782775
Atp5c1	-0.46208	5.047e-05	0.0011467	7.68643	7.85981	0.0555797	0.0337283
Nfix	-0.47519	0.0040982	0.033367	7.44826	7.61651	0.143558	0.135298
Phax	-0.47562	0.0031055	0.027375	4.38042	4.47939	0.0819489	0.172423
Ndufs3	-0.42262	0.00030591	0.0046073	6.10741	6.24558	0.0408021	0.0697723
Uqcrc1	-0.49108	0.00016423	0.0028615	8.5102	8.70282	0.0406923	0.079032
Dcaf13	-0.37883	0.0027351	0.02486	3.98359	4.07383	0.0507377	0.0748994
Napa	-0.4322	0.0001314	0.002382	6.31345	6.45682	0.0854104	0.0552753
Tpmt	-0.43246	0.00027852	0.0042983	6.62785	6.77973	0.0584997	0.0529057
Slc35b2	-0.4133	0.004861	0.037769	5.47707	5.60386	0.0958785	0.115365
Nabp2	-0.40417	0.0003351	0.0049526	5.09889	5.21715	0.0715359	0.0384449
Enpp1	-0.44202	0.0046592	0.03669	4.74856	4.85937	0.096418	0.192175
Txndc12	-0.37883	0.0031856	0.027855	5.08254	5.20191	0.0755973	0.105449
Tsta3	-0.39613	0.0017922	0.018084	4.77891	4.89143	0.0643703	0.101879
Prpsap1	-0.43702	0.00058661	0.0077281	6.1838	6.32943	0.0583319	0.0921718
Cebpa	-0.49294	0.00034054	0.0050082	8.66337	8.86922	0.101259	0.102547
Gtf2b	-0.37775	0.0024228	0.022679	3.32183	3.40087	0.08531	0.0636012
Ctsh	-0.47724	2.5988e-05	0.00067498	7.87068	8.05803	0.0455918	0.0564618
Jagn1	-0.39966	0.0064097	0.046654	4.89419	5.01085	0.130251	0.0897027
Aspscr1	-0.38679	0.0013464	0.014611	5.84427	5.98368	0.056613	0.114604
Ilkap	-0.42759	0.0020585	0.020091	4.11271	4.21168	0.0942192	0.140188
Thnsl2	-0.41013	0.0031942	0.02791	4.67142	4.78457	0.0841863	0.0835744
Ndufaf3	-0.42275	0.0057883	0.043246	3.31963	3.40011	0.0745879	0.190477
Srsf9	-0.39302	0.0039079	0.032361	3.95273	4.04918	0.0810999	0.114772
Uvrag	-0.49126	0.00068131	0.0086128	5.32595	5.45592	0.0667613	0.179488
Mst1	-0.45289	7.0095e-05	0.0014782	6.72703	6.89197	0.0272457	0.0630749
Gnb2	-0.41525	0.0015792	0.01649	6.06663	6.2162	0.0650874	0.10742
Lect2	-0.49665	0.00069375	0.0087098	6.71099	6.8766	0.0632314	0.161698
Cdk10	-0.3931	0.0025271	0.023396	3.47412	3.55997	0.0745988	0.081649
Arg1	-0.49373	0.0014139	0.01517	9.60922	9.84688	0.122266	0.0601724
Lsr	-0.477	0.00022777	0.0036899	6.67637	6.84161	0.0968533	0.139455
Mff	-0.37304	0.0040718	0.03322	4.64985	4.76514	0.143151	0.0328698
Slmo2	-0.41154	0.00067903	0.0085886	4.7775	4.89602	0.043909	0.0441194
Kcmf1	-0.41071	0.00083939	0.010147	5.49054	5.627	0.0975394	0.0875026
0610031O16Rik	-0.50314	0.0011192	0.012601	4.64187	4.75725	0.216281	0.0633628
Guk1	-0.41964	0.0049521	0.038274	4.0023	4.10197	0.0893066	0.119211
Cyp2e1	-0.59631	0.0010804	0.012257	13.0868	13.4136	0.112567	0.0848048
Pex14	-0.43883	0.0025784	0.023751	5.46601	5.60275	0.0913874	0.107414
St6gal1	-0.55701	0.0030178	0.026781	6.87697	7.0493	0.165445	0.268739
Acp6	-0.41299	0.00036934	0.0053687	4.97039	5.09556	0.0575415	0.0521511
Chchd3	-0.42871	0.00027713	0.0042871	6.62828	6.79614	0.0506627	0.0533308
Nsmce4a	-0.40156	0.00092398	0.010903	4.60853	4.72547	0.0742155	0.0687163
Serpina10	-0.58352	0.00055156	0.007356	8.04159	8.24692	0.250693	0.04554
Paip1	-0.37845	0.0047525	0.037233	5.21873	5.35224	0.0819732	0.130733
Mbl2	-0.47379	0.0010243	0.011794	7.99444	8.19954	0.0531417	0.106461
Sod1	-0.53309	0.001697	0.017421	9.27724	9.51715	0.0759703	0.172837
Ptplad1	-0.4636	0.0018094	0.018225	7.15598	7.34108	0.127234	0.143791
Gsto1	-0.44126	0.002844	0.025651	6.72738	6.90142	0.0194139	0.104075
Gpaa1	-0.41855	0.00085167	0.010262	4.85314	4.97897	0.0366445	0.0605926
Mrps30	-0.38817	0.0025221	0.023368	3.99593	4.09961	0.106324	0.083767
Sdc4	-0.55857	0.0014451	0.015436	8.95644	9.18889	0.078234	0.125765
Glyat	-0.55812	0.00022407	0.003645	8.33356	8.55114	0.152799	0.0744556
Sdhd	-0.47671	6.3015e-05	0.0013686	7.40757	7.601	0.0677164	0.0551733
C1ra	-0.47842	0.00017159	0.0029552	7.52282	7.71928	0.055229	0.0363277
Oxa1l	-0.43861	9.0257e-05	0.0018026	5.80026	5.95183	0.0248167	0.0665666
Trabd	-0.52489	8.7944e-05	0.0017653	6.4907	6.6619	0.16676	0.0866214
Habp2	-0.48378	0.0001044	0.0020188	7.59839	7.79901	0.0528518	0.0544015
Slc38a3	-0.59683	0.00058537	0.0077202	11.0032	11.2963	0.0994881	0.186624
Prodh2	-0.42613	0.0046201	0.036503	6.63116	6.80821	0.0794914	0.120652
Ssbp3	-0.44541	0.00047155	0.0065317	5.74262	5.89604	0.0311206	0.060741
Il1rap	-0.51876	0.0003725	0.0054046	7.36466	7.56149	0.0971408	0.0600933
Npc2	-0.47861	8.4139e-05	0.0017018	5.77709	5.93257	0.118991	0.0690539
Rpf1	-0.40204	0.0015421	0.016217	3.95712	4.06453	0.0831211	0.0666729
Igsf5	-0.42296	0.0010086	0.011659	4.77967	4.90999	0.153382	0.0781122
Eif3i	-0.46031	7.3451e-05	0.001534	6.2718	6.44373	0.078834	0.0490213
Mfsd3	-0.42449	0.0050911	0.039157	4.07745	4.18924	0.0750872	0.109741
Traf4	-0.43329	0.00063438	0.0081717	5.19436	5.33805	0.0662291	0.0883521
Mrpl38	-0.46755	9.5014e-05	0.0018724	6.12141	6.29113	0.0453992	0.0686764
Dtnb	-0.41661	0.00062854	0.0081272	4.73523	4.86662	0.0463146	0.0264289
Cd82	-0.46171	8.1657e-05	0.0016715	6.20936	6.38205	0.0507495	0.0835829
Mospd3	-0.42139	0.0014594	0.015561	4.97655	5.11589	0.088752	0.0496155
Irf3	-0.42522	0.00078594	0.0096331	5.11168	5.25542	0.0428897	0.0925798
Sar1b	-0.46312	0.0035063	0.029857	7.47149	7.68228	0.104112	0.102096
Ahsg	-0.64422	1.3063e-05	0.00039249	12.9004	13.2644	0.0488372	0.0535024
Akr7a5	-0.47869	0.0029174	0.026115	7.5239	7.73637	0.0489643	0.130017
Mtch2	-0.49077	9.4117e-05	0.0018671	7.11102	7.31256	0.102635	0.0695811
Mrpl24	-0.41454	0.0023894	0.022454	4.35193	4.47549	0.0593182	0.0949299
Peli1	-0.46172	0.0024364	0.022779	4.02262	4.13717	0.0386769	0.138376
F11r	-0.49438	5.0585e-05	0.0011482	6.46572	6.64996	0.0427175	0.133683
Gpr108	-0.43782	0.0013423	0.014584	4.49277	4.62088	0.0590802	0.0945836
Fars2	-0.40943	0.0015393	0.016194	5.34075	5.49315	0.0670481	0.0999627
Ubac1	-0.41108	0.0022294	0.021287	3.99474	4.10895	0.021906	0.0935665
Cope	-0.47171	0.00024335	0.0038659	6.70299	6.89502	0.0935203	0.0749112
Clec4g	-0.44072	0.0035681	0.030242	5.42761	5.58361	0.0629361	0.133153
Cfi	-0.558	4.2655e-05	0.00099484	9.27772	9.54732	0.0309217	0.0937737
Rdh14	-0.41485	0.00082959	0.010058	4.28537	4.4108	0.0886156	0.0606835
Lancl1	-0.47804	0.00027339	0.0042383	4.68624	4.82346	0.0506595	0.103326
Metap2	-0.37769	0.0046704	0.036742	5.27933	5.43435	0.0371693	0.144941
Rpl4	-0.46986	0.0002046	0.0033861	8.05265	8.28923	0.0513661	0.101394
Zbed6	-0.41026	0.0054097	0.040919	5.00554	5.15273	0.0439971	0.135777
Rplp0	-0.51708	0.00011584	0.002178	7.36661	7.58359	0.122905	0.0718241
Hbs1l	-0.45996	4.0337e-05	0.00095864	5.78112	5.95151	0.0433871	0.0655977
Dgat1	-0.41461	0.0017286	0.017631	4.52164	4.65507	0.0675353	0.0735722
Il17rc	-0.44116	0.0009157	0.010822	4.99574	5.14321	0.0697168	0.0632347
Sdhb	-0.50835	9.9261e-05	0.0019336	7.92417	8.15824	0.0449776	0.089682
Prkcsh	-0.50415	0.00012603	0.0023123	6.96805	7.17698	0.0571943	0.086937
Efhd2	-0.46343	0.0028086	0.025386	5.29316	5.45214	0.0996777	0.173165
Ifnar2	-0.46305	7.5361e-05	0.0015656	5.70259	5.87442	0.049061	0.0626892
Zfand6	-0.5154	0.0032985	0.028546	6.25447	6.44424	0.115458	0.173842
Eif2a	-0.42161	0.00013514	0.002432	4.62432	4.76475	0.075882	0.0570858
Vtn	-0.64258	5.3827e-06	0.00018943	11.508	11.8587	0.0212941	0.0564471
Btd	-0.50799	0.00024479	0.0038811	6.11072	6.29716	0.0487882	0.110928
Atp5d	-0.51815	0.00073259	0.0090871	8.38014	8.63682	0.0296543	0.1239
Phb2	-0.51942	8.9045e-05	0.0017859	7.16893	7.38886	0.04204	0.0838151
Zswim4	-0.38391	0.0065912	0.047555	3.066	3.16013	0.0841123	0.141241
Prdx2	-0.48021	0.0001328	0.0023996	6.25362	6.44595	0.0547792	0.086731
Lcat	-0.5651	0.00018595	0.0031388	8.97347	9.25144	0.03652	0.0583521
Asgr2	-0.54991	4.5963e-05	0.0010605	8.36981	8.62947	0.0346915	0.0661842
Tial1	-0.42549	0.0011126	0.012531	4.40927	4.5465	0.111256	0.132812
Tmem147	-0.45774	0.00085236	0.010262	6.18198	6.37476	0.090691	0.10688
Mtg2	-0.4238	0.001828	0.018347	3.71933	3.8355	0.103691	0.0756162
Tmem205	-0.48291	0.0062775	0.045891	8.82214	9.09772	0.0522256	0.178883
Dnajc4	-0.43872	0.0013111	0.014312	3.25309	3.35526	0.0827954	0.103226
Rsl1d1	-0.43278	0.00041307	0.0058882	4.66662	4.81344	0.0480425	0.105593
Rassf4	-0.62454	0.00023769	0.0038091	4.61936	4.76519	0.142322	0.333482
Spcs1	-0.47499	0.00030477	0.004596	5.54897	5.72473	0.122013	0.0570555
Btbd6	-0.39496	0.0022684	0.021538	3.13101	3.23019	0.0465411	0.054872
Auh	-0.45451	0.00018581	0.0031386	5.11983	5.2821	0.055465	0.0459422
Cst3	-0.4368	0.0043411	0.034926	6.98886	7.21077	0.119021	0.143715
2700060E02Rik	-0.43189	0.00056959	0.0075456	4.9181	5.07437	0.100155	0.0736014
Tgds	-0.402	0.0052766	0.040245	3.91955	4.04439	0.156362	0.0940895
Atp5f1	-0.51093	9.5204e-05	0.0018724	7.38781	7.62346	0.101447	0.0756331
Dpm3	-0.49901	0.0023973	0.022519	4.76686	4.91899	0.141807	0.135205
Nip7	-0.40265	0.0028103	0.025386	3.24179	3.34542	0.09744	0.0997005
Erlec1	-0.44949	2.1036e-05	0.00057085	5.08779	5.25148	0.0482083	0.0546116
Cox5a	-0.51514	0.00019342	0.0032441	7.04816	7.275	0.074787	0.0753266
Znhit2	-0.46114	0.0065147	0.047244	4.23218	4.36946	0.045299	0.171231
Yif1b	-0.4558	0.000125	0.0022993	5.03173	5.1955	0.0576401	0.0558315
Mri1	-0.39644	0.0026607	0.024312	4.20109	4.33809	0.0738757	0.0971679
1110032A03Rik	-0.42727	0.00011808	0.0022015	4.6788	4.83149	0.0525228	0.0466814
Trmt1	-0.4302	0.00098856	0.011477	4.10925	4.24347	0.0721235	0.0764249
Ebpl	-0.52901	3.0069e-05	0.00075535	6.72782	6.94799	0.0787355	0.0875496
Ssr2	-0.42608	0.0010127	0.011695	6.42445	6.63549	0.111633	0.113181
Spag7	-0.44128	0.0016106	0.016735	4.22457	4.36378	0.0626349	0.0838369
Mn1	-0.61404	0.0040676	0.033198	3.30391	3.41328	0.0805732	0.413818
Mtx1	-0.44442	0.00052229	0.0070607	5.18377	5.3555	0.0419861	0.105243
Abt1	-0.37023	0.0061764	0.045375	3.42341	3.53728	0.0214415	0.124077
F10	-0.58699	5.6631e-05	0.0012602	9.27138	9.57998	0.0465851	0.0890017
Tesk2	-0.40961	0.0027286	0.024846	3.43435	3.54868	0.0347713	0.0891018
Chmp2a	-0.43768	0.0022911	0.021702	5.9446	6.14264	0.0774574	0.137717
Fgfr2	-0.51078	0.00016903	0.0029238	5.0078	5.17485	0.044384	0.2111
Trim27	-0.41327	0.0014642	0.015597	4.43788	4.58605	0.0696853	0.102252
Nrp1	-0.59994	0.0028437	0.025651	7.19973	7.44026	0.183833	0.146676
Wipi1	-0.53374	0.0012456	0.013756	4.79971	4.96013	0.180095	0.133476
Timmdc1	-0.43094	0.0066594	0.047873	4.73148	4.88997	0.133981	0.113807
Snrpb	-0.45633	0.00068895	0.008677	5.36927	5.54955	0.0839735	0.103171
Ccdc53	-0.4224	0.00091337	0.0108	3.9484	4.08107	0.136106	0.0483484
Ppp4c	-0.42881	0.0017861	0.018055	5.04568	5.21558	0.102561	0.126616
Map2k2	-0.50488	0.00079669	0.0097498	7.18005	7.42194	0.0611434	0.121879
Ces1c	-0.59955	0.00046684	0.006492	10.3056	10.6544	0.156971	0.0954221
March2	-0.55874	0.00044887	0.0063012	8.44793	8.73528	0.0547986	0.13271
Mta1	-0.45951	0.00024912	0.0039418	5.04907	5.2209	0.0681616	0.0970391
mt-Nd1	-0.56644	0.0031078	0.027379	12.6433	13.0743	0.087732	0.274452
Trappc6b	-0.42451	0.0014871	0.015785	3.87932	4.0116	0.111069	0.0648239
Ecm1	-0.49446	0.005036	0.038783	6.91306	7.14912	0.126375	0.120399
Stard3	-0.42485	0.00024298	0.0038627	4.06285	4.20167	0.0579514	0.039169
Ndufb8	-0.48302	0.00078096	0.009577	6.71221	6.94189	0.123976	0.0964805
Edem2	-0.51497	6.3414e-06	0.0002181	5.90677	6.11	0.091383	0.0820333
Slc37a4	-0.52785	0.00089299	0.010638	7.71643	7.98278	0.0839896	0.00874179
Cacfd1	-0.46207	0.00049087	0.0067355	5.20144	5.38114	0.0852555	0.0988908
Atg4d	-0.50382	0.0030127	0.026746	4.49864	4.65475	0.128426	0.193848
Bud31	-0.43583	0.0026304	0.024118	4.40944	4.56323	0.130576	0.104473
Aspg	-0.59706	0.00023557	0.0037821	5.80082	6.00366	0.0773921	0.268665
Cox7a2l	-0.40053	0.006519	0.047249	5.16513	5.34575	0.0751631	0.171719
Ppif	-0.47581	0.00046395	0.006467	5.51937	5.71242	0.0721706	0.0977937
Trappc1	-0.47111	0.00018429	0.003115	5.02524	5.202	0.101902	0.0815485
Madd	-0.52668	0.0014464	0.015443	4.06864	4.21192	0.118525	0.223734
Desi1	-0.47284	4.1534e-06	0.00015472	5.29571	5.4824	0.0513959	0.0238393
Hsd17b13	-0.62978	2.9975e-05	0.00075385	8.63846	8.94335	0.0610684	0.128133
Akr1c14	-0.63106	0.00049373	0.006767	7.71046	7.98265	0.201925	0.14946
Tst	-0.56925	2.231e-05	0.00059799	7.65039	7.92117	0.0501259	0.0902765
Cox6a1	-0.57737	0.00033017	0.0048921	8.49687	8.79846	0.0684462	0.128347
Wdr43	-0.44099	0.0019611	0.019356	4.34216	4.49664	0.0474567	0.121014
Gucy1a2	2.04632	4.6765e-10	6.0077e-08	0.978249	-1.01313	0.0689275	0.308408
March5	-0.45979	0.0008183	0.0099426	5.79922	6.00646	0.0849069	0.131601
Sirt3	-0.49165	0.00019418	0.00325	5.80155	6.00924	0.0700633	0.075776
Timp2	-0.40999	0.0032374	0.028183	4.27806	4.43129	0.106749	0.0384854
Aspdh	-0.52766	0.00029145	0.0044458	6.1066	6.32537	0.0462484	0.10385
Ttc1	-0.39736	0.0022187	0.021211	4.05222	4.19741	0.0923281	0.0791956
Apoh	-0.69709	4.7743e-06	0.00017323	11.2182	11.622	0.0450615	0.103889
Gltscr2	-0.50563	0.00045723	0.0063846	5.42618	5.62151	0.0680157	0.165058
Mrpl21	-0.42912	0.0024936	0.023168	3.55539	3.68422	0.0581627	0.136686
Aldoa	-0.52349	0.00031157	0.0046691	6.51575	6.75207	0.116993	0.11084
Ier2	-0.47039	0.0061546	0.045285	4.45575	4.61787	0.120347	0.0885721
Elovl2	-0.63517	0.00021248	0.0034922	9.1146	9.44734	0.0564501	0.209669
Serpinc1	-0.66054	1.3985e-06	6.1892e-05	10.5673	10.9536	0.0416626	0.0489033
Vash1	1.16812	4.2437e-05	0.00099267	0.730637	-0.757448	0.162457	0.313196
Acsl5	-0.64243	0.00017508	0.0029934	7.99009	8.28328	0.0861566	0.202331
Timm44	-0.52624	0.00018359	0.0031076	4.97929	5.163	0.114509	0.111808
Acd	-0.42382	0.0017949	0.018098	3.50594	3.63539	0.0860834	0.0945552
Acy1	-0.45581	0.0039356	0.032477	5.43891	5.64094	0.122286	0.0920594
Nat6	-0.54	0.00054771	0.0073277	4.66757	4.84117	0.0953935	0.158829
Msrb1	-0.61162	0.0001073	0.0020582	8.64832	8.97022	0.0910638	0.0999991
Trappc5	-0.41991	0.0019312	0.019156	4.53073	4.69967	0.0458631	0.127684
mt-Nd6	-0.59005	0.002275	0.021584	10.7764	11.1783	0.0958641	0.20728
Ercc5	-0.40095	0.0034808	0.029696	3.0148	3.12745	0.0536016	0.0820469
Fastk	-0.47321	0.00011539	0.002173	4.97451	5.16041	0.0447416	0.0715061
Cryzl1	-0.4253	0.0035619	0.030211	3.03788	3.15152	0.140665	0.0843075
Rrm2	1.86137	1.4106e-06	6.2315e-05	0.941844	-0.977131	0.298052	0.171655
Grb7	-0.51354	3.3132e-05	0.00081476	6.15972	6.39094	0.07636	0.0823274
Hmox2	-0.4375	0.00025224	0.0039819	4.68073	4.8573	0.0678703	0.108361
Zfpm1	-0.5077	0.00063974	0.008214	5.76468	5.98257	0.102504	0.0860218
Glrx3	-0.46041	0.00016668	0.0028935	3.79938	3.94353	0.0472078	0.0875962
Glrx2	-0.44612	0.00019235	0.0032329	3.96906	4.11984	0.0546555	0.0532857
Eef1b2	-0.49614	0.00030323	0.0045815	6.46614	6.7121	0.110429	0.117459
Gtpbp4	-0.46371	0.003516	0.029904	4.7026	4.88171	0.0567971	0.0945107
Aven	-0.42434	0.002257	0.021473	4.12369	4.2812	0.0361271	0.150615
Hgfac	-0.55736	7.1767e-05	0.0015067	7.95525	8.2593	0.0909599	0.0706143
Rbfa	-0.46435	0.0011076	0.012491	4.96074	5.15037	0.0887297	0.127749
Jkamp	-0.43206	0.0044509	0.035604	4.63008	4.80868	0.0952337	0.12974
Fabp1	-0.83123	6.2738e-05	0.0013654	11.7522	12.2062	0.196645	0.178168
Serpina3n	-0.65618	1.5066e-05	0.0004416	9.38881	9.75165	0.0934058	0.109207
Apopt1	-0.40357	0.0006497	0.008315	4.19535	4.35752	0.0441256	0.0809155
Bzw2	-0.40574	0.0062153	0.045576	2.74439	2.85086	0.0915033	0.126399
Mpv17l2	-0.43867	0.0013548	0.014676	3.92176	4.0744	0.0711599	0.087215
Tmem5	-0.4279	0.00030092	0.0045561	3.81658	3.96532	0.10129	0.0481994
Tle1	-0.53545	0.00046596	0.0064836	5.64594	5.86663	0.117527	0.125728
Proc	-0.61668	0.00020233	0.0033603	8.88946	9.23721	0.0730022	0.128162
Ube2r2	-0.49815	0.00066081	0.0084208	7.01177	7.28619	0.0453533	0.144601
Lhpp	-0.49923	0.0061494	0.04528	4.75018	4.9364	0.227519	0.131905
Mrps15	-0.44989	0.0013838	0.014942	4.87885	5.07013	0.0381588	0.140833
Zfp787	-0.47728	0.00026474	0.0041421	3.92479	4.07929	0.0698224	0.104524
Klhdc2	-0.46464	0.0003688	0.005364	4.94503	5.14016	0.153612	0.0791509
Ak4	-0.62392	0.0013313	0.014493	6.15141	6.39498	0.0855861	0.251185
Tmem259	-0.55838	0.00012337	0.0022729	6.80232	7.07189	0.0766614	0.0583723
Atraid	-0.52865	6.3666e-06	0.00021865	5.7535	5.98205	0.0622565	0.0847593
Idnk	-0.42935	0.0045467	0.036091	4.45459	4.63159	0.0852102	0.133365
Il2rb	1.30382	0.0001698	0.0029349	0.802727	-0.834686	0.401516	0.266842
D17Wsu104e	-0.51407	6.1534e-05	0.0013454	5.99991	6.23916	0.0958771	0.105808
Slc25a1	-0.59158	4.1431e-06	0.00015458	7.68657	7.99318	0.0732686	0.0542282
Sf3b6	-0.41588	0.0024486	0.022857	4.43311	4.61012	0.153389	0.0906077
Aup1	-0.50112	0.00028009	0.0043169	6.57059	6.83295	0.0450419	0.120833
Mogs	-0.51128	4.8068e-06	0.00017404	5.55134	5.77304	0.0664199	0.0316855
Ifitm3	-0.63246	6.4966e-06	0.00022215	8.87096	9.22559	0.0868857	0.0842082
Atp5j	-0.44122	0.0033879	0.02913	7.04514	7.32856	0.133633	0.154861
Tmem234	-0.4453	0.0012286	0.013648	4.99074	5.19178	0.113458	0.1242
Cgrrf1	-0.47563	0.00029308	0.0044678	4.81465	5.0087	0.0574559	0.076437
Gnb2l1	-0.62032	9.5619e-06	0.00030462	7.8842	8.20231	0.127361	0.0739992
Cox6b1	-0.49614	0.0016224	0.016808	7.54293	7.84853	0.0939591	0.16633
F7	-0.51219	0.00048667	0.0066973	7.05128	7.33703	0.119797	0.063585
Cnppd1	-0.53717	0.00011093	0.0021039	5.63473	5.86321	0.0650072	0.110929
Serbp1	-0.52627	0.00057525	0.0076074	7.18886	7.4806	0.0322206	0.150452
Aurkaip1	-0.44154	0.0025704	0.023708	5.89948	6.13938	0.0645074	0.15346
Atp5g3	-0.60696	0.00010686	0.0020529	8.54484	8.89288	0.0896466	0.130179
Taf2	-0.46004	0.0069123	0.049392	4.63369	4.82354	0.133196	0.11236
Hsd17b7	-0.58407	0.001143	0.01282	5.20903	5.4226	0.0738101	0.289342
Cpn1	-0.62249	1.1299e-07	7.4246e-06	8.13651	8.47016	0.0184966	0.0556077
Rps3	-0.56286	3.1009e-05	0.00077412	7.37215	7.67521	0.120499	0.0964847
Ubald1	-0.44797	0.0038484	0.032052	4.36002	4.53946	0.0745503	0.127899
Rbm17	-0.5471	0.0001232	0.0022716	4.71723	4.9116	0.0758955	0.150723
Samm50	-0.55945	2.4147e-06	9.7582e-05	6.54412	6.81432	0.0396998	0.0604694
Mcoln1	-0.49685	0.00041351	0.0058882	4.92969	5.13327	0.0504044	0.0982592
Csnk2b	-0.51688	8.211e-05	0.0016736	6.46143	6.72832	0.0555068	0.0858625
Spns1	-0.48747	0.0001276	0.0023319	4.82007	5.01919	0.0577042	0.0756651
Csnk2a2	-0.43127	0.00062888	0.0081272	3.84371	4.0027	0.0759928	0.102493
Aadac	-0.62636	4.9238e-07	2.5662e-05	8.1024	8.4381	0.0384266	0.0585069
Egfr	-0.69203	0.0016377	0.016944	9.5775	9.97498	0.137982	0.087726
Slc25a28	-0.47869	0.00058298	0.007693	3.95571	4.12009	0.0543854	0.103032
Ndufs8	-0.51037	5.9852e-05	0.0013171	6.51193	6.78265	0.0602489	0.111363
Rps9	-0.48264	0.0012477	0.013767	6.36898	6.63454	0.109959	0.151682
Akr1c13	-0.47313	0.00011035	0.0020981	4.81235	5.01344	0.0439984	0.0997815
Itih2	-0.71143	1.4471e-05	0.00042669	9.4744	9.87216	0.125387	0.0947657
B3gat3	-0.48506	0.0023575	0.022189	4.93025	5.13776	0.0861897	0.191264
Scamp1	-0.52538	3.9037e-06	0.0001475	5.56852	5.80343	0.0647891	0.114008
Tonsl	-0.51284	6.0126e-06	0.0002083	5.41229	5.64089	0.0689058	0.0720993
Clpp	-0.4229	0.0048387	0.037667	5.39785	5.62586	0.0859481	0.158938
Rbp4	-0.73335	3.8033e-05	0.00091394	11.5687	12.0575	0.0676678	0.127076
Mrpl13	-0.48112	0.00049865	0.0068238	5.00281	5.21428	0.0945018	0.120157
Lrrfip2	-0.45512	0.0036804	0.030949	4.92469	5.13363	0.0182608	0.151807
Agap3	-0.47635	0.00030098	0.0045561	4.39648	4.58399	0.070658	0.0815448
Ndufa4	-0.49797	0.0019704	0.019433	7.49034	7.8099	0.14958	0.15648
Rnf166	-0.42195	0.0022888	0.021689	3.36201	3.50628	0.0895332	0.0659423
Cox4i1	-0.55557	0.00066284	0.0084407	8.28127	8.63708	0.111075	0.166584
Sf3b5	-0.46644	0.0040288	0.033016	4.4209	4.61121	0.144901	0.117695
Ctdsp2	-0.51231	6.3834e-05	0.0013817	5.36117	5.59231	0.0865225	0.079261
Apoa2	-0.81286	7.0602e-05	0.0014875	12.4896	13.0284	0.0977189	0.2134
Tmem126a	-0.41944	0.0022708	0.021552	4.60147	4.80061	0.145172	0.0997985
Ndufaf4	-0.48115	0.00098677	0.011462	4.72687	4.93257	0.118223	0.0433841
Ppp3ca	-0.48065	0.005811	0.043385	5.72997	5.9803	0.0378649	0.196112
Hagh	-0.60203	1.1414e-05	0.00035137	7.23025	7.54622	0.0934078	0.0668632
Pccb	-0.55966	2.3197e-05	0.00061749	7.30504	7.62437	0.0810398	0.111517
Sugt1	-0.48926	0.001677	0.017276	4.34155	4.53139	0.147628	0.129503
Gchfr	-0.51581	0.00022216	0.0036238	5.58615	5.83044	0.0681558	0.108397
Rsl24d1	-0.41222	0.0013729	0.014845	3.3443	3.49075	0.0587304	0.0954385
Isca1	-0.43939	0.0020456	0.019982	3.78014	3.94578	0.105385	0.0776811
Ebp	-0.61391	5.0024e-06	0.00017824	7.54633	7.87767	0.0536119	0.100604
Crb3	-0.43817	0.0039618	0.032636	3.30734	3.45337	0.0512153	0.106888
Rab3ip	-0.48363	0.00019666	0.0032868	4.46865	4.66616	0.081863	0.100593
Arl3	-0.44423	0.0045389	0.036087	3.50761	3.6629	0.0586802	0.138579
Ube2m	-0.43465	0.0014516	0.01549	5.69352	5.94936	0.101222	0.157273
Surf1	-0.50965	0.00047115	0.0065317	4.60913	4.81703	0.0829721	0.133651
Zfp622	-0.56068	0.0006062	0.0079313	4.22827	4.4192	0.0623262	0.187313
Eif5	-0.60531	1.7708e-05	0.00049686	7.29354	7.62567	0.0584605	0.143172
Chrac1	-0.43032	0.0059817	0.04437	3.46702	3.62517	0.154896	0.0995586
Serpina1d	-0.75633	3.7593e-06	0.00014272	10.954	11.4549	0.106381	0.0585528
Nelfe	-0.5095	0.0015103	0.015981	3.78031	3.9536	0.0555051	0.136416
Epb4.1l5	-0.56779	2.095e-05	0.00056967	5.10565	5.34004	0.0514352	0.178647
Eif3g	-0.58877	3.4717e-05	0.00084797	5.60416	5.86229	0.060719	0.153593
Serpina3m	-0.58884	0.00020783	0.0034229	7.55514	7.90439	0.0955194	0.144988
Rce1	-0.46495	0.00056017	0.00745	3.23737	3.38709	0.0489913	0.0828186
Ppib	-0.59028	1.868e-05	0.00051925	6.33076	6.62366	0.159502	0.083245
Phb	-0.4767	0.00031679	0.0047381	4.80838	5.03182	0.0395762	0.111693
Prkce	-0.53255	0.00011417	0.0021518	4.24091	4.43803	0.0266346	0.11043
Rplp1	-0.52867	0.0029049	0.026058	7.02938	7.35647	0.140607	0.17521
Vamp2	-0.44999	0.00024866	0.0039372	3.57478	3.74113	0.0606131	0.0829281
Rpl7	-0.55819	4.4685e-06	0.00016516	5.49446	5.75132	0.0850811	0.0704217
Bnip3l	-0.47359	0.0031969	0.027912	5.43122	5.68517	0.134629	0.148309
Apoc4	-0.56989	0.0018184	0.018267	9.03423	9.45767	0.0752664	0.230889
Coa3	-0.44976	0.002375	0.022328	5.01475	5.25024	0.10938	0.149816
Rnaseh2a	-0.44461	0.0019496	0.019265	3.9136	4.09811	0.0854549	0.132365
Ccdc58	-0.42378	0.0053199	0.04048	3.88528	4.06852	0.12255	0.115413
Dcun1d5	-0.47339	0.0010773	0.01224	4.07513	4.26783	0.0984361	0.112023
Polr1c	-0.45352	0.002761	0.025045	3.76942	3.94767	0.120985	0.157868
Mup20	-0.77136	0.0038541	0.032072	10.6581	11.1637	0.131199	0.258944
Mllt10	-0.47324	0.00024239	0.0038627	3.76435	3.9444	0.094764	0.0473163
Irf5	-0.46079	0.0029108	0.026075	3.76027	3.94026	0.137346	0.101728
Hint1	-0.55374	0.00013192	0.0023877	6.81989	7.14646	0.118055	0.13779
Fibp	-0.45432	0.00091113	0.010779	3.89928	4.08686	0.081987	0.104064
Kdelr2	-0.52043	0.00030287	0.0045789	7.05261	7.39205	0.0574209	0.161974
Arf5	-0.54532	0.00032201	0.004798	6.08655	6.37958	0.101341	0.158235
Cox8a	-0.60026	1.7461e-05	0.00049052	7.59551	7.96185	0.0431059	0.114577
Nfib	-0.51338	0.001908	0.018973	6.97217	7.30868	0.105167	0.155439
Fxyd1	-0.56184	0.00029968	0.0045452	7.32356	7.6794	0.0293794	0.160066
Rfxap	-0.48315	0.0037577	0.031479	3.13098	3.28319	0.115997	0.155124
Fam96b	-0.43306	0.0030457	0.026973	3.71884	3.89982	0.114778	0.128931
[truncated: 1,331 more rows]
